# Supplementary material for: Genome-wide identification of WRKY transcription factor family members in Miscanthus sinensis (Miscanthus sinensis Anderss)
Source: Sci Rep. 2024 Mar 6;14:5522. doi: 10.1038/s41598-024-55849-1 (PMC10918066; doi:10.1038/s41598-024-55849-1)
Supplement: Supplementary file 1 — Supplementary Information. [file 41598_2024_55849_MOESM1_ESM.zip]

Archive with 42 entries (34 files):
- 179 protein squences.txt
- Chromosome mapping/
- Chromosome mapping/染色体定位图.jpg
- Chromosome mapping/染色体定位图.png
- Chromosome mapping/染色体定位图.svg
- Chromosome mapping/染色体定位图.tiff
- Cis-acting elements data.txt
- Cis-acting elements/
- Cis-acting elements/顺式作用元件出图.jpg
- Cis-acting elements/顺式作用元件出图.pdf
- Cis-acting elements/顺式作用元件出图.svg
- data of genes.xlsx
- evolutionary tree/
- evolutionary tree/colors.txt
- evolutionary tree/labels.txt
- evolutionary tree/进化树.txt
- evolutionary tree/进化树出图.pdf
- evolutionary tree/进化树出图.png
- gene expression of M. sinensis.xlsx
- Gene ontology annotation/
- Gene ontology annotation/GO富集出图.png
- Gene structure analysis/
- Gene structure analysis/基因结构分析.jpg
- Gene structure analysis/基因结构分析.pdf
- Gene structure analysis/基因结构分析.png
- Gene structure analysis/基因结构分析.svg
- Genome-wide Identification of WRKY Transcription Factor Family Members in Miscanthus sinensis (Miscanthus sinensis Anderss).docx
- heatmap of the genes/
- heatmap of the genes/热图出图.jpg
- heatmap of the genes/热图出图.pdf
- heatmap of the genes/热图出图.png
- heatmap of the genes/热图出图.svg
- Motif-MEME analysis/
- Motif-MEME analysis/motif出图I-IId.png
- Motif-MEME analysis/motif出图IIe-III.png
- Motif-MEME analysis/motif分析.png
- Synteny analysis/
- Synteny analysis/串联重复序列分析.jpg
- Synteny analysis/串联重复序列分析.pdf
- Synteny analysis/串联重复序列分析.png
- Synteny analysis/串联重复序列分析.svg
- Synteny analysis/基因组比对.png
