# Supplementary material for: Genome-wide identification of WRKY transcription factor family members in Miscanthus sinensis (Miscanthus sinensis Anderss)
Source: Sci Rep. 2024 Mar 6;14:5522. doi: 10.1038/s41598-024-55849-1 (PMC10918066; doi:10.1038/s41598-024-55849-1)
Supplement: Supplementary file 1 — Supplementary Information. [file 41598_2024_55849_MOESM1_ESM.zip › 179 protein squences.txt]

>Misin05G039300.1
MAASLGLAHDACYAAYPPAAAASSYFPSPPPPPGDLAAEFPPPAAATAMVDDYYFLFGEE
MGGARATSCGGYCSPPPPVFDNGMSLLSYGGVEGDGRRPMSGPAGTGSGGRRPVSRIGFR
TRSDVDVLDDGFKWRKYGKKAVKNSPNPRNYYRCSAEGCGVKKRVERDSDDPRYVVTTYD
GVHNHAAPGAAYLCPPPPPRGTTATPFSPPYSASSAPLVAAPSWSAAFDAWEAQLHAAAA
HSSESSY*
>Misin05G314300.1
MTTSSSGSIEAPAANSRPGSFSFASTSFTDMLGGSADAAAGGASRYKAMTPPSLPLTPSS
FFSNIPGGLNAADFLDSPALLSSSIFPSPTTNAIASQQFSWLATPGAEQGGKDEQRQSYL
DFSFHTAPTTEEAVRTTTTFQPPIPAAPLGEEAYRSQQQQPWGYQQQQPAGMDAGSSQAA
YGGLFQAASSDAGAMAPHVPASGGYGHQAQQSQRQSSDDGYNWRKYGQKQVKGSENPRSY
YKCTFPSCPTKKKVERSLDGQITEIVYKGTHNHAKPQNTRRNSSAAAQLLQGADASEHSF
GGTPENSSASFGDDEVGLGSPRAANAGGDEFDEDEPDSKRWRKDGDGEGISMAGNRTVRE
PRVVVQTMSDIDILDDGYRWRKYGQKVVKGNPNPRSYYKCTTAGCPVRKHVERASHDLRA
VITTYEGKHNHDVPAARGSAALYRPAPPPADNAGHYLAAQPGMAYHQTGQQYGFGGQGSF
GLSGADGAPAQSSGSFAFSSGFDNPIGSYMCQHQQQQRQNDAMHASRAKEEPREDMSFFP
QSMLYTD*
>Misin05G341800.1
MGDGDGDYALHPQPGAADVAVWPGELDEQLITELLSDDSLLLGELQQVLAGDLEQHCSRD
TGASSAPAAPCISGGGTAAEHQELLPQPEAVSRALCSVYTGPTIRDIEKALSTSRPYPWS
SPTVHLGRLGAASRAPEKYTTKVRSCGGKTAGDGYKWRKYGQKSIKNHPHPRSYYKCTSS
RCGAKKHVEKSTDDPEMLIVTYEGPHLHGPQPLFPRRQWLSIDLSGAGAAAASKTKQQQQ
QARASSSPAASAALASGEDRGGGWPPSQKTMTRGRDVDARGGPTAAAGETATPQIGRAGD
AVSTQPRLVLTADSCDDGSTASVPPPRAAASFPHCDSPPTTTWSCPDFPFAWSPEAPLLL
*
>Misin05G181000.1
MELRTFVFEELMRGAADNINLGDEPAGPFLSLSLGPANAIGASLRTRGGEAINATQARPH
ARNAAADGIGLALGLRCDSDGGDEPGRAVGSAGTKRQRVVIVSDDSGRGSKKALLPAPPP
LQQQQQRPDRVTFRARCSAATVNDGCQWRKYGQKVSKGNPCPRAYYRCTGAPDCPVRKKV
QRCARDTAVLVTTYDGVHNHPLSPSAAAMASAVLASSSSAASASSSSSRDAAGTAATAAA
LRTSCDGAPRLAFPISVLPPAPQRYSSSGAVTIACPPPPTAASSHGNLVPMANIMQKAVG
DPNFRAAVIAAVASYVGEQYGGRNIDIFTLPPPC*
>Misin05G204000.1
MSSGGGGSGGGGDHHSVYHQHGYGHLARADADAGAEYVFHSSNDMESFFFNQPASSAGVD
GSGSRAGAADELKQPYSSITDYLQGFLQDPSGLARHLDAPCPAEDAPIKHELSVDVSHDS
QGTSGAPGEGAAMLTPNSSVSLSSSDREGEGGQPRRCKKGRPNAEDAEGDEKEQEDGENS
TKANKSKKKAEKRQRQPRVAFLTKSEVDHLEDGYRWRKYGQKAVKNSPYPRSYYRCTTPK
CGVKKRVERSYQDPSTVITTYEGQHTHHSPASLRAGGAHLFMPNAYGLPPHHLMPSSFHP
DLMSMMHPAMGANPNMFLPSMPPPHTSTPSPAPPLQQHHFTDYALLQDLFPSTMPNNP*
>Misin05G004000.1
MDKAHLGVGGGLLALDASPRPLGFLNLLPRTTSPTFHRTRTTTMEAADDGNGTPPGRGRR
SIEVDFFSDDKDKKTAAAAANNKTCRTTGQPPAGSGSAASCLAIKKEDLTINLLRPGTSS
NANDDEAATRLRLPDQDKQSRNTNEVQRCAADRSILITTYEGTHNHPLPPAAMAMASTTS
AAASMLLSGSMPSGDMMTSNFLARAVLPCSSSMATISASAPFPTVTLDLTHGPPGGAGAP
AARPQPHFQVPQLPHQQVQHHHLQAAAALYSSHQSSSKFSGLHMSSSSTSDNNNNVGTAS
RAAVAVADAPPHMDTVTAAAAAITADPNFTAALAAAITSIIGGGGHPIPIAMHQGQGQGQ
QQQGPTPTPTSNSNANNNNNAVVTSSSNNTATSNSETQ*
>Misin05G319000.1
MAKRDDYMDSSCGCSNGTPKRLLQDCSSYAQAHAKKKVRISTRTEYTYTPYHDGYQCYYR
CTYHQDHGCPATKHVEQTNSQDPPLFRVIYTNEHTCCSTHVSDYMASSIHIQQIDDASLR
KVEVEIPSLTHCFDGHGLVKEENDAIVSSLLTAISDCDVATSDGGHAGVQEDTPARMSRS
SNEASPSISPVLLPASDNLKTDFIEHLEPQWFEPLDLGWFIE*
>Misin05G039400.1
MEVAVERPPPQVKEEKRPDAKPEIAAAPIGSAVPIVFESFPSTQRDAAGINIKQEERRLE
AARAEMGEVREENERLKSMLSRIVSQYQSLQMHFLDVVKVQEQASAAKAENKLPVAPAPT
TDDDGPDDLVSLSLGTRANSGGGGAASSRKGHERSSSSSGTADEMTTAGANDEGHHQLSL
GLGFARGSGLPSSTAATDDDKGSHASAAPVLNLSSDSSGSADKNDDAKPALAAVGTVRKS
PSAGAGDGSADDEVQQQAKKARVSVRVKCDTPTMPDGCQWRKYGQKISKGNPCPRAYYRC
TVAPHCPVRKQVQRCAEDTTILITTYEGAHNHPLPPAATAMASTTSAAAAMLTSGSTTSA
ASASLIHGHHYQLAAAAGMLGPTTMVSTAASCPTITLDLTSPAAPHSLMHSSPYAAAAAG
FESKAVPAAWSNGYLAYSGAHPSYYSKSSPALGHLFGGSLGAPSRPEQLYAAQSYLQRAN
SLGGGLGAVAPAVTDTLAKAITSDPSFQSALAAAITSVMGRGGAAAAQK*
>Misin05G257300.1
MLMARSSRSSFAAADVLLPAAMAYRQPCSGGSATSSYFGSRPAAPFPFGTAAQLDVFECL
SDEGGAVPAPAAVPGAFATPPPPPLMPAERVVPDAAAGYSSHARSAAAAGEGPPRRTDRI
AFRVRSDDDEVLDDGYKWRKYGKKSVKNSPNPRNYYRCSTEGCNVKKRVERDKDDPRYVV
TMYEGVHNHVSPGTIYYATQDAASGRFFVAGMHQPGH*
>Misin05G318700.1
MQTQSRLAVSGGRSGSNSSSASEDEHEVVIRELTRGHELTAQLRAEALHALRGQGQAEAT
AAFILQEVSRAFTVCLSIMSSTARAPPSSQPPPTMEMAPAPALAQQRRSRDDSIPREQRM
TSSPHFDGYQWRKYGQKRITKTQFPRCYFKCSFHRERNCRATKQVQQCSNDDPPQYVVMY
FNEHTCDTAAWETATAAAASSGMMPLDDLSALVARQGHGVRALLDERGVQEEHERRLLVS
SLACVLGGQHQSPAGSAVNVGHEHEQEQEPPPRAPTRDDAPGEMPRIIHEDVAGLDVMDY
DVTDALCFVDSYDLPGDGFPF*
>Misin05G247500.1
MDSEWSDGAAASSPTVSGGESKARAAGGVSSSADCPGSPVSPAPPSSTSPAAATVTGRRR
SANKRVVTVPLADVSGPRPKGVGEGNTPTDSWAWRKYGQKPIKGSPFPRAYYRCSSSKGC
PARKQVERSRAEPDKVIVTYSFEHSHSDAEVRAQQNRQAPKPKAAQQQPVPPEPAESPSS
GSHDVVAATVCGGAPAAAAETEVVGAEAAVEVHDEFRWLYDGVSVTSSASPSDVEAADEM
LYGATMFFGAAAPPAAPLPDEFGDVGGMFDYGEGGEEDAMFAGLGELPECAMVFRRHAGD
GLSVAGGVK*
>Misin05G318800.1
MTFQQDAELFDVLAKGYHLNTQLQALLGRPLDSLGQQKAMAFSQELSRVFEVSMSMLNSN
TVTRVKTAPEIRTGDGSGVIIQAAKDKRARSDSGEVLTPVKKSREEGVTRKEITASPYND
GYEWRKYGQKNIQNCNFVRYYFRCRRDRRCEAKRKVQQQDGRRGQQLPPMFEVTYVNEHT
CHVLRAIANGDAARMAASPRTTNPYRDLGVVDTARDDGGGVLFDDLSSSFPHIGGGGGSA
QENETIVSCLADVIRGAAPSPSLSPSPWPPAAEAGARDPAAASYVPPPMQASAGHSASVG
VAEDGGAMTTTMIDDTDFCWDPSSFCAVGEADQDQLMMDHHDMHVDVARLADTVWPRHTS
AGAWR*
>Misin05G223600.1
MSSGDFHFHDELASLFAQRPAPGEMMTQQQQAPASWFADYLHAGGPGMGGVDYDLLCRAL
DLPLPGDDVVKRELLVVDTGGGGGGCFAAPTPTPSGGGTAPVTPNTTSSMSSSSSEAAGG
GAAGGGGGSFGAGEEDSPHQGRCKKEEGDGEESKALDRGEEDADKGKKGSAAGKAKGKGE
KRQRQPRFAFMTKSEVDHLEDGYRWRKYGQKAVKNSPYPRSYYRCTTQKCPVKKRVERSF
QEPAVVITTYEGKHMHPIPATLRGSTHLLAAQLHGGHHHLSAFPPPPPLPQMGAPFGRAG
GGGGGRGVIDMLGLLPPRNNHAMPSAIGLASSRGMSGGPMTTVAGATTMTTTTTTSSSPP
SLQMQHFMAQDFGLLQDMLPSFVHSNGGNIQP*
>Misin05G204800.1
MRACGGRGALLELDCQSASAKSQPPPPPPAGAARTRPSASSKAPARARSWFMRGVLLLMA
EHFNDWDLQAVVRSCGSVAHPDPPEPAAAAADAAPPRGDEAPASRATPPPVAVRGQERAP
PPVAKASAALLYDLEYLDLDRKPFLLPVVAPSPRPRAGDDGREREVMISFPAGAASTSGM
QQRASPPGRKPGARTPRQKRSKKSQLKKVVREMPVADGGSSSSDPWAWRKYGQKPIKGSP
YPRGYYKCSSMKGCMARKLVERSPAKPGVLIVTYMAEHCHPVPTQLNALAGTTRHKTSSS
GAAAEHSTGTASSPKSHEQGQAVEKATGHGIGDREHGNNETSAMAWEFGGEEIAAIDDDN
EFWPAGMDLDELLAPVDDDVDFEHVTEEEDGVLGRRLSL*
>Misin05G004600.1
MDKAHLGVGGGLLALDASPRPHGFLNLLPPTTSPPFHRTRTTTMEAAADGNGTPPGRGRR
SIEVDFFSDDKDKKTAAAAANNKTCRTTVSPDPGPPPAGSGSAASCLAIKKEDLTINLLP
GTGSNANDDEAATRLRLPGQDKQSRNTNELSAMQAELARMNDENQRLRGMLTQVTSSYQA
LQMHLVALMQARAGGPMLPPVAQALPPATDGAAVMPRQFLGLGPAAAEETSNSSTEVGSP
RRSSSTGGNRRQELQAERRDSPDPADPSTTARQQQLAQQQEASMRKARVSVRARSEAPII
ADGCQWRKYGQKMAKGNPCPRAYYRCTMANGCPVRKQVQRCADDRSILITTYEGTHNHPL
PPAAMAMASTTSAAASMLLSGSMPSGDMMTSNFLARAVLPCSSSMATISASAPFPTVTLD
LTHGPPGGAGAPAARPQPHFQVPQPPHQQVQHHHLQAAAALYSSHQSSSKFSGLHMSSSS
TSDNNNNLGPASRAAVAAADAPPHMDTVTAAAAAITADPNFTVALAAAITSIIGGGGHPI
PIAMHQGQGQQQQGPTPTSNSNANNNNNAVVTSSSNNTATSNSETQ*
>Misin05G266000.1
MSSAEDGYCSSDSPRAESPDEPLPAAGADADAESPRTAGAAGLNKRERERDLNDLPASPS
SPLPPAKRSRRSVEKRVVSVPLAECGDRPRGATGEGPPPSDSWAWRKYGQKPIKGSPYPR
GYYRCSSSKGCPARKQVERSRADPTVLLVTYTFDHNHEAPQPKSSSSSSHQQGKPSTRPP
APKPEPVVEQDELGPERELTETEVPEQEQEPEEEQEHKVVPGLAGPEAEAATTATVAPAA
EEDESFDFGWFDQYPTWHRSALYAPLLPPEEWERELQGEDALFAGLGELPECAVVFGRRR
ELSLAATAPCS*
>Misin05G043000.1
MFPSPGRAVMALGHGGQHMTSSSTTGGAGMAASSSSTPTITFGFQPSPPPTSALALAHHG
VLGYGSSLLLDHHHPTTTTTTSSASSSHAASSTTLHHHLHGHAAAAPHASLSPPMRASPP
PPHPWSTTTTCEEGGPAPHDRQAGQGGRPPRGKGAAVISEGSAALGVGAVRMKKAGGGGG
GGKARRKVREPRFCFKTMSDVDVLDDGYKWRKYGQKVVKNTQHPRSYYRCTQENCRVKKR
VERLAEDPRMVITTYEGRHVHSPSRDDDDDDARANAEMSFIW*
>Misin05G179500.1
MSSYSSLLSPSHAHADDHRVLGGDADDDDMTVVPSYLSLDDVIDDVAGEEWYGPLGEVEA
AVAEFQSVQQEPLLFATLQAEDGYCVSGSGGEQSLPAGASSVLGSAALTSDNHDKINLTQ
DGGSRRLLRSEHGNGKIAFKTRSEVDVLDDGYRWRKNYYRCSSEGCRVKKRVERDRDDAR
FVITTYDGVHSHPAAGLSPGGPAARAPRRSLGAARVLF*
>Misin05G318900.1
MKREQSFEFGDPSAPQDAMGSASESSYSPPGAVFGLSPPESSPRSGRHNRRRDRPSWVRL
TYTPYFDGHLWRKYGQKKIKDAEYPRLYFRCSYREDRQCLASKLLQQKNGDDPPLYEVTY
TYEHTCGAPPVSFPDIVADQPPAAREGLVLRFDSPGGHGGDARMKQNGHCQQSTSRSPFM
MLSFASTNQTHDQQPAVFRSDLDAAGSSSFPTEGLPAPPPANGEDGDMFSTLNSFAYDFD
NQMHFGDHTYLPHNNSNYDYDDY*
>Misin05G044100.1
MALGHGGQHMTSSSTTGGAGMAASSSSTPTITFAFQPSPPPTSALALALDHHGVLGYGTS
LLLDHHHPTTTTTTSSASSSHAASSTTLHHHLHGHAAAPHASLSPPTTRASTPPPPHPWS
TTTACEEGPAPHDRQAGQGGRPPRGKGAAVISEGSAALGVGAVRMKKAGGGGGGGKARRK
VREPRFYFKTMSDVDVLDDGYKWRKYGQKVVKNTQHPRYIPPLALIIISYACMLGCARTS
RTH*
>Misin05G318500.1
MTLDTPAAVVLELMTMGQQSAAHLGDLLRAASPAAASPHQELAAEILRCCGRVIDALSAT
AAATSGRKRKAAAAAAEYHQDAAAAGGGTSWSPPPPPGPPLKRRARGAEATKEVTSGTTV
DGFIWRKYGQKDVNGHKHPRLYYRCAHKDQGCNATRRVQQTQDQPAAYQIAYYGEHTCKG
AATAWQQLGAAPAVVDFGSNSWGSADTNRGSPASMSQGGWSPSASSEVGFEALHDTAAPD
PVMEFLDGCFGWESVLQDRFDFGDLLHDIATFQ*
>Misin05G245300.1
MENQQLQGDESSSSHALPSFPYFAVPSPPFAPTPSLLPPPSDDQHSTLIVTALQQQPSSA
CNNDDLPLQLGPDQLAAAAAATVAPLILPPMVDWSALLQQASLMGPLAPGLLQLQQPPLE
SLLDQSGENDGGGDAGSSSSSKEKAAKGGGGAAGGGSGKKKASRPRFAFQTRSVNDILDD
GYRWRKYGQKAVKNSEHPRSYYRCTHHTCNVKKQVQRLAKDTSIVVTTYEGVHNHPCEKV
MEALSPILKQLQFLSQF*
>Misin05G133400.1
METRPERHRHDHVHEQEAQEDAAVMEHGALSLQRGAALFGRRHDEEAGRRRGEIREVDFF
SRDSGARGQDDGGGRGVTRGGRDDVNIELDLLTTATAATASAGEEMMAVKNQKIEASAVE
VELSRVVEENRRLCGMLEELTRSYGALYQQLLQVTQHRQHPADLMISRSSLAHTHLTTAA
SHMSSTRQLLEARASSTTTAQLHAVVAGVEDEASDGAGEASPSLSNGGNNNNDADGKRKA
SPDAMAPPPRENGLQAAAAELPGRKARVSVRARSEAPMISDGCQWRKYGQKMAKGNPCPR
AYYRCTMAVACPVRKQVQRCAEDKTILVTTYEGHHNHPLPPAATTMANTTSAAAAMLLSG
PATSRDGAAALLGHPAAALFHHSSSIPYASTMATLSASAPFPTITLDLTQAPGGVAGSGG
LLPHGLGLHRPPGGIHPLVAPAMPFPAPSPLASMFLPQRAPTGPPTPTGLVARQQQSVME
TVTAAIAADPNFTTALAAAISSVMAGAAHQAQPTPRGNNVGIAGDQANGSAGAATAGPTP
TAAGAHAASGGSPRFATQSCTTSTT*
>Misin10G147700.1
MIQPMKGDEDNAVDGCRVHDMVLDLIRSLATEQNFVKVLDGEFQDRSSPRSSIIRRLALH
KGSKQDTNKNLTDVLAKLRSFNAIKCPISMMSQLVHFQTLRVLALEGCDITGGWAATIQN
LTFRFWTEVLVSSWDGWVAPPQLSQFVMEGVCMARLPAWANSMRVPHLSNLRLKLLAVGA
RNWEVLARMAELRYLCIHSMVRLSSAGSIESLVDDGHIWNKYSQKEIPGAKYPRLYYRCM
HHQSQGCMATKQIQPSDGDLTLFDVIYHNTHTCIQRTATARMVGQVYEATHLTSTSSELS
DYVNQPIRQAKKRKIMEKQTLQVRVSTTVDGYIWRKYGQKEIQGAKYPRLGCSATKQLQR
SDEDPTLFLVNYRGTHTCLQSAAAMHQLEPHVGAITPTTSEH*
>Misin10G075200.1
MSVRCILGWTELMSEGNWLTSFGGGLSIIVVVIHPWLLLLQLRRPPLMFFKPILSVVSII
NSSPRSSSTSSSLRLRGYYKCTTAGCPVRKHVQRTSHEPRPAHRDHHVRGQAQPRHARRA
RQRRALALYHPGALPTDSAGQNLSADSATQPTMVDQTAQRQMFSGHGAIGFTTAPARRQA
AVASSCRRPWTTRWVRT*
>Misin10G090500.1
MENYHMLFGATTHAQPSSATPNSYNFMATAGTGTRGGGLHDHERGQHSGHGGRSSSSFFA
ELSNNDSKDGGAPVAADSGRGESSAAAGEVDRPAARRKGDKKERRPRYAFQTRSQVDILD
DGYRWRKYGQKAVKNNKFPRSYYRCTHQGCNVKKQVQRLSRDEGVVVTTYEGTHTHPIEK
SNDNFEHILTQMQIYSGMGSTFSSSSHNMFH*
>Misin10G168900.1
MREVAQAYELIKSQQPLLQFCNEQPSSATTTNLVQSRLNEALQALRLALSVMDPQQLPAA
VAGHSSSTICNRSHLLGQKRSGAGDSKGVLSKRTRLNDVSSCVLLISMPHEDGYHWRKYG
EKQINGTHFTRNYFRCSYKYDRGCHATKQIQQHNNSDPPMFQVTYNSENTCSHTTTCIKY
NNSNNVPQLSYCNNEGVTTLTSPAMTEQEQGPLSLAEVSSLCFSSHYTLNPYHADDLQTR
PRTCGRMVFEF*
>Misin10G075100.1
MYPEGSTFLKADLVKQWSAEGFIIAVEEKQSDEIAECYFDELICRGLIQPNHTNISDEVI
LYTLHSTVFEVIRTMSIEENFSTVIDYSNTISELFVKVRRLSLRFSSAKYATKPESITLS
PVRSLIFYGLVECLPSIMEFEVLRVLILEVWGDKQEVDLSGIDRLFQLRYMRITSNINVR
LPARMIGLPYLQTMEIYARVTSIPSDIIHLPRLLHLCVHGEINLSYGIGHTRSLRTLQSF
DLSSNSADSIWQLGEMKDLRDLHVTSATEMSDPLKKKLIAFLFSFGKLGNLKSIILAPSP
AASCTNIYLDCSWSTSPLSIFIQRLELLPPFCIFSRLPVWIGQLRKLCILKIVLRELTTG
DVDSIAQLQELTILSLYVRQPTAEQIVFHRAAFPVLKFFKFRCGIMRIAFQPEAMPWLRS
LNLEFNAHSGEQNGNMLAGIEHLLNLQEITGRIGAAPGAEESDRIAVESVFKDAVSKHSR
LTNFNLRIVGLFDEEWHKKSELDKVATVVEASQSNDASSTPNQVIFSTPFQAISDTDRRS
SHDGYNWRKYGRMKGSDYRRSYYKCTFPSCPAKKMVERSQDGQIIEIVYKGTHNNQRPQN
RR*
>Misin17G243900.1
MESSYLGKRRMNGGADRETNRAPAAFLPAAALGYEYGDAEAAHHLPRRVAAGEMDFFKEE
KRERKDAAAAAAAAFVPSDEHGIKEDDLTINMGLHHVGGKKSSIRSEESTVDDGVSSDNV
DHRETKAELALAKSELGRLNEENKQLKDFVSRLTLKYNAFQMQMPVYTTLLQQQQRTNNH
RALLRGAPGHELMNVVPETKDQEGSGGGHLLPRQFISSIGTAPDDPLRSMGSYAVRGGDS
SGSTSNAEPPPPQPGLMVSGKDLMPLPAFEHGHQQQHLAHKMGSSSRADEPPQPHYLATQ
QGWLSNKVHKFLPAKGPESLPEAATMRKARVSVRARSEAPMINDGCQWRKYGQKMAKGNP
CPRAYYRCTMAAGCPVRKQVQRCAEDTTVVITTYEGHHNHPLPPAAMPMASTTAAAASML
LSGSMPSADGGSLMAGSNFLARAVLPCSSNVATISASAPFPTVTLDLTQPAPAQARATGT
EPSQLQAALADAPMPLTTQLFGQKLYDPSSKAPAAQADAAGDTVSAAAVIASDPNFTAVL
AAAIKSYIGGSGSGSNGAGGSSGTTVLPPAAASSAGDSSRDDKVGEQGS*
>Misin17G171600.1
MAMESSLSILQSEMEHPFVSEVMAAPTAYSDGGTSRRDRNGPVPRTRRVRHRRGRAGAEL
PIKEILTEAPENDRFHWTKYGEKNILYAEYPRLYYKCGYSDDHKCPAKKYVQQQSNSYPP
LFLVTLINEHTCDTLFRDNEPSSSSSGSQVLDFTKASLSPPLMANASELKKDEEDSISVS
MHRYSYSYDEY*
>Misin17G113800.1
MHVLAAHPAAAPPLALLACVLDHRYSTKELRRPPTMDDVLRQIDEGFRLARELMEELPAA
QNEPTYLADRCHGIVQAYVAAIRMLHPHGGTEDASSSPPPLRPPHPPPHFGGDGSGRGQH
DHVIPQLDLLRPFFGGAPSPSAPSSFPHNLGRLLAESSFINTAPVVDAFGTGTSSGGPVR
RQASSSRSSPPVQPRQQHRRRRESGERMTIMVPVQRTGNTDLPPDDGYTWRKYGQKDILG
SRFPRSYYRCTHKNYYGCEAKKKVQRLDDDPFTYEVTYCGNHTCLTSTTPLLTLPAGPAT
AASTVANKLTNSPTGSATTVLAAGQDPFMAAAEHPAPALSTAIQLGISWMPSALVGSSAA
EGSSTQVNVNVPASGRDTAEYPVMDLADAMFNSGSSGGSSMDAIFPAHHDRRDT*
>Misin17G258100.1
MDCSNDWDLQALVRSCGGTAAAAACSSGAMTPRRGYDDDAPPREAAAAASVVVVGGGGRA
LATAPPAQEFLGQPVARRDLDCLDLVDHELLRMPFSITPSSRETMSSSSGAGQQLRHDVL
FSFPANAAAAVSTSGPMIQPRRQPGRKLGVRTPSPRAKRSKKKQVKKVVCEVPAAGGGVS
SDLWAWRKYGQKPIKGSPYPRGYYKCSSLNSCMARKLVERSPGQAGVLVVTYIADHCHAV
PTMLNALAGTTRNRPGAASPDDGNHHQETSDGAAASADNKLDDDGADAASTMTTVDENDA
WLVDHMALEDGRGD*
>Misin17G109300.1
MASSTGSLEHGGFTFTPPPFITSFTELLSGAGDMLGAGGADQERSPRGLFHRGARGGSGV
GVPKFKSAQPSSLPISPPPMSPSSYFAIPAGLSPAELLDSPVLLHSSANILASPTTGAIP
AQRFDWKQAADLIASQQDDNRAAAIGGFNDFSFHTATSNAMPAQTTAFPSFKQEQQQQQD
EAAATNKQSVVVASSNKAASSGGGNSNTKLEDGYNWRKYGQKQVKGSENPRSYYKCTYHS
CSMKKKVERSLADGHITQIVYKGAHNHPKPLSTRRNSSGGAAAAEEQQAAANILSAAAAG
CGPEQSGATAENSSVTFGDDEAENASQRSDGDEPDAKRWKEDGENEGSSGGAGGKPVREP
RLVVQTLSDIDILDDGFRWRKYGQKVVKGNPNPRSYYKCTTVGCPVRKHVERASHDTRAV
ITTYEGKHNHDVPVGRGAASRAAAAAVAPTGSGSALMAAGGQLGQQQLQQQQPYTLEMLS
GGAYGGGGGYAAKDEPRDDLFVDSLLC*
>Misin17G083500.1
MAASLGLNPEALFTSYSSAYSSSPFMSDYAASFPPAAVDYSATAFSAELLDDLHHFDYSP
APIFTSAGAGAGGDRNEKMMWCEGGGDEKRLRSSGRIGFRTRSEVEILDDGFKWRKYGKK
AVKNSPNPRNYYRCSSEGCGVKKRVERDRDDPRYVITTYDGVHNHASPGAAAIIQYGGGG
NSGFYSPPHSGSPSAASYSGSFVF*
>Misin17G243200.1
MSGARHEHHLSGDFQFHDELASLFAHHQRPDTPMTQPWFMDYLHATAAAASPLDCDAFVG
DFVDVPAPAADEVVKRELVMVDSAAAGTPTPTTAPLTPNSMSMSSTSSEACGAGAGAGEE
SAAGKCKEGGEGEGLESKDDGSAAAKGDGGEGEEKNKKGAAAKGKGKGEKRPRQPRFAFM
TKSEVDHLEDGYRWRKYGQKAVKNSPFPRSYYRCTTQKCTVKKRVERSYQDAAVVITTYE
GKHTHPIPATLRGSSHLLAAAHQPMSGLHHVHPHFRMAPPPPPALGGVTAGLGDFRPGGA
NAFDTLGLGLLQPAPLQSHHHGAAAMQQLAVSGADGVQQWNAAAAMASHAALPDGDQHGL
AAIAGTAGTTAATTTASAPLRMQHFMAQDYAGLLQDMFPSFVHNDDDGHRHNHH*
>Misin17G257600.1
MSGGGDSVGGYGGLYHGHDDPADQLITALDHDGGGFFLQDTVSPCAGGGSTPYASIADYL
QGFLDPAGLAAHFGSDDAPPPCRLGGGADDGVVVKQEMVVQLSGGSRRDDDVDGQLAGAA
LVTPANSSVLSSSSCEAGAGADDDEEEPPRRRCGKKGRIEGEEEQEEEEGEADDDAADRN
CKIRSNKENGNNKKTRGEKKAWEPRVAFMTKSEVDHLEDGYRWRKYGQKAVKNSTYPRSY
YRCTAARCGVKKRVERSQQDPSTVITTYEGQHTHPSPVGLLRGGAFMRSAVAGGFRRPDL
LTIDDYAGTPPSSFLPLHLTPGGIGGGGGDLLHPSI*
>Misin17G216300.1
MAAVGARPVLYHHPAPAGDAASMSSYFSHGGSSTTTSSASSFSAALAPTTTALAEQFDIS
EFLFDDAGVAGAPGVFADGAPPVVVSDAAAAGGGGAISAAAGSAAAAAEAVPERPRTERI
AFRTRSEIEILDDGYKWRKYGKKSVKNSPNPRNYYRCSTEGCNVKKRVERDKDDPSYVVT
TYEGTHNHVSPSTVYYASQDAASGRFFVAGTQPPGSLN*
>Misin17G038700.1
MDLVPKQQQSKEKQEEEQEEETMMVLAEHRDRPAFGHGGSGGRRSEIKEVDFFSAACGAA
ARRRTDGEDGGCDNTTVNTALDLLTRAAVATPAAVDGGEGTASGRDKEVDVAAAAVEEEL
RQAGEENRRLRRMLEELTRSYSALYHQLIQAQQQQQQASAANPMLPAATTTGVQFMDPGR
VSPAIAGAAAPPAFSADRADSDGGSRGSGGEADQNDGMRTPERSENADRAAPAPAEAPLR
RARVSVRARSEAPMINDGCPWRKYGQKMAKGNPCPRSYYRCTMATGCPVRKQVQRCAEDK
AVLITTYEGTHNHQLPAAAAAMAKTTSAAAAMLLSSPAVSHDAGTLFAGHHVAAPAPLFQ
YHHPYASAMGGATLSASAPFPTITLDLTHSPPPASSAAAAGLLQHYRQLSSFPAMPPFPM
YGFPAAAGHRPVAPPQPSAATLLGLDGRNRSALETMTAAITSDPNFTTALAAALSTIMAG
GAEPPALRSGAADAAGDGGNGSGGTDPATAAAAGARETALHALLQRLNDSRQ*
>Misin17G209900.1
MENSLLHGGIQQPNTQLATGTCLAPLPPVAAPQPEQHACSDTTSLVPGAAMMGCLPAAVD
WASLLLPRAPGSLHVGPPPPPVVASEVVSGGNSAVTVAGCSASATTAGEGDSNNKAGKAG
KGGSGRRKKKAIQPRFAFQTRSENDVLDDGYRWRKYGQKAVKNSAFPRSYYRCTHHTCDV
KKQVQRLAKDTSIVVTTYEGVHNHPCEKLMEALSPILKQLQLLSQLQSCTNQLL*
>Misin17G174100.1
MTSTPGSFGGTLANSGPVALSFPTTTFANFLGGGGAASGGADNGGVGLSKFKAMTPPSLP
LSHPPASPSSYLHAFSGILDSPILLTPSLFPSPTTGAIPSEPFNWMGTSESLSSSVKTEH
WQYTDFTFQTAASAPATSTMTGAAHTASFPQSSVLMAPLGRVGDSYNGGEMQQQQPWTYQ
ETTAQFEAPAAQPDNMLGNGGYSAAPVAVSGFREQSQSHRPSSDDGYNWRKYGQKQMKGS
ENPRSYYKCSFLGCPTKKKVERSPDGQVTEIVYKGTHNHPKPQSTRGRSASSASYVLQSA
GDAVPDHSFVALSGTPVATPENSSGSFGGDDEINGVSSRLAGNFGTDDLDDDERDSKRWR
KDGGDGDAGVSVAGNNRTVREPRVVVQTMSDIDVLDDGYRWRKYGQKVVKGNPNPRSYYK
CTTPRCPVRKHVERACHDTRAVVTTYEGKHNHDVPPARGSASLYHRAALAAQQMQQQAGS
YQQGSLVRTANGFGFGAGGGHGAPMQSAESGFALSGFGDAAVGTAYSYRSHHQHQHQQTN
EAMYYAKDEPRDDMSFFEQPLLF*
>Misin17G248100.1
MDGGYGGEKSALASELAQVLSMVRELEARMDQDPLPAAARELCAELASSVDRSIRIARSC
CGDSPASGAGSPRSDGGNATAAQSKRRKGTPCVRRQLRAASVQDAAALDDGLSWRKYGQK
DILGAKYPRAYFRCTHRHSQGCLATKHVQRADGDPLLHDVVYHGAHTCAQAAHPSAQQLR
QELQLQPGHGHGAQEDQDQGASLLALETEGLRAGLLVEPMTPYSFASAAAAGAGADFAGC
FPLLSPTGLDWQLRSSHPAGSLGVGIGMEFETQFEELFTTNATEPFQWDLYAAN*
>Misin16G174600.1
MTLSPPQPPPSSSPRHAAIQELRRGTQLAELLRQQVELIPEPSRRHAAVVNVGEISMAME
SSLSILQSEMEHRPFSEVMAAPTAYSDGGTSRERNGPVARTRRVRHRRGRAGSGAEPPIT
EILTEAPENDRFHWRKYGEKNILYAEYPR*
>Misin16G230900.1
MSGARHEHHLSGDFQFHDELASLFAHQRPDAPMAQQLQQPWFMDYLHATAAAASPLDCDA
FVGDFDDVPPAADEVVKRELVVVDTAAAGSGVGTTSAVPLTPNSMSMSSTSSEACGAGAG
AGEESAAGKCKKEDGDGEGHENKDDGSAAAKGDGEGEEKNKKGAAKGKGKGEKRPRQPRF
AFMTKSEVDHLEDGYRWRKYGQKAVKNSPFPRSYYRCTTQKCPVKKRVERSYQDAAVVIT
TYEGKHTHPIPATQRGSSHLLAASHHPMSGLHHVHPHFWMALSPPTALGGVTAGLGGFRP
TCTNAFDDALGLGLLQPPPPQQQQQQQGRHHHGAAAMQPLAVSGAAGVEQVNAAAAMASH
AALPDGDDQHGLAAIAGTAGTTTAATTTASAPLRMQHFMAQDYAGLLQDMFPSFIHNDDD
GHHDNHH*
>Misin16G240400.1
MDGGYGGEKSALASELAQVLAMVRELEARMDQDPLPAGARELCAELASAVDRSIRIARSC
CVDSPASGAGSPLSDGGNATAAQSKRRKGTPCVRRQLRAASVQDAAALDDGLSWRKYGQK
DILGAKYPRSYFRCTHRHSQGCLATKHVQRADGDPLLHDVVYHGAHTCAQAAHPSAQQLR
QELQLQPGHGHGAHEDQDQGASTPALETECLRAGLLEPTTPYSFASAAAAGAGADFAGCF
PLLSPTALDWQLRSSHPAGSLGVGIGMEFETQFEELFTNATEPFQWDLYADN*
>Misin16G248100.1
MPKSTISIYMNPLPVSPTFAHTRSIAMDCSNDWDLQALVRSCGGTAPAACSSGATTARRG
DDAPPREAAAAAASVGVGGGGCVVATAPAQEFLGQPVARRDLDYLDLVDHDQLRMPFSIT
PSSGRAGQQLRHDVLFSLPANAAAVTTSGQMLQPRRQPGRKLGVPSPRAKRSKKRQVKKV
VCEVPAAGGGVSSDLWAWRKYGQKPIKGSPYPRLHLKFRMQLLCMHIRGYYKCSSLKSCM
ARKLVERSPAKPGVLVVTYIADHCHAVPTMINALAGTTRNRPGAASPDDGNHHQDQETSD
GAAASADNKLDDDGTDAASTMTTVDENDAWLVDHMALEDGGGDCPFDDFLWPFDDDLDRF
LDDGGGVLGRRLSLYLGTGLPGN*
>Misin16G048900.1
MDLVPKQQQSKEKQEEEQEEEMMMVLAEHGDRPAFGHGGGGRRSEIKEVDFFSAAGGAAR
RMTDDDDGGRDEAAGALARGCHNTTVNTALDLLTCRAAAATPAAVDSGDGTASVRDKEVD
AAAVEGELRQAGEENRRLRRMLEELTRSYSALYHQLIQAQQQQYQQQQASSGAANPMLPA
AMTGVQFMDHGRVAPAIAGAAAVAPPAFIGEKADSDGGSGSGGEADQNGGMRTPERCENA
ERAPAPAAEAPLRRARVSVRARSEAPMISDGCQWRKYGQKMAKGNPCPRAYYRCTMATGC
PVRKQVQRCAEDKAVLITTYEGTHNHQLPPDAAAMAKTTSAAAAMLLSGPAVSHDAGALF
AGHHVAAPAPQFQYHHPYASAMGGATLSASAPFPTITLDLTHSPPPGAAAAAAAGLLQHY
RQLSPVPAMPPFPMYGFPAAAGHRPAATLLGLDGRNRSALETMTAAITSDPNFTTALAAA
LSTIMAGGAEPPALRSGAADTAGDGGNSSGGIEPAKAAAAGARETALHALLQRLNDSRQ*
>Misin16G172200.1
MTSTPGSFGGTLAANSGPVALSFPTTSFANFLGGGPASSGADNGGVGLSKFKAMTPPSLP
LSHPPASYLHAFSGILDSPILLTPSLFPSPTTGAIPSEPFNWMGTSENLGGSVKAEQRQY
TDFTFQTAASAPATSTMTGAAHTASFLPQSSVLMAPLGRVGDSFNGGEMQLQQPWTYQEP
TAQFEAPAAAQPDNNMLGNGGYSAAPGPAVSGFREQSQSNRPSSDDGYNWRKYGQKQMKG
SENPRSYYKCSFPGCPTKKKVERSPDGQVTEIVYKGTHNHPKPQSTRGRSASSALAAASY
VLQSGGDAVPEHSFGALSGTPVATPENSSGSFGGDDEINGVSSRLASNFGTDDLDDDEPD
SKRWRKDGGDGDAGVSVAGNNRTVREPRVVVQTMSDIDVLDDGYRWRKYGQKVVKGNPNP
RSYYKCTTAGCPVRKHVERACHDTRAVVTTYEGKHNHDVPPARGSASLYHRAALAAHQMP
QQAGSYQQGGLVRTADGFGFGASGGHGAPIQAAESGFALSGFGDAAVGTAYSYTSHHQHQ
QQTNEAMYYAKDEPRDDMSFFEQPLLF*
>Misin16G028000.1
MDIAEETVAGTAAQGDLAEVVARAGAMAMAAAASHHRRPPSPSPSPAAADHSHIVSRAAG
QIMVIPAACYDEEQEPRPAAACGDAVMFDAPSSAMVVNPYQLSSSAATAPPPHGGYWLPP
QQISQHACYGLDVAMGGAATADADGDEPIMMGISPVTPPPPSHHQIMKSRKNEVKKVVCI
PALPPASSRPGGGEVIPSDLWAWRKYGQKPIKGSPYPRGYYRCSSSKGCMARKQVERSRS
DPNMLVITYTSEHNHPWPMQRNVLAGYSRPHTHMSNCKKKNSCRVEPTSSWPTSSSSKNG
NYSEHNAVPSSNIECQQQMTNMMEDNAAGYVAYAIDTLHEEGIAMHQPINCNSIQPSDEV
FAELEELEPSNNPVNANIYSRGVSYEWQKF*
>Misin16G081700.1
MSDYATSFPPAVDYSTTAFSAELLDDLHHFDYSPAPIFTGAGAGAGGDRNEKMMWCEGGG
GEKRLRSSGRIGFRTRSETEILDDGFKWRKYGKKAVKNSPNPRNYYRCSSEGCGVKKRVE
RDRDDPRYVITTYDGVHNHASPGAVAIIQYGGGGNSGFYSPPHSGSPSAASYSGSFVS*
>Misin16G214500.1
MAAVGARPVLYHHPAPAGDAASMSSYFSHGGSSTTSSSASSFSAALAPTTTALAEQFDIS
EFLFNDAGAAGAPGVFADGAAPVVVSDAAGAAAAGGGAISAAAGSAAAAAEAVPERPRTE
RIAFRTRSEIEILDDGYKWRKYGKKSVKNSPNPRNYYRCSTEGCNVKKRVERDKDDPSYV
VTTYEGTHNHVSPSTVYYASQDAASGRFFVAGTQPPGSLN*
>Misin16G101800.1
MHVLAAYPAAAPPLALLAGVLDHRYSTKALRRPPTMDDVLRQIDEGFRLARELMEELPAA
QNEPTYLADRCHGIVQAYVAAIRMLHPHGGTEDASSSPPPLRPPHPPPHFGGDGSGTGQH
DHVIPQLDLLRPFLGGAPSPSAPSSFPHNLGRLLTESSFINTAPVVDAFGAGTSSGSPVR
RQGSSSQSSPPVQPRQQHRRRRERGERMTIMVPVQRTGNTDQPPDDGYTWRKYGQKDILG
SRFPRSYYRCTHKNYYGCEAKKKVQRLDDDPFTYEVTYCGNHTCLTSTTPLLTLPAGPAT
AASTAANMLTNNSPTGSATTVLAAGQDPFMAAPEHPVPALSTAIQLGISWMPSTLVGSSA
AEGSSAQVNVNVPASGRDTAEYPVMDLADAMFNSGSSGGSSMDAIFPAHHDRRDT*
>Misin16G174700.1
MAMASMPACAATEFVAKGRESAAVLKAMLGQLPAVVGAEATTPHGLRDLAEQILRCCDRA
LAALHSGTGTEEAASSSRKRKPEREDRLAAPPSATGSKRMRMSRGERGTRVEKKGTMEDG
FIWRKYGQKDINGSNCPRLYFRCTYKDDRGCMARRQVQQSDTDPGVYLITYFDEHTCCRD
DDAVEPPPPVPFVINFGSNTASSDDQPSGSPWPSSCDDDGPVETHTSSALCSSPEEELQA
GTSCNVAEFIVEQSTPVPELMGMMHLPEWEWDRMDGCLDWEFGKGESSFDIDGFVRYDFN
CIDLF*
>Misin16G238000.1
MGLHHVGGRKSSIRSEESTVDDGVSSDNNVDHRETKAELALVKSELGRMNEENKQLNEEN
KQLKDFFSRLTIKFNALQMQMPVYTTLMQQQQRTNNHRALQFRGAPAHELMNVDPETKDQ
EGSGGGHLLPRQFISSIGTAPDDPLRSMGSDAVRGGGGDSSGSTSNAELPPPQPLDYCPG
NGLMVSSKDMVPLPAFEHGHQQQNLAHEMGSSSRADEPHHLAAQQGWLSNKVHKFLPAKG
PEPVPEAATMRKARVSVRARSEAPMINDGCQWRKYGQKMAKGNPCPRAYYRCTMAAGCPV
RKQVQRCAEDTTVVITTYEGHHNHPLPPAAMPMASTTAAAASMLLSGSMPSADGGSLMAG
SNFLARAVLPCSSNVATISASAPFPTVTLDLTQPPPGAASASTFAQQQPPAPAQARATGT
EPSQLQAALADAAGRPMPLTTQLFGQKLYDPSSKAPAAHADAAGDTASAAAVIASDPNFT
AVLAAAIKLYIGSSGSGSNGAGGSSGTTVLPPPPAASSAGESNRDDMVGEQGS*
>Misin16G203800.1
MENSPLLGGIRQQPNTQLATATCLAPLPPAVAAPQPEPEQHACIDSTTSLVPAGAAMSCP
PAAVDWASLLLPRAPGSSLHVVTRPPAQQQAAAGASEVESGGSSAVTVAGSSACATAAGE
GDNNKVGKAGKKGGGGRGKKRASRPRFAFQTRSDNDVLDDGYRWRKYGQKAVKNSAFPRS
YYRCTHHTCDVKKQVQRLAKDTSIVVTTYEGVHNHPCEKLMEALSPILKQLQLLSQLQSC
TNQLL*
>Misin16G105500.1
MASSTGSLEHGGFTFTPPPFITSFTELLSGAGDMLGAGGADQERSPRGLFHRGARGGVPK
FKSAQPPSLPISPPPMSPSYYFAIPAGLSPAELLDSPVLLHSSANILASPTTGAIPAQRF
DWKQAADLIASQSQQDDTRAAAIGGFSDFSFHTATSNAMPAHTTSFPSFKQEQQQQQVEA
AAINKSAVVASSNKAASSGGGNSNTKLEDGYNWRKYGQKQVKGSENPRSYYKCTYHSCSM
KKKVERSLADGRITQIVYKGAHNHPKPLSTRRNSSGGAVAAEEQQATANSLSAATAGCGP
EHSGATAENSSVTFGDDEAENASQRSDGDQPDAKRWKEDGENEGSSGGAGGKPVREPRLV
VQTLSEIDILDDGFRWRKYGQKVVKGNPNPRSYYKCTTVGCPVRKHVERASHDTRAVITT
YEGKHNHDVPVGRGASSRAAAPTGSGALMAAGGQLGHHHQQQQQPYTLEMLSSGAYGGGG
YAAKDEPRDDLFVDSLLC*
>Misin08G295700.1
MSSKKKRAAIDLSLEAERSDEDHSGGGRGKGDRRRAKDDGEVDKKEEQFKEQEGEAPKEE
TGEEKVVVEVVVDQGGDGTNEIKYRTQQGEEMEDDKQSAADAHGDGESDGGETRAQDKHV
VEAAGNGDGDDSYSTMVQDEVSAMQEEMEKMKEENRMLRRAVDRTVRDYHELQKKVEACY
QQQQADEPKVSAMQEEMEKMKEENRMLRRAVDRTVRDYHELQKKVEACYQQQQADEPKPK
RKERAARRPSVGSDDTDDDGKEDLGLSLSLRASSYDDEKLEAGHDLDGASLVGADGNKAK
GYALLESSKLGAPAASGGDLAAAGITSQSVNPANRKTRVSVRVRCQGPTMNDGCQWRKYG
QKVAKGNPCPRAYYRCTVAPGCPVRKQVQRCLEDMSILVTTYEGTHNHPLPVGATAMAST
ASAAATFMLLSSTSSSSSISEAGGGSAAPPYLSPPYLLNSTSHHSAASPLLSAPPSSMPS
APGAASGVQHLNMFGHSSSMLAQQAPHFSSRYPWSSDPSQGIGSGLPAGSKRPFWSTGGD
EKTAALPDNVGAVMADPSKFSVAIAAAINSYMGKDGQVAGGKDGESSSSKSSNKWRVVES
LPPP*
>Misin08G130600.1
MITVDDLMRSCGGDSGGIPLPSGGDDGRQMLAMGDHHQLTVSRIRTAVSMLNRRTGHARF
RRGPVAEQRASSDQLHPPAESAAGGVALEFVKACEARFSASASGTSSSPPSTTLTSLTVT
AGEGSVSNGRAQGRYLFQPVSGGGGGHSAGKPLPLAVSMQQQQHASPDYSPGTALKNGQC
HDLTRSENDAGGKTHGDRCHCSKKRKSRVKRMVRVPAISSRNADIPPDDYSWRKYGQKPI
KGSPYPRGYYKCSTVRGCPARKHVERDPGEPAMLIVTYEGDHRHDDQQDRTAGGAPQTEH
MTTSS*
>Misin08G064100.1
MDPWISSQPSLSLDLHVGLPPLRLHQAPVAVALARPKVLVEENVLPPKKEPEVAALETEL
QRMSEENRRLTEALAAVASKYEALRSQYTEMVATAGGNPSSTSEGGSVSPSRKRKSESAD
TAPAPPAAAAHHPGPHPHPHLHPAVPADQTECTSGEPCKRIREECKPKVSKLYVHADPAD
LSLVVKDGYQWRKYGQKVTKDNPCPRAYFRCSFGPACPVKKKVQRSADDTSILVATYEGE
HNHGQPPPAPAQAAHNGSAASKNAAVAKPPSPPRPAAAIAPAPHRPQLQLHHQQQQQDAA
AMNGEQPVGAAAAAASEMIRRNLAEQMAMTLTRDPSFKAALVTALSGRILELSPTKD*
>Misin08G113400.1
MEEERCFNNWDLDAVVRLGCRRRLSPPRQPDPFASFLPPPPQKEKPVVPPPAKEPEPEPY
AGWPFPDLGAGGGQDGDELLRALLAAQPPPPQPLPTPTPTPTLPPPPPPQQHRQPAVTAV
DVPLPQARPAPARAKPSGRQVAGGVPRSKRRKNQVKKVVCHVPADGSSSDVWAWRKYGQK
PIKGSPYPRGYYRCSSSKGCAARKQVERSSADPNTFILTYTGEHNHAAPTHRNSLAGTTR
LKFPSSAAPQPPPPSVVVGGAGAGDAQHQHQQPSPSPTSTSTAGLSPTTPLRTPSMEEDD
EEEEDELLVEDMEMAGEDELLFLNTDADAGAPLSSLFDVVDEPFLSSPWVTATSSAGEPA
TGATGAGS*
>Misin08G223600.1
MQAYMEGGQLSACLPSFLVPDHYAAFPLPLPLQLPSQPNNKLFQMPFVVGQEETENHGGM
LSSDHCGGLYPLPALPFFSSSGAVAATACGGKPTAGFMPSTIGAEEVCTSVTTKLGCNES
NSTWWKGSAATIAERGKMKVRRKMREPRFCFQTRSDVDVLDDGYKWRKYGQKVVKNSLHP
RSYFRCTHSNCRVKKRVERLSTDCRMVMTTYEGRHTHSPCSDDDASADHTDCFSSF*
>Misin01G001000.1
MDIAEEAVAGTAAQGDLAEVVVRASAMAMAAAPSHHRRPPSPSPAAADHSHIVSRAAGQI
MVIPPACYDEEQEPRPAAACGDAVMFDAPSSAMVVNPYQLSSSGATAAAPHGGYWLPPQQ
ISQHACYGLDVAMGGAAAVDADGDEPMMMRISPVTPPPPSHHQIMKSRKNDVKKVVCIPA
LPPASSRPGGGEVIPSDLWAWRKYGQKPIKGSPYPRGYYRCSSSKGCMARKQVERSRSDP
NMLVITYTAEHNHPWPMQRNVLAGYSRPHTHMSNCKKKNCRVEPTSSWPTSSSSSKNANY
SEHNAVSSSNIECQQQMTNMMEDNAAGYVAYAIDTLDEEGVAMHQPINCNSIQPSDEVFA
ELEELEPSNNPVNANIYSREVSYEWQKF*
>Misin01G263700.1
MCDFFWLSPADQGDLSDVVRASLQPPPPPHHHRLPAATPAAPTVCSLGSHHLPEEEGLQL
LQAGRVNFDGDDHDEARSQRQQQLVHGNGGMGLMQLGSKGSGGCACDHAAALCPQHHPEA
EGLIPQPMSRSQPQLCASSSSFVERDYDGPVLEEHVLDMAMAPHPHTSAIKRRKSQMKKV
VCIPAPVAAPPRPGVGGRPSTSGEVVPSDLWAWRKYGQKPIKGSPYPRGYYRCSSSKGCS
ARKQVERSRTDPSMLVITYTSEHNHPWPTQRNALAGSTRLALSSSSSARSHHHHHHHHHH
NSAAAVPNTTQAHRHASNVAVADNATPGSIISASGVHHLLLKQEVVDMDNPSKQPAQDAA
ADHDCLGMFADMDGALDVLCASDFHPKQQQQQATAQHLQKLPEEEDKQLLLGPDPFSFNF
LDWVGASFGVGETAADNGDHS*
>Misin01G144800.1
MDSSSQPGGAIDACRGSGGGERNQREEEAAAAEAGNGSQLVMPEDGYEWKKYGQKFIKNI
QKIRSYFRCRHRLCGAKKKVEWHPRGPSGDLRIVYEGAHQHGAPEEAAAPPGAQLQGGGA
SYNRYELGAQYFGGARSQ*
>Misin01G362700.1
MAAASGSDVPAARAAVAVNHLTEARDGAARLRAFLVQLDDQHAAWAQLEIDGVLTKLSSA
MSALDVSAGSDGARPQQSGSSCGNKRKQSSSKSRSQRPSDKKITATLEDGHVWRKYGQKE
IQYSPYPRSYYRCTHKSDQGCSAKRQVQRCETDTSKYVVTYYGEHTCRDPSTIPLIDHAT
GALAELDHANNIISFGPSGTNKNANAAGAAASSSQYLQAMGGSAAADQLSTSWCISDDVF
SSSAGSLMQVDELIGAVVGSAGVVTSAAAPDRGVLGGVASGGRGTVSFPPSPNSLGFVVG
SLGGIGGGEDDDDMFRLDP*
>Misin01G370500.1
MSPAPSSHHPHINSRKEKRMRKVDTFAPHNDGHQWRKYGEKKINNTNFPRYYYRCTYKDN
MNCPATKQVQQKDHSDPPLYAVTYYNEHSCNSAFLPLSPSEFQLQTSSGKAVSICFDSSS
GAPPQEPPAAATNASGGGSPSSSAAAARRGTPPEISNPPVLALRRSETYPWGAGAGAVEQ
KPASCSTECHDAFSGAAGAVPEEVVDAGRFGSIRFFHFL*
>Misin01G063100.1
MAGAAGDRSEDVGADWPFGGAADAFTEYSSVFAELGWPGGLLAGGELPVLDLPEAAAPLP
SQLSMERSEDPAPARSGDAGASSSSSGDGDGDGAAPGNDDDDRKAAPAAEAAGRKPAAAT
AKKGQKRPRQPRFAFMTKSEIDHLEDGYRWRKYGQKAVKNSPFPRSYYRCTNSKCTVKKR
VERSSNDPSVVITTYEGQHCHHIGPFHRGSGGGGGGAAAARYHSAAAVTLAEQMSSTSSS
FIPARHLYSLPPLHPQSSLSSETVVSWATTTTSFQHVNDGGELRRASYSSMVSMAQSPST
PSSVPPPAAISVEKAGLLDDMVPHGVRHGTP*
>Misin01G080100.1
MEGMEEANRTAVESCHRVLALLSKPHGQLVPSKELVAATGEAIAKFGSLTAKLSNSNSNG
NNGLKLQGHARVRKIKKPLPIFDSNLFLESSAVATTTAAAATVAKTPSPSPITGLQLFPR
YHQMEGSSFKDPIRIPAQFPKRLLLENPAAGLEGPSSKAPPVQMVQPVSVAPPAGTPTPA
LPTAHLQFLQQHQSYQRFQLMHQMKIQNEMMKRSNLGDQGGSLSGGGGGKGVNLKFDSLN
CTASSSRSFLSSLSMEGSLASLDGSRASRPFQLVSGSQTSSTPELGLVHRRRCAAREDGG
GRCATGSRCHCSKKRKLRIRRSIKVPAISNKVADIPADEFSWRKYGQKPIKGSPHPRGYY
KCSSVRGCPARKHVERCVDDPSMLIVTYEGDHNHNRVLAQPA*
>Misin01G315300.1
MSHQQALAQVTAQAVHSQYNMINHADYAIPFSSTTTPALITAQHANSSANVTSAEEKPAL
PSHTGNSNIESNEVSQGLKTSAPTFDKPADDGYNWRKYGQKAVKGGEYPRSYYKCTHASC
PVKKKVECSAEGHITQIIYRGQHSHQRPPKRRSKDGGGLLNETDDFHENEDTPTRSEHEG
SNDGMAGPSVSRRGEGDEQLSGSSDSDEERDDEQRAGNGDPGYANANRRHVPTPAQRIIV
QTNSKVDLLDDGYRWRKYGQKVVKGNPHPR*
>Misin01G064300.1
MDDRRGHGDAMGQRPFASAGQGQESVFDGGGGGGGPGPVFDGEFDQGSSLMALLGAGGAI
SSQPPPPTWGVEEVTAAPAINLVPQSFSMANYAPPPPSYQQPTSFAPSPLGGRMDPYPPY
LLADQPPQWHPPRAAAAASSLPHSNFTVLFPRNAYDHDMQLRATALFGGNGGLHAHAPPP
VIEQPAKDGYSWRKYGQKQLKDAESPRSYYKCTRDGCPVKKVVERSFDGFIKEITYKGRH
NHPRPQERGLAGGRNDAIPAAEEDVDGPSDDDNALMHEDDVDGAPCMGADGVAGQRVVKK
PKIILQTPSEVDLLDDGYRWRKYGQKVVKGNPRPRSYYKCIADNCKVRKQIERASTDPRC
VLTTYTGRHNHDPPSRGNEAAATVAAGGSTTDPAPSSANTASGSGAFQENWGVRQLKEEC
*
>Misin01G144700.1
MAAASSQQLVMPEDGYEWRKYGQKFIKSIQKNRSYFRCRHKLCGAKKKVEWHPWDPSGDL
RIVYEGAHQHGAPAAAAAPPGGQLQGGGASDSNRYELGAQYFGGARSQ*
>Misin01G341600.1
MDGEWSDGAAASSPTVSGGESKAGAAGVVSSSADCPGSPVSPAPPSTSPAAATGTGRRRS
ANKRVVTVALADVSGPRPKGVGEGNTPTDSWAWRKYGQKPIKGSPFPRAYYRCSSSKGCP
ARKQVERSRAEPDKVIVTYSFDKTPKPIGLAMVQGKRKSSDAHTSLRVTKSFSRVVTYR*
>Misin01G047900.1
MEVVEEANRAAVESCKKLVAVLSLSGGDAFRPMPVAAETDEAVARFAKVVAVLSDRLGHA
RARVGKRSPPAPPVVDASCLLEYHPSLAVAPRHTPSGGHLLVSATSSPPPPLPTSMTMRS
AAAPMTMISQEAEVVAPAVLVSPCASNVTLTPAPAKKFDRSMFLETSLLELNSCSVPPSP
SPAMAVQKNSPRVAAAVPAPNPCTSTPHIQFQPTTTQFQPHQQQATKKQKSFQFDQTPSG
EQFHIEVPLPLPLPRAAPAAKEVISFSFDNNSVCTSAAATSFFTSISSQLISMSDAATSS
VAATAKKTCGKRGGEDSSGVRCHCPKKKKPREKRAVRVPAISDKNADIPVDNYSWRKYGQ
KPIKGSPHPRGYYRCSSKKDCPARKHVERCRSDAAMLIVTYENDHNHAQPLDPSVLTAAN
AEA*
>Misin06G319700.1
ADVAVWPGELDEQLITELLSDDSLLLLGALQQVPAGDSEQHCSRDTGPSSAPAAPCISGG
GAELLPQPEAASRALCSVYTGPTIRDIEKALSTSRPYPWGSRRYSPMHLGRLGAASRAPE
KYTTKVRSCGGKTPSDGYKWRKYGQKSIKNKPHPRSYYKCTSSRCVAKKHVEKSTDDPEW
LIVTYEGAHLHGSQPLFPRPQWLSIDLSGAGAATTKTKQASSPAASAALASDDGGGGWPP
SQQIMTRGRDDAEARGGPTAAAGEMATPGPPRIGRAGGAVSTQPRLVLTADSCDDGSTAS
VPPPRAAASFHCDSPPTTWSCHDLFPFAWSPEAPLLL*
>Misin06G173600.1
MSSYSSLLSPSHADADDHRVLSGDADDDMAAVSSYLSLDDIVDDVAGEECYGPLGEAAAA
AAAAAAVDEFQSVQQAPLFLATLQAEDGYCVSGSGVEHEQSLPDAAVLSSAALANDNHDR
INLTQDGGSRRLPRSEHGKIAFKTRSDVDVLDDGYRWRKYGKKLVKNSPNPRNYYRCSSE
GCRVKKRVERERDDARFVITTYDGVHNHPAAAPPRSPAYRLRDLPHGHHV*
>Misin06G118100.1
METRPERHRHDHVHEQEAQEGREEDAAVMEHGAALSLQRGATLFGRRHDEEAGRRRGEIR
EVDFFSRDSGARGQDDGGGRGVPGGGRDDINIGLGLMTTTAAATTSADKIEASAVEVELR
RVVEENRRLRSMLEELTRSYGALYQQLLQVSQHRQHPADLMINRSSLAHTHLTTAASHNT
SSTRQLLEARASSTTTAQPHAVAGVEDEASDGAGEASPSLSNGGNNNDADGKRKASPDAM
APPPRENGEQVSSELPGRKARVSVRARSEAPMISDGCQWRKYGQKMAKGNPCPRAYYRCT
MAVACPVRKQVQRCAEDKTILVTTYEGHHNHPLPPAATTMANTTSAAATMLLSGPATSHD
GAAALHGHPTAALFHHSSSIPYASTMATLSASAPFPTITLDLTQAPGGVDGSGGLLPHGL
GLHRPPGGIHPVVAPAMPFLAPSPLASMFLPQRAPTGPPTPTGLVARQQQSVMETVTAAI
AADPNFTTALAAAISSVMAGAGAAHQAQPTPRGSNIGNAGDQANGSAGAATAGPTAAGAH
AASAESPRFATQSCTTSTT*
>Misin06G304700.1
MAFDHDAKLFDVLANGYHLNTQLQALLGGRPLDSLGQQEAMAFSQELSRVFKVSMSMLNS
NTVTRVRTAPEIRTGNSSGVIIQAAKKDKRARSDSGEVVTPVKKSREDGVTRKEITASPY
KDGYEWRKYGQKNIKNCNFVRYYFRCSRDRRCEAKKKVQQQDGSRGQLSPPMFEVTYVNE
HTCHVLRAIANGGAARMAASPRTTNRPYRVLGVVDAARDGGGVLFDDLSSSFPRIGSGGS
AQENETIVSCLADVIRGAAPSPLPSPWPPAAEAGASEPAAASSYVPPPMQASAGHSASVG
VAEDGGAMTMMMIDDTDFCWDPSPFCAVGEADQDQLTMDHRDMHVDAARLADTEWPRHPS
AGAWR*
>Misin06G304900.1
MTLDTPAAVVLELMTMGQQSAAHLGDLLRAASPAAASSPHQELAAEILRCCGRVIDALRD
TAAATSGRKRKAAAVAEYQDAAAAGGAASWSPPPGPPLKRRARGAEATREVTSGTMVDGF
IWRKYGQKDINGHKHPRLYYRCAHKDQGCNATRRVQQTQDQPAAYEIAYYGEHTCKGAAT
AWQQLGAAPAVVDFGSNSWGSADANRGSPASTMSQGGWSSASSEVGFEAQALLHEWHDTA
APDPVMEFLDGCFGWESVLQDRFDFGGLLHETATFQ*
>Misin06G033600.1
MAASLGLAHEACYAAYPPAAAACSYFPSPPPPPPGDLVAEFPPPAATAMVDDYYFQFGQE
MGGARAPGCGGYCSPPAPVLDNGMSLLSYAGVEGDGRRPMSGPAGTGSGGRRPASRIGFR
TMSELDVLDDGFKWRKYGKKAVKSSPNPRNYYRCSAEGCGVKKRVERDSDDPRYVVTTYD
GVHNHAAPGATYLCPPPPRGATATPCFSPPRSASALAPLVVAPSWSPTFDAWEAQLNAAA
AHSSESSY*
>Misin06G223300.1
MSSGDFHFHDELASLFAQRPSPGEMMTQQQQAPASWFADYLHAGAPGMGGMDYDLLFRAL
DLPLPGDDVVKRELLLVDTGGGGGGGFAAPTPTPSGGGTAPVTPNTTSSMSSSSSEAAGG
AAGGGGSFGAGEEDSPHRGRCKMEEGDGEESKALDKGEEDADKSKKGSAAAGKGKGKGEK
RQRQPRFAFMTKSEVDHLEDGYRWRKYGQKAVKNSPYPRSYYRCTTQKCPVKKRVERSYQ
DPAVVITTYEGKHTHPIPATLRGSTHLLAAQLHGGHHHLGAFPPPPPLPQMGAPFGRAGG
GGGGGGVVDMLGLLPPRNNHAMPPAIGLASSRGMSDGPMSAVAAGATTTAATTATTTSSS
PPSLQMQHFMAQDFGLLQDMLPSFVHSNGGNIQP*
>Misin06G033700.1
MEVAVERRPPPQVKEEKRPDAKPEIAAAPIIGSALPIVFESFPSTQRDAAGINIKQEGRR
LEAARAEMGEVREENERLKSMLSRIVSQYQSLQMHFLDVVKVQEQASAAKAENKFPVAPA
PTTDDDGPDDLVSLSLGTRANSGGGGAASRRKGHERSSSSSGTSDEMTTAGADDEGHHQL
SLGLGFARGSGLPSSTAATDDDKGSHASAAPVLNLSSDTGGSADDNDDAKPALAAVGTAR
KSPSAGAGDGSADDEVQQQAKKARVFVRVKCDTPTMPDGCQWRKYGQKISKGNPCPRAYY
RCTVEPHCPVRKQVQRCAEDMSILITTYEGAHNHPLPPAATAMASTTSAAAAMLTSGSTT
SAASASLIHGHHHPLAAAAGMLGPTTMVSTAASCPTITLDLTSPAAPHSLMHSSPYAAAA
AAAAGFESKAVPAAWSNGYLAYGGAHPSYYAKSSPSPALGQLFGGSLGVPSRPEQLYAQS
YLQRANSLGGGHGAVAPAVTDTLAKAITADPSFQSALAAAITSVMGRGGAAAAQK*
>Misin06G035300.1
MFPSPGRRAVMALGHGGQHMTSSSTTGGAGMAASSSSTPTITFAFQPSPPPTSALLALAH
HGVLGYGTSLLLDHHHPTTTTTTSSASSSHAASSTTLHHHLHGHAAAAAAPHASLSPPTT
RASPPPPPPHPWSTTTACEEGPAPHDRQAGQGGRPPRGKGAAVISEGSAALGVGAVRMKK
AGGGGGGGKARRKVREPRFCFKTMSDVDVLDDGYKWRKYGQKVVKNTQHPRSYYRCTQDN
CRVKKRVERLAEDPRMVITTYEGRHVHSPSRDDEDDAARANAEMSFIW*
>Misin06G194000.1
MRGVLLLMAEHFNDWDLQAVVRSCGSVAHPDPPEPAAAAAPRAEADASPPEPTTTTPPPP
PVAVRGQEQRAPPPVAKASAALLYDLEYLDFDHKPFLLPVVAPSPTRPSVGDDGRREREV
MISFPAGAASTSGMQQRASPPGRKPGARTPRPKRSKKSQLKKVVREMPVADGGSSSSDPW
AWRKYGQKPIKGSPYPRGYYKCSSMKGCMARKLVERSPAKPGVLIVTYMAEHCHPVPAQL
NALARTTRHKTSSSGAAADHGTASSPKSHHEQGQAVDKATVRGAGDREHGNNETSTMAAG
EFGGEEIAAVDDDNEFWPAGMDLDELLAPVDDDFDFEHVVEEHGVLGRRLSL*
>Misin06G304500.1
MAKRDDYMDSSCGCSNGTPKRLLQDCSSYAQAHAKKKVRISTRTEYTYAPYHDGYQWRKY
GQKMIRGNTYPRCYYRCTYHQDHGCPATKHVEQTNSQDPPLFRVIYTNEHTCCSTHVSDY
MASSIHIQQIADASLRKEERKIPSLTHCFDGHGLIKEENDAIISSLLTAISDCDVATSDG
GHAAVQEDTPARMSRSSNEASPSISPVLLPASDNLKTDFIEQLEPQWFEPLDLGWFIE*
>Misin06G304800.1
MQTQSRLAVNGGGSGSSSSASEDEHEAVIRELTRGHELTAQLRAEALRALRGQGQAEATA
AFILQEVSRAFTVCLSIMSSPARAPPRRSRGDSIPREQRTTSSPHSDGHQWRKYGQKRIT
KTQFPRCYFKCSFHRERNCRATKQVQQCSNDDPPQYVVMYFNDHTCDTAATSGMMPLDDL
SGLVMARQQAAAGQAGARALLDGRGVQEEHERRLFVSSLACVLGGHQQQSPAGSGTTAAA
AAVNVGHQQEPPPRARTRDDAPAGVDAPGEMPRIIDVDVAGLDVMDYDVTDALCFGDSYD
LPGDGFPF*
>Misin06G308400.1
MLGGSADAAGGASRYKAMTPPSLPLTPSSFFSNIPGGLNPADFLDSPALLSSSIFPSPTT
NAFASQQFSWLATPGAEQGGKDEQRQTYPDFSFHTAPTTEEAVRTTTTFQPPIPAAPLGE
EAYRSQQQQQQPWGYQQQQPAAMDAGSSQAAYGGPFQAASSDAGAMAPHVPASGGGYSHQ
AQQSQRRSSDDGYNWRKYGQKQVKGSENPRSYYKCTFPSCPTKKKVERSLDGQITEIVYK
GTHNHAKPQNTRRNSSAAAQLLQGGDASEHSFGGTPVATPENSSASFGDDEVGLGSPRAA
NAGGDEFDKDEPDSKRWRKDGDGEGISMAGNRTVREPRVVVQTMSDIDILDDGYRWRKYG
QKVVKGNPNPRSYYKCTTAGCPVRKHVERASHDLRAVITTYEGKHNHDVPAARGSAALYR
PAPPPADNAGHYLAVQPGMAYQTGQQQYGFGGQGSFGLSGAAGAPAQSSGSFAFSSAGFD
NPMGSYMSQQQQQQRQNDAMHASRAKEEPREDMSLFPQSMLYTD*
>Misin06G304600.1
MKREQSFEFGDPSAPQDAMGSASESSYSPPGAVFGLSPPESSPRSGRHNRRRDRPSWVRL
TYTPYFDGHLWRKYGQKKIKDAEHPRLYFRCSYREDRQCLASKLLQQKNGDDPPLYEVTY
TYEHTCGAPPVSFPDIVAEPPAAREGLVLRFDSPGGHGGDARMQQNGYCQQSTSRSPFMM
LSFGSSSQTHDHQPAVFRSDLDAAGSPSFPTEGLPAPPPANGDDGDMFSTLNSFAYDFDN
QMHFGDHTYLPHNNSNHDYDDY*
>Misin06G257000.1
MDSMENQQLQGDESSSSLALPSFPYFAVPSPPYAPPPSLPLPPSDDQHSTLITALQQQPL
SACNNDDLPLQLGPDQLAAAAAAVAPMVLPPMVDWSALLQQASLMGPLVPGLLQQAAPLE
PLDQSGENDGGDAGSSSSSKEMAAKGGGGGGAAGRSGKKKASRPRFAFQTRSVNDILDDG
YRWRKYGQKAVKNSEHPRSYYRCTHHTCNVKKQVQRLAKDTSIVVTTYEGVHNHPCEKLM
EALSPILKQLQFLSQF*
>Misin06G263000.1
MSSAEDGYCSSDSPRAESPDEPLPAAGAGAGADADAESPRAGAAGLNKRERDLPASPSSP
LPPAKRSRRSVEKRVVSVPLAECGDRPRGATGEGPPPSDSWAWRKYGQKPIKGSPYPRGY
YRCSSSKGCPARKQVERSRADPTVLLVTYTFDHNHEAPQPKSSSSCCHQQGKPSPRPPAP
KPEPVIEQDELGPEHELAETEVPEQQEPEEEQEQKIVPGLAGPEAEAEATATVAPAAEED
ESFDFGWFDQYPTWHRSALYAPLLPPEEWERELQGEDALFAGLGELPECAVVFGRRRELS
LAATAPCS*
>Misin06G176500.1
MELKTLVFKELMRGATEKINLGDEPAGPFLSLSLGPANAIGASLLKRGREAINASQARPH
ASNADDDGIGLALGLRCDSDGGGERVRAVGSTGTKRQRVVIVSDDDRGVGERGSKKQALL
PVAPQPQQRPDRVTFRARCSAATVNDGCQWRKYGQKVAKGNPCPRAYYRCTGAPDCPVRK
KVQRCARDTAVLVTTYDGVHNHPLSPYAAAMASAVLASSSSSSRDASAGTAATAAARRAS
CDDAPRLAFPISVLPPAPQRYSSSRDVAIAGPPLTAASSHGNVVPMANIMEKAVADPNFR
AAVMAAVASYVGEQCGGRNIDDIFTLPRPC*
>Misin06G201700.1
MEGVPEEKCALVAELVQVLEMARQLETHMMAVQQQQQQQGGGAGGGDQRCRALVSTMRAS
IDRAVHMAVSCCAEGRPGVGAGQPESPPSGGDGSPRSGGSDQAGDFRGRGNAAGQCKKRK
TLPKWSTQVRVSTVQDVSPLDDGLSWRKYGQKDILGAKYPRSYFRCTHRHTQSCQASKQV
QRTDGDPLLFDVVYHGAHTCAQGAAAHPSNQPAVQEQTTSPGLEAGPAVLPFLLRPASNK
PTTGADAAATSSRFVTTGCVSVTASPFVSPATPESQLVSGGGGGGYAVGGGGGVIMAGVR
NVPVVELASTTNSPMAMGEMDFLFPLDAADFLELGNPASYF*
>Misin02G032200.1
MKAMEVVEEANRAAVESCKKLVAVLSLSGADAFRPMPVAAETDEAVSRFGKVVAVLSDRL
GHARARVGKRSPPAPPVDASCLLEYHPSLAVAPRHTPNAGYLLVSATSPPPPPPPPPPLT
PPTSLPTSMTMRSAAAPMTMRSQEAEAVAPAVLLPPPCASNVTLTPAPAKKFDRSMFLET
SLLELNSCSVPPSPSPAMAVQKNSPRVLGAAVPPPNPCTSTPHIQFQPTGQFQPPPQQQA
KKQKSFQFDQTPSGEQFHIEVPVPLPLPRAAPVGAKEVISFSFDNNSVCTSSAATSFFTS
ISSQLISMSDAATSSAARPATAKKVCGKGGDGSGVRCHCPKKKKPREKRVVRVPAISDKN
ADIPVDNYSWRKYGQKPIKGSPHPRGYYRCSSKKDCPARKYVERCRSDAAMLIVTYENDH
NHAQPLDPSVLTTAANAEA*
>Misin02G345000.1
MASSGSDVPAARAAVARNDLTEARDGVARLRNFLLQLDDQSAAWAQLEIDGVLTKLSSAM
SALDVSAGPDGARPQQSGSSCGNKRKQSSSKSRSQRPSDKKITATLEDGHVWRKYGQKEI
QDSPYPRSYYRCTHKSDQGCSAKRQVQRCETDTSKYVVTYYGEHTCRDPSTIPLIDHAAG
ALAELDHANNLISFGPSSTNNDANAAAAASNGAGASSSQYLQAMGGSAAADQLSTSWCTS
DDVFSSSAGSFMQVDELIGAVVGSAGVTSAAPDRGVASGGRVTASFPPSPNSLGFVVGSF
GSIGGGEDDDMFRLDP*
>Misin02G139500.1
MEEVEEANREAVHSCHRVLALLSQPHDPAQVMSIALGTDEACAKFRKVVSLLSNGGVGVG
EAGPSGALASASASGSHPRAKLVSRRQNPGFLTQKGFLDSNTPVVVLNSAHPSPTSAQVY
PRAGTLDAQGVHPLGGPPKLVQPLSAHFQFGNVSSRYQFPNQQQQQQQQKKLQAEMFKRS
NSGINLKFESTSGTGTMSSARSFLSSLSMDGSVACLDGKSSSFHLIGPAMSDPVNAQQAP
RRRCTGRGEDGTGRCHCSKRSRKLRVKRSIKVPAISNKIADIPPDEYSWRKYGQKPIKGS
PHPRGYYKCSSLRGCPARKHVERCVDDSSMLIVTYEGEHNHTRMPTQSAQV*
>Misin02G129800.1
LWTGSPIYIAVALSGGSSSHSSASEDEHEAVIQVPMRGHELTGQLREALQGQGQAEAILD
EVCDSFTACLSIMRSTARAPPPQPPPTTKMLPAPVLAPRRSRRADKTSSPHDDGFQWRKY
GQKCYYRCRFHRDRNCRATKQVHHYSSGDPPQYVVMYFNEHTCDTVAWETAPAAAASSGM
PALDDLSGLVARQGQGARALLDERGPPEGSGTAAAVNVGQEPAPAGVDAPSGEMPRSIDD
VAAPLDLDIADYDMADVAWMDDVWTTMLRTAAASS*
>Misin02G115600.1
MDSSSQPAAICSDASRGSGGGERNQRGEEEEAAAAAEAGNGSQLVMPEDGYEWKKYGQKF
IKNIQKIRSYFRCRHRLCSAKKKVEWHPRDPSGDLRIVYEGAHQHGAPAAAAPSPGGQHQ
GGGASPNRYELGAQYFGGARSQ*
>Misin02G303500.1
MAAREASAPAPAPAGDGPSRPPRPTLALPPRSAVESLFAAGASSSSAGAAETSPGPLTLA
AALFPDAPSPAFHGSFTQLLVGAIGSPAAVPSPPSPFAVPPGLSPATLLGSPGLFSPTGS
FEMSHQQALAQVTAQAVHSQYNMINHADYAIPFSSTTTPALITAQHANSSANVTSAEEKP
ALPSHTGNSNIESNEVSQGLKTSAPTFDKPAGDGYNWRKYGQKAVKGGEYPRSYYKCTHA
SCPVKKKVERSAEGHITQIIYRGQHNHQRPPKRRSKDGGGLLNEIDDFHENGDTSTRSEH
EGSNDGMAGPSVSRRGEGDEQLSGSSDSDEERDDEQRAGNGDPGYANANRRHVPTPAQRI
IVQTNSEVDLLDDGYRWRKYGQKVVKGNPHPRSYYKCTYQGCDVKKHIERSSQDPKAVIT
TYEGKHSHDVPAARNSSHAAANVNGSSSTILLPHRVQSSASSSRRVADLQNTSSASSLLL
KEENEIT*
>Misin02G074100.1
MEGMEEANRMAVQSCHRVLALLSNPHGQLVPSKDLVAATGEAVAKFGSLTAKLSNSNTNG
NGLQLQGHARVRKIKKPLPIFDSNLFLESSALATATAAATVAKTPSQSPITGLQLFPRYH
QMEGSSSKDPIRIPAQFPKRLLLENLAAGLEGLSSKAPPVQMVQPVSVAPPAGTPTPALP
AAHLHFLQQNQSYQRFQLMHQMKIQNEMMKRSNLGDQGGSLSGGGGGGGGKGVNLKFDSS
NCTASSSRSFLSSLSMEGSLASLDGSRASRPFQLVSGSQTSSTPELGLVHRRRCAGREDG
SGRCTTGSRCHCSKKRKLRIRRSIKVPAISNKIADIPADEFSWRKYGQKPIKGSPHPRGY
YKCSSVRGCPARKHVERCVDDPSMLIVTYEGDHNHNRVLAQPA*
>Misin02G258000.1
MQVIVINRSLLVDQFCLSLPLLLGNSFASLNFCRQQNCIISSIMCDFFWLSPADQGDLSD
VVRASLQPPPPPPPPHHHRLPAATPAAPTVCSLGSNHLPEEEGLLLLQARVNFDGDDRDE
ARSQRQQQLVNGNGSMALLLGSNGSGGCACDHAAALCPQHHPEAEGLIPQLMSGPQPQLC
ASSFVERDDDGPVLKEHVLDIAMAPHPHTWAIKRRKSQTKKVVCIPAPVAAPPGVGGRPS
TSGEVVPSDLWAWRKYGQKPVKGSPYPRGYYRCSSSKGCSARKQVERSRTDPSMLVITYT
SEHNHPWPTQRNALAGSTRPALSSSSSARSHHHHHHSAAAVPDKTPAHRHASNVAVADNA
TPGSIISASVHHQLLKQEVVDMDNNPSSKQPAQDAAADHDCLGMFADMDGALDVLCASDF
HPKKQQQQATAQHLEKLPEEEDKQLLLGPDPFSFSFLDWVGASFGVGETAADNGDHS*
>Misin02G062400.1
MAGAAGDRSEDVGADWPFCGAADAFTEYSSVFAELGWPGGLLAGGELPVLDLPEAAAPLP
SQLSMERSEDPAPARSGDAGASSSSSGDGDGDDRKAAPAAEAAGRKPAAATAKKGQKRPR
QPRFAFMTKSEIDHLEDGYRWRKYGQKAVKNSPFPRSYYRCTNSKCTVKKRVERSSNDPS
VVITTYEGQHCHHIGPFHRGGGAGGGAAAARYHSPAAVALAEQMSSSPSSFIPARQLYSL
PPLHPLSSPSSETIVTSATTTTSFHQHVNDGDELRRASTSYSSRVSMAQSPSTPSSVPPA
ISVEKAGLLDDMVPHGVRRIYLKSPLGGRHYQEGRSSDQTAS*
>Misin02G115700.1
MASSPQATAIGTGEERNELEAAPASEGGNGRSQQLVMPEDGYEWRKYGQKFIKSSQKNRS
YFRCRHKLCGAKKKVEWHPRDPSGDLRIVYDGAHQHGAPAAAPPGGQLQGGGASDSNRYE
LGAQYFGGARSAVAVTRVGGSNHYELGAQYFGARVPGPRID*
>Misin02G360900.1
MSPAPSSHHSQINSRKEKRMRKVDTFAPHNDGHQWRKYGEKKINNTNFPRYYYRCTYKDN
MNCPATKQVQQKDHSDPPLYAVTYYNEHSCNSAFLPLSPSEFQLQTSSGKAVSICFDSSS
GAAPQEPPAAATNASGGGSPSSSAAAAAARRGTPPEISNPPVLALRRSETYPWGAGDGAV
EQKPASCSTECHDAFSGAAGAVPEEVVDAGRFGSIRFFHFL*
>Misin02G061600.1
MDDRRGRGDAMGQRPFASAAQGQERVFDGGGGGGPAFGGEFDQGSSLMALLGAGVVSSQP
PPPTWCVEEVTAAPAINLVPQSFSMANYAPPPPSYQQPTSFAPSPLGGRMDSYPPYLFAD
QPPQWPPPRAAAIASSLPHSNFTVLFPRNPYPYDHDMQLRATALLGGSGGLHAHALPPPP
PVIEQPAKDGYSWRKYGQKQLKDAESPRNYYKCTRDGCPVKKVVERSFDGFIKEITYKGR
HNHPRPQERGLAGGGNDALAAAEEDMDGPSDDDEDDALMHENDVDGAPGMGADGVAGQRV
VKKPKIILQTTSEVDLLDDGYRWRKYGQKVVKGNQRPRSYYKCIVDNCNVRKQVERAPTD
PRCVLTTYTGRHNHDPPGRANKAAAGGSSADPAPPSANTASGSGAFQENWGARQLKEEF*
>Misin14G045100.1
MAAALAGREEELLAQLRALLFLPAAASPAPPWTPAPPAVKAESAAGLPLAAIVARTTTGG
GRGSRPAAAASSATAASADASSCGGAGRRRRQGQGSKRDRDDDDSDAKDDEQHDEAPAAA
DARPQHYPPPRCKLRRKKKQQSKSIVTSVPDFDGYQWRKYGQKQIEGAMYPRSYYRCTRS
AEQGCPAKRTVKRNDDGGDAATTTPEYTVVYVAEHTCTANDSLEAPVILETTTTIVVPAA
TAASTTTTKGRRPQDDDSTYTDSIVPTTSSGSCSTTTTISTGTESPVISGDDVTCWSSSD
YNYADDYYCGGLFADTHRGGWATGPADSASLEEMEDLTGPIRSPVHVPVPGWTIDQLVLH
LVNEPVCHF*
>Misin14G055800.1
MAAPYARVMEDMVKGREYATQLKALLRDSPEAGRLLDRILHAMSRTIDTAAAAEEEASEV
QSDVTCAGTAGGKRKAAAGGADKRAACRKRARQSSSVVTKNAKDLEDGHAWRKYGQKEIQ
NSKYPKAYFRCTHKYDQQCVALRQVQRRDDDLDVYTVTYIGVHTCRDPATAIAPLVVHAT
GGVADDLHHAGSRLICFAANASAATTSTTTTTTGHKDAAAMLAGPLKLEAGGEQEEVLSS
LTPAGSSAAAEAMRNAAATTPGGPDQGDVTSVLQQFYGGDIADMARFSYDDDTFDLDDIV
AFGFDHGHAGY*
>Misin14G094800.1
MSARPPPPPRPRLALPPRSTAESLFTGAGDASPGPLTLASALFPSDADGGGGGGASSSAA
TFTQLLTGSLAPPPQQQHEAERGRSGGVARAGPALSVAPPASASAGASVFTVPPGLSPSG
LLDSPGLLFSPAMGGFGMSHQQALAQVTAQATHSPLRMFDHLEHPSFSTAATTSGALQHM
NSAASMAGISDMTMATANNENASFQSAEASQRYQVNAPVDKPADDGYNWRKYGQKVVKGS
DCPRSYYKCTHPNCPVKKKVEHAEDGQISEIIYKGKHNHQRPPNKRAKDGNSSAADQNEQ
SNDTTSGLSGAKRDQDNIYGMSEQASGLSDGDDMDDGESRPHEVDDADNENKRRNIQISS
QRTLSEPKIIVQTTSEVDLLDDGYRWRKYGQKVVKGNPHPRSYYKCTFAGCNVRKHIERA
SSDPKAVITTYEGKHNHEPPVGRGNNQNAGISQQKGQNNISSNQASLPRPDFSNANQMPL
GILQFKSEQ*
>Misin14G145800.1
MEEVEVANRAAVESCHRVLALLSQQQDPALLKSIASETAEACAKFRKVAALLGGGSGSGG
GHARGRFSRRVRPMGLVNQKSPLGTGGGNPLEIMPSTAAAAAAAPSPSPSTSYAQMRARL
NGVPDSRGLDLVACSSSKSVGPHPFGAPKLVQPLSVQFQIGNVAHRYPFHQQPPSRQKLQ
AEMFKRSNSGISLKFESPSPSGGAAGTMSSARSFMSSLSMDGSVASLEGKRPFHLVGTPV
ASDPADAHRAPKRRCTGRGEDGRGKCATTGRCHCSKRRKLRIKRSIKVPAISNKIADIPP
DEYSWRKYGQKPIKGSPHPRGYYKCSSVRGCPARKHVERCVDDPAMLIVTYEGEHNHNQL
PAQPAQT*
>Misin14G044400.1
MKLAEMKHHHYHHDNCRCLPQSSAYSVHHSLACDCNHRSAMKEISREQSLVTQLRAIVLP
ALQQADERYELVAQMFQSILDCSSKAMAELQRHHQSDDDARAGDVLVDDKKRVKRGISVD
SIRKEDDAVKPSHQQLKRGRFDKSMSLETPVPHYDGRQWRKYGQKHINKSKHPRNYYRCA
YRQEQGCKATKTVQQQD*
>Misin14G045000.1
MALALSPLLFLPSPAPAPATPAAPVKVESTIGPLPTTIMGSGGGGGGGRGRGPAAVSSAT
ATTNNALSCGGSGRRCRRLGSKRDWDDEGKAKDEQHEEEEPAAAQPHYSPPPCKRSKSLV
TSVPDFDGYQWRKYGQKQIEGAMYPW*
>Misin14G044100.1
MALESVPTYLSDLGSHQAARAQQQRIRKDERVWTSDTYAPYDDGHQWRKYGEKKLSNSNF
PRFYYRCTYKNDMKCPATKQVQQKDTSDPPLFSVTYFNHHTCRSSISNPIESKRDTAAQS
ASSKAVSICFSPHYSFRDEPQSAVAHSFRGNQQPAEWSAYATSRFQWTAASSPSPTSNDS
PVKMEVDTFLGASASASSSSMGSLPGKRTLVPIGQSRCIEYFHFL*
>Misin14G044900.1
PRATVLAFPAPAPATPAAPVKVESAAGPLPATIMGSGGGGGGGRGPAAVSSATATTNNAS
SCGGGGRRRRRLGSKRDRDDEGKAKDEQHEEEEPAAAQPHYSPPPCKRRKKKQQSSKSLV
TSVPDFDGYQWRKYGQKQIEGAMYPRSYYRCTRSAEQGCQAKRTVQRNDDNGGDNAATAA
APEYTVVYVAEHTCTANDSPVILETTTVVVPAATNTYTDSIAVPTTSAGSCSTTTAASSS
SITTATGTESPAISGDDITCWSSTSGASSDYNYAADDYYCGGLFGGWATGPVDASSSSLQ
EMEDLTGARSSGWLER*
>Misin14G044700.1
MNILESSTHSGCQAVINEIEHQRALIRDLHDLILPTLDPCSRQEKLAQQLFQDIFSSSSK
VISFLELGDNSKNQANLIKYRRKGGKNNMDSPMLGEEAKEIGNKRRKNAQHTGSVVTQAP
PHFDGYQWRKYGQKWISKAKHSRSYYRCANSKDQGCLATKTVQQKESDGSSGTVRLFDVD
YYGQHICMTDDIIHPYVVETTHYTAPMANHNQSSSGSTVVDNDVHEIQDESFENLFMMPS
IPEYLTDFTDIEMAGTLDEVTSLMISEDIWS*
>Misin14G000600.1
MKPHEKVVVLKPVASRPFSSLRFFRKVLQDFNDTSSPTITIWEESDLIRPRAALLVSLLG
DLPTQIAATTDAGSDTISEGVEVCFKCCDHVTTCQTSKKHGTGGRLSLDGYSWRKYGQKK
VKGSEFPRSYYKCTHPSCPVKRKVETTIDGQIVEIVYSGEHNHPRPASGGSCIFLEEFGN
KSELVDC*
>Misin14G044300.1
MNILESSTHSGCQVVINEIEHQRALVMKLHDLILPILDPCSRQEKLAQQLFQDIFRSSSK
VISFLELGDNSNKQANLIKYRRKGGKNNVESHMLGEEAKEIGNKRRKNAQHTGSVVTQAP
HFDGYQWRKYGQKWISKAKHSRSYYRCANSKDQGCLATKTVQQKESDGSSGTVRLFDVDY
YGQHICKKDDIIHPYVVETTQYSAPIVNHNQSISGSTVVHNDVHGVQDESFENLFMVPST
PEYLIDFTDVEMAGALEVTSMMISEDIWA*
>Misin09G094400.1
MEGPMFSSSLGAMRSLLGKLRSLLVSAEDQVPEPLNSQKDKLQLLKQDLEEINTFLMNLS
WVEAPNMMVRHWMNEVRDLSYDIEDYIDKRMHPSPDSSEESRSEPAVEELSTLVKQAKDT
LERHNRYDLGRWASNPRFVIHGGQGPVPRLNGDAIDLVGINDSKAELIKRLNIDAEQRLV
VSIQGPPGVGKTTLAKQVYREVEGQFECRAFVRASKMPDTRRLLGNIISQIQGHHQRPPD
GLPVQELIDILRTHLQQKRYFIVIDGLSETTSWDIVVSALPEDTHCSRILITTDTEEVAL
ECCDYGSDAIFKMEPLSGNYSRELFFNRVFGFEHELSKQLKENSEEILRTCGGLPFATIS
LASILASQPDNLELWQHVKEALFCRLRYNNLTSEVMLREIVGLSFNRLPHHLKTCLLYLS
MYPEGYTFLKADMVKQWSAEGFIIAVEEKNCDEVAECYFDELIYRGLIQPNHTNISGEVI
LYTLHSTVFEVIRTMSNEENFSTMIDYSNTISELSVKVRRLSLRFSSAKYATKPESITLS
PVRSLVFYGLVECLPSIREFQVLRVLILEVWGDQEELDLSGIDRLFQLRYMRITSNITVK
LPARMIGLPYLQTLEIYARITSVPSDIVSLPRLLHLSVHGEINLSSGIGHRRSLRTLESF
DLSSNSEDNIWKLGKMTDLRDVHATSPTEMSDLLKRKLIAFVSSLEKLGNLKSIILAPVP
SCTSIYLDCSWSTSSLSVFLQRLELLPPFCIFSRLPVWIGQLRKLSILKIVLREFTTGDV
YSIAKLQELTILSLYVRQPTAEQIVFHRAAFPVLKFFKFRCGIMRIAFQPEAMPRLRSLN
LEFNAHSGEQNGNMLAGIEHLLNLQEITGRIGAAPGAEESDKIAVESVFKDAISKHSRLI
NFNLRIVGLFDEEWHKKSELDEVAAVVEEVSQSNDASSTRKQVFSVPFQAIADRRSPDDG
YNWRKYGQKAVKVGEYPRSYYKCTFPTCPVKKKVERSQDGQISEIVYEGTHNHARPTRAR
TTTQDGQKAPQLLQSGDASEHSLGGMSGTSVVTVEGSIADDDVGVGLPRAENAGGDEFDN
DQPDSKRRKDDGDGKGISMSGKRTAREPRVVLRTVSDVDIFDDGYRWRKYGQKVVKGNPH
PRSYYKCTTAGCPVRKHVERASDDLRTVITTYEGKHNHDVPAVRGSAELALYNPAAPPAD
SAVQNLAVDSATQPTVVDQTAQQQMFSGQRTIGFSSFVLSSGLDNTMGSYMIQQQERQNA
SMHASRDKE*
>Misin09G168400.1
MDRVPDHEFAMRDVAQAYELIKSQQPLLQFCDEQPSSAATTNLVQRLLNEALQALRLALS
VMDPQLPAAVAGHHSSLTTANRPHLLRQKSSAGAGDSEGVMSTMTRGKRRRSNDATSRIL
LTSMPHEDGYHCRKYGEKQINGTHFTRNYFRCSYKYNRGCQATKQIQQHNNSDPPMFQVT
YNSEHTCNHTTTSNKYNNDNDLPHLSYSNAEGVVTIPTSHAMKEQEQGPLSSLVEVSTLC
LDSMPTEDPFCFSSHYTLNPYQADDLVMEMSNIPCVRSDGYLDMGPMALPVETLEDTPLN
DLELDELFDSSWIDN*
>Misin09G168300.1
MDCVPDHEFAMREVAQAYELIKSQQPLLQFCDEQPTSAATNNLVQRLLNEALQALRLALS
VMDPQLPAAVTGHHSSSTTTNRPHLLRQKSSAGAGDSEGVMSTMTRGKRRRSNDASSRIL
LTSMPHEDGYHWRKYGEKQINGTHFTRNYFRCSYKYDRGCQATKQIQQHNNSDPPMFQVT
YNSEHTCNHTTTSNKYKNDNDLPHLSYSNAEGVVTIPTSHAMKEQEQGPLSSLVEVSTLC
LDSMPTEDPFCFSSHNTLNPYQADDLVMEMSNIPCVRSDGYLDIGSMALPVETLEDTPFN
DLELDELFDSSWTDN*
>Misin09G124800.1
MENYHMLFGATTHVQPSSATPNSYNFMATAGTGTSGGGLHDHDRGQHSGHGGGSSSSFFA
ELSNNNDSKDGGAPVAADSGRGESSAAAGEVDRPAARRKGDKKERRPRYAFQTRSQVDIL
DDGYRWRKYGQKAVKNNKFPRSYYRCTHQGCNVKKQVQRLSRDEGVVVTTYEGTHTHPIE
KSNDNFEHILTKMQIYSGMGSTFSSSSHNMFH*
>Misin11G109800.1
MEGHVAMEWKDPNPGPESLMSFQTRAVRPDTIAGHSNEDVKAGFEKHGLSVAISSPQEEG
RSLPLTPQFGQKTSPGSSLAERMQARTGFKVPKLNMPFSTAAGADNSVPGAPSPYLTIPP
GLSPATLLESPVFVSNAMGQPSPTTGKLFMLGGTNDNDPIRFGGPPVGDGPDAFSFKPLD
LKSSHYTAEAMKEQNTQSSVKTETKTQPVQEANLLGQLNQQNHNVQTNMNRGGPHDSKLS
RLASGAGAGNEHVSPPDYGQTAEEGDARADYPSMAATAPADDGYSWRKYGQKQVKHSEYP
RSYFKCTHPNCQVKKKVERSLEGHITEIIYKGAHNHPKPTPSRRPGVHQPVHPFGDAGVQ
ADAGDNNLGSQQANAAEVNHQPWRAGVQDGMDAATSSPSVPGELCDSSASMQVEYAPRGF
GSPEGADVTSAATDVVDGDDRVTLGSMSQGGADAEGDELESKRRKLESYAIDLSTASRAV
REPRVVIQTTSEVDILDDGYRWRKYGQKVVKGNPNPRSYYKCTHPGCTVRKHVERASHDL
KSVITTYEGKHNHEVPAARNSGGHQSTAAAAAATGAGGGPRRPEHPSSVHDCLMMRHLGG
CGVPFGLPPPSRDPLAPMGNYPTYPFTALGGGGPTSLPRLPMPAGNLGAVEGLKLPVLAT
SSPLHQQHPMLRHRQAMQAAALVAAPMADVKVEGNVAGGVTAAPSSVYQQMMRSGLRLGH
QM*
>Misin11G033500.1
MEHLILQLSQPGTGERSSSSPAAEGPQRQQLEQIQQQQQVDCREITNMTVSKFKKVISIL
NRTGHARFRRGPVVAQSQGPAAPESARSRPAPVMLDFTKSVPGGYSQDSGFSLSGASSSF
LSSVTTGDASVSNGRGGGSSSLVLPPASCGKPPLSSYSGGAAQKRKCHDHAHSENVAGGK
NGGRCHCSKRRKHRLKCTIRVPAISPKMADIAADEYSWRKYGQKPIKGSPYPRGYYKCST
VRGCLARKHVERDAADPSMLIVIYEGEHHHSPAAQDPPPPLAPLPELPNH*
>Misin11G177600.1
MCDYFLPRMEGDQAGGGDLTDIVRSGGAIPGNAAEMPSTAAAEEWQLQGDPMLFPPLPSS
TTSEAACSAGGTGADVFVGADPFSGLVDPFSTDYSSGADFLDAMPDAMAKVGFDTAIGGG
SGGGGGGGGQLIDMSRKQPLLPRVMQMPAVGVLSPRLVLPSPLSPREIRSYPPLTGDMVK
LGITAGQVAGCAIDAAVVGMQMSSPRAAGGVKRRKNQARKVVCIPAPTAAGGRPTGEVVP
SDLWAWRKYGQKPIKGSPYPRGYYRCSSSKGCSARKQVERSRNDPNMLVITYTSEHNHPW
PTQRNALAGSTRNHYGKNSGGSSGSKSSQNEKQQQQQQQSNNVKEEPKDPAAMTTTISTI
TTTTSNSPAAVVKEETLAAGSSEALGQVMDTAAVDHNIELMDQFFIESYKPMIPAAGHSD
DFFSDLAELESDPMSLIFSKEYMEAKPSGGDRGHHQEKAMSKDLDPLFDMLDWSTNSSSA
GSSFEQGKRG*
>Misin11G172000.1
MAVDLMGCYAPRRADDRLAIQEAAAESLRSLELLVSSLSTQAAAPHKAAHHLQQQPFGEI
ADQAVSKFRKVISILDRTGHARFRRGPVESPPRAAAAPPVVAAPAPAPALTLAPLAHVAP
VSVKQPPQSLTLDFTKPNLTMSGATSVTSTSFFSSVTAGEGSVSKGRSLMSSGKPPLSGH
KRKPCAGAHSEATTNGSRCHCSKRRKNRVKRTIRVPAISSKIADIPPDEYSWRKYGQKPI
KGSPYPRGYYKCSTVRGCPARKHVERATDDPAMLVVTYEGEHRHTPGAAGPSPLATASPV
AAAVSAGNGHV*
>Misin11G161900.1
MEGSSQLLETFLPASLYALSPCAPPHPLIAPLPNQHKLLQMPLVQEQSANNHGVMLSSDH
HHHGGLLYPLLLPGIPFCPSAATCEKTTTTGFAALDAGEQAGRTSVAKAAAEIASTTTTC
NGPSSCNWWKGPAAAGQKGGRMKVRRKMREPRFCFQTRSDVDVLDDGYKWRKYGQKVVKN
SLHPRSYYRCTHSNCRVKKRVERLSEDCRMVITTYEGRHTHSPCSDDADADHSGSCAFTS
L*
>Misin15G022400.1
MNILESSTHSGCQVVINEIEHQRALVMELHNLILPTLDPCSRQEKLAQQLFQDIFSSSSK
VISFLELGDSSKKQADLIKYRRKGGKNNVDSHMLGEEAKQIGNKRRKNAQHTGSVVTQAP
HFDGYQWRKYGQKWISKAKHSRSYYRCANSKDQGCLATKTVQQKESDGSAGTVRLFDVDY
YGQHICKNGDIIHPYVVETTKYSAPIVNHNQSISGSTVVHNDVLGIQDESFENLFMVPST
PEYLIDFTDIEMAGALEVTSMMIPEDIWA*
>Misin15G059000.1
MAAAAAPYARVMEDMVKGREYATQLQALLRDSPDAGRLLDRILHAMSRTIDTAKAAAAAA
EEEASEVQSDVTCTAGSGKRKAAGGGDKRAACRKRGQQGSSVVTKNTKDLEDGHAWRKYG
QKEIQNSKYPKAYFRCTHKYDQQCVAQRQVQRRDDDPDTYTVTYIGVHTCRDPATAIAHA
DAGVADELRHAGSRLISFAANASAATTTSTTTTTGNTTSQQAGHKDAAKLLAGPLKLEAG
GEQEEVLSSLTPAGSSAAADAMRNAAATTPGGPDQGDVTSGLQLQQHCYGGDVADMAAHF
GYDDTFWTTLCSDSITDMLEY*
>Misin15G022300.1
MKLAEMKHHHDNCRCLPQSSASGRHSLACDCDHRSAMKEISREQSLVTQLRAIALPALQQ
ADERYEIVAQMFQSILDCSSKAMAELQRHQSDDDAQPNDVLVDDKKRVKRSISDDCIRKE
EGVSKEEDVVKPRHQQLKICMRFIESMSLETPVPRYDGRQWRKYGQKHINKSKHPRNYYR
CAYRQEQGCKATKTVQQQDDDSTGTDHPVMFTVVYHAQHTCKDNNGINSGTDDSETNSQS
SISTICTDPYVPETSLDGNKPLDKSADLITRNSMYAPFDMTVFEPLDLDSWELEAFLRFG
A*
>Misin15G165100.1
MEEVEVANRAAVESCHRVLALLSQQQDPALLKSIASETAEACAKFRKVAALLGSGSGNGG
GCGHARGRFSRRVRPLGLVNQKSPLWTGGGNPLEMMPSAAAAAAAAAPSPSPSTSYAQMR
ARLNGVPDSRGLDLACSSSKSGSPHPFGAPKLVQPLSVQFQIGNVAHRYPFHQQPSRQKL
QAEMFKRSNSGISLKFESPSPSGGAVGTMSSARSFMSSLSMDGSVASLEGKRPFHLVGTP
VASDPADAHRAPPKRRCTGRGEDGRGKCATSGRCHCSKRRKLRIKRSIKVPAISNKIADI
PPDEYSWRKYGQKPIKGSPHPRGYYKCSSVRGCPARKHVERCVDDPAMLIVTYEGEHNHN
QLPAQPAQT*
>Misin15G021700.1
MALAVGREEELLAQLRALLFLPSPAPAPATPTAPVKVESAAGPLPATIMGSGGGRGRGPA
AVSSATATTNNASSCGGGGRRRRRLGSKRDRDDEGKAKDEQHDEDEPAAAQPHYSPPCKR
RKKKQQSSKSLVTSVPDFDGYQWRKYGQKQIEGAMYPRSYYRCTRSAEQGCAAKRTVQRN
DDGGGGTASPEYTVVYVAEHTCTANDFLEAPVILETTTVVVPAATSTATKKPQPQDDDNT
YYTGCMVPTTSAGSCSTTTTATPSITTGTKSPGISVDDITCWSSTSGASSNDYKYADDYY
CGWATTGPVDAASSSLQEMEDLTGPIRSPLHVPAPGWTVDQVLLQLVNDPLCHF*
>Misin15G022600.1
MALESIPTNLSDLGSHQAARAQQQRIRKDERIWTSDIYAPYDDGHQRRKYGEKKLSNSNF
PRFYYRCTYKNDMKCPATKHVQQKDTSDPPLFSVTYFNHHTCSIISNPIGSTRDIAAQSA
SSKAVSICFIPHSFRDEPHQSPITHSFRGNQQPAERSAYAANRFQWTTASSPSPNSNDSS
VKMEIDTFSGANTSSSSSSMGSLPRTRTLLPIGQSRCIEYFHFL*
>Misin15G207300.1
MATTEMEMGMGVVDGGSNNGGSSGLVVMELSHIKELVRQLKVHLGGSPDLCMHLASQILS
LTERSIGLITSSNLDGAVRRKRSAGDAGLASPLSATPTSDVTDGPFKNTTKKRKVMEQRR
QRVSSAGGENPVDDGHSWRKYGQKEILGAKHPRSYYRCTHRHSQGCQATKQVQRTDEDAT
MYDVIYHGEHTCVNRPAAVATAAPAEHNPDADAHLQTLSEGLPAGATPLYLSTSTPPASG
GGCQLAPSTTSENWGVSPATSDSNNHVASYLPFEDAEWRGHAELQEVVSALVAASAPPPA
VDSFDDLLIDIDIASFFA*
>Misin15G117000.1
MSARPPPPPRPRLALPPRSTAESLFTGAGDASPGPLTLASALFPSSDADGGGGGGSSSSA
IGAATFTQLLTGSLAPPPQQQHEAERGRGGGGVARAGPALSVAPPASASAGASVFTVPPG
LSPSGLFDSPGLLFSPAMGGFGMSHQQALAQVTAQATHSPLRMFDHLEQPSFSTAATTSG
ALQHMNSAASMAGITDMTMATANNENASFQSAEASQRYQVNAPVDKPADDGYNWRKYGQK
VVKGSDCPRSYYKCTHPNCPVKKKVEHAEDGQISEIIYKGKHNHQRPPNKRAKDGNSSAA
DQNEQSNDTTSGLSGAKRDQDNLYGMSEQASGLSDGDDMDDGESRPHEVDDADNESKRRN
IQISSQRTLSEPKIIVQTTSEVDLLDDGYRWRKYGQKVVKGNPHPRSYYKCTFAGCNVRK
HIERASSDPKAVITTYEGKHNHEPPVGRGNNQNAGISQQKGQNNISSNQASLPRPDFSNA
HQMPLGILQFKSEQ*
>Misin15G022700.1
MDGDGAVREVAQVYEHIKLQQPVLLHYSSSQSPSPSTTTTTTRLAHNLLAQALRALNVAL
SVMKQQQQQPAATLSCSGSGPPAVTPPAELVKAEPGPGGVGLLPSNSSQETATRSGNKRR
RSSAMAGRNKPSTSSWVDFTTVPYEDGYQWRKYGEKKINGAGHTRSYFRCTYKDDIGCRA
TKHVQQSDDIGSDPPVFQVTYNGKHTCSGGGGGECTATAPTTSAAIVANSSCDAAAMVKQ
EPPTALLPPPLVAAEPYSALPFDRTTTTLCQDLLVPVGMRRFCGTVRDCHGGVATSTTSS
CISSESSDEYSAAGGEDMAARMAGVEAPADDVPFNDFELFLLCNSFKHY*
>Misin19G200400.1
MDPWVGQQPSLSLDLNVGLPTARPTVPAKTTKVLVEENFLAVKKDREVEALEAELRRVGE
ENKRLSEMLRAVVAKYTELQGQVNDMVAASANRGSSTTSEGGSAASPSRKRIRSGDSLDT
AQHHHNRKPSSPSPSFAAAVAAHEQTECTSAAVSVTAAAFRRAVREECKPKVSRRYVHAD
PSDLSLVVKDGYQWRKYGQKVTKDNPCPRAYFRCSFAPSCPVKKKVQRSADDSTILVATY
EGEHNHAQPPQHDGGRAARSTAAPAPAAGEAVVRLTAAPLPLQHQHQHQKQKQEAATTGP
SSEAARKNLAEHMAVTLTGIPGFKAALVSALSGRILELSPTRG*
>Misin19G046600.1
MQDGAGAEAGSIQTLLTLLADGEEQARQLGEMMATDDPWSSRAEHYRGAARRLQCTLGKA
AAAARAIEAAAPGSSRGTDRSDSPRSADESSGGTTVATEVQERQSMCKRRKGLPRWTAKF
RVPDASLEATPDDGFSWRKYGQKDILGAKFPRGYYRCTYRTAQACAATKQVQRSDTDLCV
FDVTYQGEHTCHQKQRATVAATAHGAGSQSPPPPAPLEQQQDPSMQLLGMGFKRVLKVET
AGLHDRDRGPASAPAASFPFPSVPPFHQAGEATDNPAAAAAAAFSPPASSYFPAPHPVVV
DGSCYADIYDYEAPGARMRGAESSELGEVVTRAITAPAAFDYSSLFHHQAELDDPHLPFP
PFGGPPHGPYQ*
>Misin19G148900.1
MEGDLRWCCGSSSNDWDLHAVVRFASCSGGSRASCSSGSRVTSPRASDESFSCLPLPPQS
LKDELTDAAALQQPPIGPAVDDFSLQQAFFATPQPRNEAPPQQPPAKPRASYRNNGVGGP
TRSKRKKKKSQVSNKEVTQVPVGASPDPWAWRKYGQKPIKGSPYPRGYYRCSTDKDCRAR
KQVERCRTDPSTLIVSYTGEHGHPVPLHRNALAGTTRNKPQPAPSTSPAEQPPAASPIDN
TTTTLLCPSVGVEYEEDNTVAASLLLEDAEMDGEEDVLLFLKLAPSPSNGSGSKDVMLFP
EPHRPAPGADNYGRGSEKVVPLSKLHELPLPATKSRSRTGDGSGAAPEAMNVTHEKCPFS
GLTPWEAAAVAAATNWG*
>Misin19G033600.1
MVRGEKQSGRHEEQLTSKIKDDGHTLDGNLFKSLHESSSRKEASSPSLKERSEMDEAPNQ
TSTNHNKVDKDKLASTRAEMGEVREENKRLKTMLSRIVEDYRSLQLHFHDVVQKGQAKKL
ADPSTIMPTGIEEPEFVSLSLGTSTSMHRMEEKNSAAEGNGREDFMSIKEEGLSLGLLAC
KDGATNSIAKIQPDVMTLSPEVSSEDAKNDAMEAADQQWLSSKTQKNLRNVGTEPEDDIG
PLPQAKKARVSVRARCDAPTMNDGCQWRKYGQKIAKGNPCPRAYYRCTVAAGCPVRKQVQ
RCADDMSILISTYEGTHNHPLSASATAMASTTSAAASMLTSGSSTSLRFPANSPAAAASL
SFGFPPAAHDPSKHFFLPTGGAASITSTPSYPTITLDLTSPAATSQAFTLGNRFSSSLGH
GGARYHHPTSFSFSNSGPSALSGAAWPAAGGAGYLSYGSPAASLFNGGAALSSINRRQQG
GEVPVLYQPQQKAAVAAVTASGSAPAGVLTDTIAKVITSDPGFQTALAAAITSYVGTQGG
NKSSAGGEGGSQLQGLKWGQHLGLGPSPSNAGAACSSALLARPSSTTAAAMEQGSNGHRP
FLQPSLGLSGSHSTSTSPVENREH*
>Misin19G148800.1
MEGDLRWCCGSSSNDWDLHAVVRFASCSGGSRVTSPRASDESFSCLPLPPQSEKDELTDA
AALQQPPIGPAVDDFSLQQAFFATPQPRNEAPPQQPPAKPRASYRNNGVGGPTRSKRKKK
KSQVSNKEVKRVPWASQDPWAWRKYGQKPIKGSPYPRGYYRCSTDMDCRARKQVERCRTD
PSTLIVSYTGEHSHPVPLHRNALAGTTRNKPQPAPSTSPAEQPPAASPIDTTTTTLLCPS
VGVEYEEDNTVAASLLLEDAEMEGEEDSHQRGSGSKDVMLFPEPHRPAPGADNYGRGSEK
VVPLSKLHELPLPATKSRSRTGDGSGAAPEAMNVTHEKCPFSGLTPWEAAAVAAATNWG*
>Misin03G348200.1
MASSAGGGAGSGRRSPPATAAPRVVMDNLIEVHEGATKLQTMLEESPTPSIEAAAGTTSE
FRLTLDGMMSSLSSAMSALDTTGAGAGGSQQEQGRRRRRGGAAAVSGPQRRSSTRRRSHS
PFVNTVTASTLDDGKYSWRKYGQKRIQESPSPRSYYRCTHRLDQGCRATRQVQASDANPS
EFIISYFGHHTCQDPSTIPLVIPDTAPPPDCANLISFGGSTVGGASTMFLSRFGYSSSLP
TQAQDYRCGSEEALSSSSPATQLAAVVVGSAGTMTSSATVGSAPAECWPGGTSDMACGPG
GSFPSSPSSLGFMTGSPFGSFGNAGDDDLFGFDP*
>Misin03G309200.1
MADSPNPSSGDLPAGAGGSTEKPVLADRRVAALAGAGARYKAMSPARLPISREPCLTIPA
GFSPGALLESPVLLNNFKVEPSPTTGTLSMSAIINKRTHRDILPSPRDNSAGSGQEDGGS
RDFEFKPHLNSQSAAPAVNNQNHHDTPMQNHSSNHASPSSNLMTENKPLCSRESSHTANV
SSAPNQPVSIVCPSDNMPAEVGTSEMHQINSSENAAQETQTENVAEKSAEDGYNWRKYGQ
KHVKGSENPRSYYKCTHPNCEVKKLLERSLDGQITEVVYKGHHNHPKPQPNRRIAAGAVP
SSQGEERYDGVAPIEDKPSNIYSNLCNQVHSAGMIDTVPGPASDDDVDAGGGRPYPGDDA
NDDDDLDSKRRKMESASIDAALMGKPNREPRVVVQTVSEVDILDDGYRWRKYGQKVVKGN
PNPRSYYKCTHTGCPVRKHVERASHDPKSVITTYEGKHNHEVPASRNASHEMSTAPMKPV
VHPINSIMPGLGGMMRACDPRAFTNQYSQAAESDTISLDLGVGISPNHSDATNQMQPSVP
EPMQYQMQHMAPVYSSLGLPGMPVTAVPGNAASSIYGSREEKGNEGFTFKAAPLDRSANL
CYSSAGNLVMGP*
>Misin03G145800.1
MATTEMELVMGVVDGGSNNGGGSSGLVVTELSHIKELVRQLEVHLGGSPDLCKHLASQIF
SLTERSIGLITSSNLEYGARRKRSTGDAGLASPLTSDVTDGPFKNTKKRKVMEQRRQRVS
LAGGENQVDDGHSWRKYGQKEILGAKHPRGYYRCKHRHSQGCPATKQVQRTDEDPELYDV
IYHGEHTCVHKPAAAGQATAPAGQATAPAEHNPEAHGHLQTLSAGLTVKTEGLPAAATPL
ASGGCQLAPSTASENWGVSPATSDSNNHVASCLPFDDAEWRGHAELQEVVSALVAASAPP
PPSPAVDSFDDLLVDIDIASFFA*
>Misin03G090400.1
MHELFHDLALSFSKDECFRCEKPFCSLPENISHLSLVLSDFKTVAPSMEVRNLQSFLVVR
RSFPVVKIFGLDDLCLKSRFLRSLDLSYTDILELPSSIRNMKHLRLLALNNTKINGLPFE
IGQVTTLQTLELKDYCHLINLPRSTSSLTNLRHLDVRNEQGNVQVGMPHGIGQLTDLQTL
AVFYVGNNLLHCSIGELKNLNGLRGHVHITGLENIEKADDAREANIANKHFLQALTLEWS
YSDEDMDDDLGKEIGYVILQNLQPNSKLQQLIIRNYPSDLFPVWMQDSYLCKLVSVTLDN
CHECNELPCLGDLPSLKNLFIQRMNLIQSFGINRNSLGTERIYSPRFPSLEVLTLSEMYS
LQFWVATSEGDYPRLCRLSISRCPKLISLPRLNSLVHLSFHFGGPVLPSFSELPLLESLK
IEGFQKINFISFPRQMKTLRKLEISDCKELLSVYAYSLSVSELQVVRCPKLDFVGNLMED
RLEQLAVGSRNSSTRRRSIVLKVMTYTDLHDDGWNWKIYHEKNISGSKFSRSYCRCINSG
CSATKILQPNDNDPNTLSAMYISEHNHLSQENTPQTV*
>Misin03G030100.1
MAGAGGGEAAGVVGGGEWPFTADDAHYADSSAMFAELAGCWAAAGGTTTEELMMMSMMLP
PLDPPEDHRGTQPPPPCLSSEEQAVLAATMMPTPAGSAVSVDGGASSASSTDDGAAAAQE
DDDDGVPAAAAATEAASKPPAPGKTMKSSSAGQKRARQPRFAFMTKSDVDHLEDGYRWRK
YGQKAVKNSPFPRSYYRCTNSKCTVKKRVERSSDDPSVVITTYEGQHCHHTVAFPRAHHL
HVAAALAAAAAGHHHMPFQFSASAHQHNHHHLYGGTTTSSVADHGHLLPPLLLPTTPAPP
QQNALNDSDSNLLRPPPLHCNNQELLLAAASYPLSSSSATMSSMPVVSVSTTTTLSPPPV
SSAAAPAAVDKGLLDDMVPPAMRHG*
>Misin03G145900.1
MASVVDGNGGSRLVVTELGHVKELARQLEVHLGASSPDLCKHLASQISSITERSISLLIT
TSTLDGPRKRSAATASPLSDASDAPFVKATKRRVSSAGDHPADDGHSWRKYGQKEILGAK
HPRGYYRCRHRHSQGCAATKQVQRTDEDPTFFDVVYLGDHTCVQRAAGQAAADAQAPEYK
DNDNPGTSSFVQSLSSSLTVKTEGPAVEPEQQLQGWDAPAPFCFSSTPATASGYLVPERS
PFSAPSTSDNWAVSPATSDSNHVVSFPPFEVAGGDVQFGFEEVMSAIDRADGDGFLDDLD
IDVSSFFV*
>Misin03G167600.1
MLLMDSARRAGCSPVCLDLSVGLSPSSPGSSPETTADTERLDRPPAAGCRVASSLSEEQA
KTLEARLTQVSEENRRLTEMIAYLYASQVARQSPDSSRKRSRDSLEPSNSSDANGNGNGS
GNTKAEPDHAVESALSDEGTCRRIKVTRVCTRIDPADTTLTVKDGYQWRKYGQKVTRDNP
SPRAYFRCAYAPSCPVKKKVQRSAEDSTLLVATYEGEHNHPSPTRAGELPIAASATASGP
VPCSISMNSSGPTITLDLTKNGGGGVRVLDAAEAPDLKKLCQEIASPDFRTALVGQMARS
LTKDPKFTDALAAAILQQLPDY*
>Misin03G167700.1
MAMDSDGECSSPTASAAGLLHLFGPPLPQPESLEEKLRRVSEENRRLAAALDSILAADRS
NPPRALATSPPAQQGNAALTHAAVGVTAEPRPRLRTVRARAEPADADANHLKDGYQWRKY
GQKVQRSADDNLMLVATYEGEHNHEQRAQSEYVNDASTSQQQHQAGSSSSLPCSIISINS
LGRTITLGLADQRQPGSSSNAEAVVVGEIVTPELRKVLVDKLVSLLKNDSEFIESLASAV
ADRVMERIPAAGHIF*
>Misin18G036700.1
MVSAPCIVGPQHIHPWLSLLFLQKQISKLLLQIKDDDHILDGNLFKSLHESSSRKEASSL
SLRERSEMDKASNQTSTNHNKVDKDKIASTRAEMGEVREENKRLKTKLSRIVEDYRSLQL
HFHDVLQKGQAKKLADPSTIMPTGIEEPEFVSLSLGTSTSMHKKEEKNSAAEGKGREDFM
SIKEEGLSLGLSACKDGAINNIAKIQPDVMTLSPEVSSEDAKDDTMEAADQQWQPSKTQK
INLRNVGTEPEDDIGPLPQAKKARVSVRARCDAPTMNDGCQWRKYGQKIAKGNPCPRSYY
RCTVAAGCPVRKQVQRCADDMSILITTYEGTHNHPLSASATAMASTTSAAASMLTLGSST
SLRFPAAWPATAGLSLGFPPAPHEASRHFFLPTGGAASITSTPSYPTITLDLTSPAATSQ
AFSLGNRFSSSLGHGGARYHHPTSFSFSNSGPSALSGAAWPAAGGAGYLSYGSPAASLFN
GGVTLSNINGRQQGGEVPVLYQQQQKAAAAAAASASGSGSAPAGVLTDTIAKVITSDPGF
QTALAAAITSYVGTQGGNKSSAGGGSQLQGLKWGQHLGLGPSPSSAGAACSSALLARSSS
TTAAVEQASNGHRSFLQPSLGLSGSYSASTSPVKNREH*
>Misin18G152000.1
MPPPPPTRTANNPIARYAPPPPAQPAHAATVFVDGLGHQTISALPQPQALDQDLPHAVGW
GPTLDLPLLPKPDYTAAVGTPEHQAPLNLPWPRNEIPEPSVQRPAGKHKTAPSGGCDAAE
GPSRSKKRGNRTAKDSKVVLVLAEDPTPPDSWAWRKYGEKSIKDTPYHRSYYRCSIDKNC
KARKQVQRCLTQTSFLAVSYIGEHSHPMPLVRNCQAGTTHHKPPPRQPTSPFIRIPAREN
QPQAPPAPPAATSPFAKISAAQGQQQTPAPPASASASLLSVSATPLGIKHVEQPPQASAT
ALAPSASPMMPPTTLLRSPYAEVYKEGDDIRPMPLVCNCLICTTRQKTPLLLPPLSVIET
PSRGSQPQAPALLVPMPYSLSPNTTLLPSPLLNILAVEEQQQTPALPPSASASLSSNTPL
PPVSPLLSLQAEELPTQVPAPVLPPSVSTLMSPSTLLPLPSVEFDNEEDDDAIAVRMLLN
DMDMTPEDALMFVNPEEEPLDGVGDDLLIPTPEELAPFYYGDEENMLFPMAYEPTSGGSG
NNSLMFPVPYEAAAELGSSGSDGSTWMVL*
>Misin18G207000.1
MCLLHIPSSAAYIFAFLESCPPHPCTAQLLLSSSFLGFQYQPLARASDLFLTSGLYAIEG
LTILVGATAAAADMDPWVGQQPSLSLDLNVGLPAARPAATKVMVEKNFLAVNKDREVEAL
EAELRRVGEENKRLSEMLRAVVAKYTELQGQVNDMVAAAANRGSSTSEGGSAASPSRKRI
RSGDSLDTAQHHHNRKPSPSAAVAAHERTECTSAAVSVTAAAFRRAVREECKPKVSRRYV
HADPSDLSLVVKDGYQWRKYGQKVTKDNPCPRAYFRCSFAPSCTVKKKVQRSADNTTILV
ATYEGEHNHGQPPQHDGGRAARSTAAPPAGEAVVRPAAAPLPLQHQHQHHQRQQKQKQEA
AVAATTGPSSEAARKNLAEHVAVTLTGIPGFKAALVSALSGRILELSPTRD*
>Misin18G150100.1
MEGDLRWCCGSSSNDWDLHAVVRFASCSGGSRVTSPRASDESFSCLPLPPQSQKDELTDA
AALQQPRIGPAVDDFCLQQAFFAAPQPRNEAPPQQPPAKPRTFYHNNGVGGPTRSKRKKK
SQVSNKEVKRVPVGASPDPWAWRKYGQKPIKGSPYPRGYYRCSTDKDCRARKQVERCRTD
PSTHIVSYTGEHSHPVPLHRNALAGTTRNKPQPAPSTSPADQPPAASPIDTTTTTLLCPS
VGVEYKEEEEVNTVAASLLLEDPEMEGEEDVLLFLKPAPDADNGTGRGSEKVMPLSKLHE
LPLPAMTRAERAMDQGRLQRP*
>Misin18G048700.1
MQDGAGAEAGSIQTLLTLLADGEEQARQLGEMMAADDPWSSRAEHYRGAARLLQCTLGKA
AAVARAIEAAAPGSSRGTDRSDSPRSADESSGGTTTVATEVQERQSMRKRRKGLPRWTAK
FRVPDASLEATPDDGFSWRKYGQKDILGAKFPRGYYRCTYRTAQACAATKQVQRSDTDLC
VFDVTYQGEHTCHQKQRATVAAAAAAHGGSQSPPPPPPEPLEQQQDPSMQLLGMGFKRVL
KVETAGLHDHDHDRDRGPASAPAASFSFPSMPPFHHPCDATTDNNPAAAAAAAAAAFSLP
ASSYFPAPQHPVVVDGSCYDVVYDYEAPGARMHGAESSELGEVVTRAITAPAAFDYSSLF
HHQAELDDPHLPFPPFAGPPHGPYQ*
>Misin12G224200.1
MAVDLMGCYAPRRADDRLAIQEAAAESLRSLELLVSSLSTQAAAPHKAAHHLQQQPFGEI
ADQAVSKFRKVISILDRTGHARFRRGPVESPPRAAAAPPVVAAPAPAPAPALTLAPLAHV
APVSVAQPSPAAHPQSLTLDFTKPNLTMSGATSVTSTSFFSSVTAGEGSVSKGRSLMSSG
KPPLSGHKRKPCAGAHSEATTNGSRCHCSKRRKNRVKRTIRVPAISSKIADIPSDEHSWR
KYGQKPIKGSPYPRGYYKCSTVRGCPARKHVERATDDPAMLVVTYEGEHRHTPGAAGPSP
LATASPVASAVSVSAGNGHV*
>Misin12G114700.1
MEAHVVMEWKDPNPGPESSMGFQTRGVRPDTVGGHSNEDVKAGFEKHGLSVAISSPQEEG
RSLPLTPQFGQKTSPGSSLAKRMQARAGFKVPKLNMPFSTAAGADNSVPGAPSPYLTIPP
GLSPATLLESPVFVSNAMGQPSPTTGKLFMIGGSNDNDPIRFGGPPVGDGTDAFSFKPLD
LKSSHYTAEAMKEQNMQAYVKTETKTQPVQEANLLGQLNQQNHNVKTNMNSGGPHDCKLS
RLASGTSAGNEHVSPPDYGQTAEEGDAREDYPAMAATAPADDGYSWRKYGQKQVKHSEYP
RSYFKCTHPSCQVKKKVERSLEGHITEIIYKGAHNHPKPTPSRRPGVQQPVHPLGDGAQA
DAADNNLGSQQANAAEANPQPWRAGVQDGMDAATSSPSVPGELCDSSASMQVEYAPRGFG
SPEGADVTSAATDEVDGDDRVTLGSMSQGGADAEGDELESKRRKLESYAIDLSTASRAVR
EPRVVIQTTSEVDILDDGYRWRKYGQKVVKGNPNPRSYYKCTHPGCTVRKHVERASHDLK
SVITTYEGKHNHEVPAARNSGGHPSTAAAATGAGGGPRRPEHPSSVHDGLMMRHLGGCGV
PFGLPLQPPSRDPLEPMGNYPTYPFTAPGGGGGPTSLPSLPMPAVGNLSAVEELKLPVLA
TSSPLHQHPLLRHRQAMQAAALVAAPMADVKVQGNVAGGVAAAPSVYQQMMRSGLRLGHQ
M*
>Misin12G168300.1
MEGSSQLLETCLPASLYALSPCAPPHPLLAPLPNLHKLLQMPLVQEQAANNHGVMLSSDH
HVGGGLLYPLLLPGIPFCTSADAATCEKTTTTGFAALDAGEFSQAASAAKSAVEIASTTT
TTCNAPSSCNWWKGPAAAGEKGRMKVRRKMREPRFCFQTRSDVDVLDDGYKWRKYGQKVV
KNSLHPRSYYRCTRSNCRVKKRVERLSEDCRMVITTYEGRHTHSPCSDDADAGGGDHTGS
CAFTSL*
>Misin12G221100.1
MCDYFLPRMEGDQAGGGDLTDIVRSGGAIPGNAVEMPSTAAADEWQLQGDPMLFPPLPSS
TTSEAGCAAAGGTSADVFGADPFSGLVDPFSTDYSSGADFLDAMPDAMAKVGFDTAIGGG
SGSGCGGGGGGQMIDMSRKQPLLPRGVQMPALGMLAPRMVLPSPLSSPREIRPYPPLAGD
MVKLGITAGQVAGCAIDAAVVGMQMSSPRAAGGIKRRKNQARKVVCIPAPTAAGGRPTGE
VVPSDLWAWRKYGQKPIKGSPYPRGYYRCSSSKGCSARKQVERSRNDPNMLVITYTSEHN
HPWPTQRNALAGSTRNHHGKNSGGSSGSKGSQNEKQQQSNNVKEEPKDPAATTTTTSTTT
TTTASTSPAAVVKEETLAAGSSEALGQVMDAAAVDHNIELMDQVFSESYKPMIPEAGHSD
DFFSDLAELESDPMSLIFSKEYMEAKPSGGDRGHHQEKAMSKDLDPLFDMLDWSTNSSSA
GSSFEQGKRG*
>Misin04G121800.1
MAGGSGGATTEQLIFRAQKSTNHLKAVLAKMLPPAAGGGYGAGAECSGGDVDALLSDISD
SLSQAITSLRIPTVGQPAAASTAARRSPAGAGGRRSAATRRTSRRTRMDGASRMIVLQNG
VHDSYTWRKYGQKEILGARFPRSYYKCGRRPGCPAKKQVQQCDADPSKLEITYFEAHTCD
DRPPSSSHSVPDPTTGSDALLVPATAVPLPSAQCYGGRPSSPLHQVPYATTIGSSNVLTT
TGRLLPVAAVPGALPSASYDPVPDVTDSTPSLEQEQAHDLLHIPSPACSQSELLPVEVAK
LDCDFAVPEI*
>Misin04G189100.1
MLLMDSARRAGCSPVCLDLSVGLSPSLPGSRPETTADAERLDRPPALTDEGTCRRIKVTR
VCTRIDPSDTTLTVKDGYQWRKYGQKVTRDNPSPRAYFRCAYAPSCPVKKKVQRSAQDSS
VLVATYEGEHNHPSPTRAGELPSPATANGPVPCSISINSSGPTITLDITKNGGGGVRVLE
AAEAPDLKKLCQEIASPDFRTALVEQMARSLTKDPKFTDALAAAILQQLPEY*
>Misin04G335900.1
MADSPNHSSGDLPAGAGGSPEKPVLADRRVAALAGAGARYKAMSPARLPISREPCLTIPA
GFSPGALLESPVLLNNFKVEPSPTTGTLSMAAIINKSTHRDILPSPRDNSAGSGQEDGGS
RDFEFKPHLNSQSAAPAVNNQNHHDTPMQNHSSNHASPSSNLMTENKPLCSRESSHTTNV
SSAPNQPVSIVCPSDNMPAEVGTSEMHQINSSENAAQEAQTENVAEKSAEDGYNWRKYGQ
KHVKGSENPRSYYKCTHPNCEVKKLLERSFDGQITEVVYKGRHNHPKPQPNRRLAAGAVP
SSQGEERYDGVAPIEDKPSNIYSNLCNQVHSAGMVDTVPGPASDDDVDAGGGRPYPGDDA
NDDDDLDSKRRKMESAGIDSALMGKPNREPRVVVQTVSEVDILDDGYRWRKYGQKVVKGN
PNPRSYYKCTHTGCPVRKHVERASHDPKSVITTYEGKHNHEVPASRNASHEMSTAPMMKP
VVHPINSNMPGLGGMMRACDARAFTNQYSQAAESDTISLDLGVGISPNHSDATNQMQPSV
PEPMQYQMQLMAPVYGSMGLPGMPVTAVPGNAASSIYGSREEKGNEGFTFKATPLDRSAN
LCYSSAGNLVMGP*
>Misin04G224400.1
MAGASNHGSLIDEWLPPPTPSPRTLMSSFLNEEFSSEPFSGFFSEHGTNKPHDQSEKSRE
VVNSSEEVPAHAVNDPFQKGFSLKPNLFSANHKSNSNGGLAERRAARAGFSVAKIDTSRV
GSSAVIRSPVSIPPGLSPTTLLESPVFLYNKMAQPSPTTGTLPFLMATNDKSTIPPAAKI
TEDSTFDNDVFSFQPHLGSEQTGFSTAEKDYGAYQQKQSLLNIHQQESSLQSSFTAVKDN
TSSTIVKAKTSSSMFSDSHYSADQQQADDTSVKVQGKGVEARSAAFLPVSAHSDASLLES
QDAVDVSSTLSNEEEERATHGTVSIECDGDEDETESKRRKLELDALGATAITTTSTTSTI
DMGPAASRAVREPRVVVQTTSEVDILDDGYRWRKYGQKVVKGNPNPRSYYKCTHPGCSVR
KHVERASHDLKSVITTYEGKHNHEVPAARNSGQGSSGSGSAPSAPQAGGSHRRQEPAQAS
FAHFGATFPFSSFSLAPSGQLGPTTGNFRFGMVPPGMTIPMPSLGSLAPTKMVGNSSAMQ
GYPGLMMPGEPKVEPVSQPLFPMANASPPAYQQILSRPPFGHQM*
>Misin04G103000.1
MDATASEPSSPRSRQLQGKRPPRLGVNAESLKIKKPAVTPRPKKSHHLQQPPASAHVISV
EPADFVACVQRFAAGPELLKFKRSPPVQFPPRDCLLSLTTAAVSASTRLPATERAVRPPL
PLALLRPPTDYGADAAADADSSAAVLSLPRRPGILSPAALPPAACSGQFSPMPFDPSCLP
WLKELSPFFLSAASRCVEELGCLSTLNPSTLLPGVPCPATVSTPMFFSNVPEIKSGRGEG
APATPVGDAERSPKAEPAGDPQVEVCAGSIRQLFQRLVHVRTTISSFGGKLPSDAWFNHV
KHLTSDAEESLEHLHYKMVLAKLGVGTHLKKVMPNVPGTSSKTTAISFMHLLASQELVIL
PITDKLEGLRHGSPGLSGAVLGNYSDMLSLSSSVMRCILLCRGILGAINIVNMEGKKESL
ELPVFAFDDLTYAGQNKGIGVNAHSVPARMTDPIYLSSMFIRSLLCLDLSSCSGLTQLPP
SIGNLSNLAALKLSHCYSLHTLTMSIGSLKNLQILILSCCHELRNLPVSLCELSKLRLLD
LAGCSSLENLPASLVNLGNLEHLNLSYCKGLKELPQPFGNLQELKYLNLSGSHRVDLDVE
CLCTLASLKSLTLSPLTSIQGFPDSFKDLANRLDSLRWWKKNQIHHQCGPKATSLHSYRC
YEQSIIDMLLSDESDNSDQIVTYACIVGESGMGKTELVHRIYNNRMILDTFDLRIWLHMC
DKKRLLGKIVELTTCASCGDASISVLEEIVIEELTSKRLLLVLDDSEIKSQYFWGYLQKL
LNVCAKGSAVIVTTKSKEVANQIGAMQTFYLSPLSKEECFMIFKEHVLEDLVMNNYCQLE
SIGWKFVEKCGGNPMCIKALSGLLCHSEVGLSEIDMIVDGILPALRLCYDLLPSHLQQCF
KFCSLFPKDYIFVKHHIIRLWIAEGFVFCEEGTKPEDTALHYFDQLFCRSFFQRSPFHSD
HKDSFIMHELFHDLAHSVSKNECFRCEEPFCSLVENVPHLSLVLSDFKTAALSNEVRNLQ
SFLVIRRCFPVVRIFTLDDVFVKHRFLRALNLSYTDILELPISIGNMKHLRLLALNNTKI
KSLPIEIGQVNSLQTLELKDCCHLIDLPGSTSNLAKLRHLDVQKESGNVNVGMPHGIGHL
TDLQTLTTFNIGNDLLHCSISELKNLNVLRGHVHVTGLENIKTANDAGEANMMGKHLLEA
LTLEWSYQEDDMDDDMGKEITNEILQNLQPNSNIMELAIRNYAGNLFPVWMQDNYLCKLI
SVTLDNCHGCSELPYLGDLPSLKSLFIQRINAVERFGIETSSLATEEKHPIAFPSLEVLN
ICEMYDLQFWVSTRVEDFPRLFRLSISRCPKLTNLPRLISLVHVSFHYGVELPTFSELPS
LESLKIEGFQKIRSISFPHQLTTLKRLEIIDCKELLSIYAYSLSISDLKVVRCLKLDLVG
SSMEDHIGQKVVSGRNSLTRRHMVLKILTYTDLLDDGSKWEKFGEKNIFGYIFARSYYTC
IWRNSTGCSATKILQPDNNDPNTLFVMYISEHNHGFPNEPHLDVPSQLGTGRKRNEYDVS
SDENTCKKQRHDSFVSASSTVPRPAAGEATPSSADEPKAKKMGRPRKQNPRVFGPEWSNA
*
>Misin04G395900.1
MASSAGGGGSGRRSPPATAAPRVVMDSLIEVHEGATKLQTMLEESPTPSMAAAAGTTSEV
RLTLDGMMSSLSSAMSALDTTGAGAGGSQQEQGRRRRRGGAAPVSGPQRRSSTRRRSHSP
FVNTVTASTLDDGNSWRKYGQKRIQVSPNPRSYYRCTHRPDQGCRATRQVQASDANPSEF
IISYFGHHTCRDPSTIPLVIPDTAPPPDCANLISFGGSTVGGASTMLLSRFGYSSSLPTQ
AQDYRCGSEEALSSSSPPWWWDQRGP*
>Misin04G012600.1
MAGAGGGEAAGVVGGGEWEWPFTADDAYYADSSAVFAELAGCWAAAGGTTTEELMMSMML
PPLDPPEDHGGTPPPPLFLSEEQAAVLATTTILTPAGSAVSVDGGASSASSTDDGAAAAQ
EEEDDDGAPAAAAATEAASKPPAPGKTKSSSAGQKRARQPRFAFMTKSDVDHLEDGYRWR
KYGQKAVKNSPFPRSYYRCTNSKCTVKKRVERSSDDPSVVITTYEGQHCHHTVAFPRAHH
LHAAAALAAGHHHMPFQFSASAHNHHHHLYGGTTSGVTDHGHLPPLLLPTTPAPPQQSAL
NDSDSNLRPPPPLHCSHQDLLLAAAAAAAASYPLSSSSAAMSSIPVASVSMTTTTSLPPP
PVSSAAAAPAAVDKGLLDDMVPPAMRHG*
>Misin04G189300.1
MAMDSNGECLSPTARAGLLPLFGPSPPPPQAESLEEKLRRVSEENRRLAAALDAILAADR
STPRALATSPPAQQGNAALTTQAAAGVTAEPRPRLRTVRARAEPADADANHLKDGYQWSK
YGQKVTRDNPYPRAYFRCAYAPSCPVKKKVQRSADDTLMLVATYEGEHNHEQRAQSEYVN
DASTSQQQQLHQAGSSSSSLACSIISINSLGRTITLGLADQRPPGSSSNAEAVVLGEIVT
PEFRKVLVDELANLLKNDSEFIESLAGAVGRG*
>Misin04G159600.1
MASVVDGNGGSGGLVVTELGHIKELVTQLEVHLGGSSSDLCKHLASQISSITERSISLLI
TTSSLHGARKRSADASPLSDASDAPFVKATKKRKTMGKKRREVRMSSAGGGADHPADDGH
SWRKYGQKEILGAKHRRAYYRCTHRHSQGCAATKQVQRTDEDPTFFEVVYLGDHTCVQRA
AAAAAAAAAGQAAADAQAHAQRQPGHQEPPAEPELQPDREDRGAGRGARTAAAAGLGRAR
ALLLLLHAGDGERVPLPEHSPFSAPSTSDNWGVSPATSDSNRVVSFPPFEVALYRSSSCG
DDVQFGFEEVMSALDRPDGFLDDLDIDVPSFFE*
>Misin04G159700.1
MASGVVDGNGGCGGLVVMELGHIKEMVTQLEVHLGGSSPDLCKHLASQISSITERSISLL
ITTSTIDGTTRKRSAVASPLSDASDAPFVKATKKRKTMDKKRHEVRVSSAVGGIDHPADD
GHSWRKYGQKEILGAKHPRGYYRCTHRHSQGCAATKQVQRTDEDPTFFDVVYLGDHTCVQ
RAAGQAAADAQAPEDNANPGASSLLRSLSSRLMVKTEGQAVETEQQLRGWDAPTPFCFSS
TPATASGCLLPERSPFSAPSTSNNWGVSFPPFEVTMYQSSTCGHDRFLDDLDIDVSSFFA
*
>Misin04G159500.1
MAASVVDGNGGSRLVVTLLGHVKELARQLEVHLGGSSPDLCKHLTSQISSIAERSISLLI
TTSSLGGARKRSAVASPLSDASDAPFIKATKKRKTMDKKRREVRVSSAGGGGDHPADDGH
SWRKYGQKEILGAKHPRGYYRCTHRHAQGCAATKQVQRTDEDPTFFDVVYLGDHTCVQSQ
RAAAGQAAADALAPEYNDKPVTNLTVKTEGPTVEPEQQLQGWDASAPFCFSSTPATASGC
LVPERSPFSAPSTSENWGVSPATSDSNHVVSFPPFEVAGDDVQFGFQEVMSMIDRADGDG
FVDELDIDVSSFLA*
>Misin13G053800.1
MQILEVGTTESHEESLSFSVTWSGKMQPHEKVVVLKPVASRPFSRFRPFPKVLQDFNASC
SPTITIPEETELIRPKATRLASLPGNLPTQIAATIDAGSDAISEEVEVNAEHFTCCDHVT
ACQASRRNGVRSRLSLDGYNWRKYGQKKVKGSELPRSYYKCTHPSCPVKRKVETTIDGQI
AEIVYSGEHNHLKPGKPCAPRKPLSSTSTDVVMCDMHGIDDTMRE*
>Misin13G065100.1
MAVDLMSCGGGAGAYEQLAFQEAAAAGLRSLELLASSLSSPCAAGQRAESPPLGQIADQA
VSRFRRVINLLDRTGHARFRRAPAVAVAAVVEPQPPQKKALLTLDFTKPVPVPVPVPAAA
PAVSGTSTSFLSSVTAGGGEGSVSKGCSLAVSSGKPPLPKRKLPCPSSTAAAAAAPQQAQ
QHQHQHPTESAGAGGRCHCSKKKRSRQGVSRRTVRVPAAAAPGSHVPASSDIPGDDYSWR
KYGQKPIKGSPYPRGYYRCSSAKGCPARKHVERAADDPAMLVVTYEGDHRHDAAGAVRSR
AA*
>Misin13G053300.1
MKKSLSFSVTWSGKMQPHEKVVVLKPVASRPFSRFRPFPKVLQDFNATCSPTITIPEETE
LIRPKATQLASLPGNLPTQIATTIDAGSDAISEEVEVNAEHFTCCERVTACQTAGRNGVR
SRLSLDGYNWRKYGQKKVKGSEFPRSYYKCTHPSCPVKRKVETTVDGQIAEIVYSGEHNH
LKPGKPCSPRKPLSSTSTKVVMCDMHGIDDTMQG*
>Misin13G077200.1
MADGDPEPARAPANEKLPAPAAADVDETRPPPLLEPSGGPDEEKRPPEEVESEVETHPPL
EPTGAPPVDRPGMEVVAEAEADMKANEVEKERGNRAKEKREKDKGKGKEKEKVEEEAKGK
VTAVVKVEGTEKEKEVKATRRPAGASAETPILAVPVVTVPCFIAPPGFAGQFAMTHQAAL
ASVTAQAQMHLQSPTSSACSEVPSSPFYMTPRSLVPLQQSPSVTEGNICKPIADKSFSSD
SKSHHVVVNMVADGFNWRKYGQKQVKSSDNSRSYYRCTNLGCLAKKKVEHFPDGRVVEII
YRGAHNHEPPQKTRFAKERVTPISVPSGGEILRLVNTEIVESSTPTCKLEQSAISETSKQ
HLFCSSDCEGDAGNKSEDEHPSAEPLPKRRTLETTAPNLTPVLRTVREQKIIVQAGKMSD
GYRWRKYGQKIVKGSPNPRSYYRCTHGGCPVRKHVEKAPDDVNNIVVTYEGKHNHDEPFR
SSSIPVSAISPSATTTEQPNTSTTSDEKPPTITQKDANSESDKETTLEFGGEKALESAQT
LLSIKTNSDDMKNSVLKETSAAVPVQNS*
>Misin07G454800.1
MCDYFLQRMEGDQHHQAGDLTDVVRAGGAMHQAAIAELSSTATGWQLPAEPAGAGLFPPP
QPSSSDGGAGPSGDGFADAFAGLPDPFASDFHASSSSGGGPGAPADFFDFEAPAAVGGGA
RRGGGGVLVDSGGGGVVVERGAQMPALSPREILPYPPVTMMGGDTVKIGVPTMMPGLAVG
PACAFDAIAGMQMPSPHGGGIKRRKNQARKVVCIPAPAASAGGRTTGEVVPSDLWAWRKY
GQKPIKGSPYPRGYYRCSSSKGCPARKQVERSRTDPSLLVITYNSEHNHPWPTQRSALAG
STRSHHAKNSKNNPSHSLQKPNLKAEPEHQASAAVPTSCATTATAATSTTTTATMSTTSN
STPPATMAVKEEAMVGSEMEKGIDHDASVLLDHGDLMQQMFSQSYYRPMIPEAAGGHHTD
DFFADLAELESDPMSLIFPGGDPRKEKGIMPNKSLAADPLFNVLDWGATNVVATSAGSSF
EQDESGW*
>Misin07G320900.1
MADAVESGGRARLVSELGRVQDLVRQLELQLQLRAPADAASVDLCRRLVHQIVALTERSI
GMLHSSPDLAPSPLSATGTGSPISSDAAADHHPFRPATASPKKRKATARWTSQQVRVSAA
GGGAEGPADDGHSWRKYGQKDILGAKHPRAYYRCTHRNSQNCPATKQVQRTDDHPALFDV
VYHGEHTCRPGGAKRAQQQHNPHAQAALQGLAERLTVATTTTTDAAAALTPMTPESCPVR
GASSPWSLASPVGSDSNGYLHQGVSTCPVPGYRDWASDGDLQEVVSSAFAAVSSAAPLPV
LDNEFMSLECFGFDQNFEIDTAMPSLYYP*
>Misin07G427800.1
MQAYMEGGQLSACLPGFFVPDHYAAFPLPLLLQLPSQPNNKLFQMPFVVDQEETKNHGGM
LSSDHCGGLYPLPALPFVSSSGAATATACGGKPTAGFMPSTIGAEEVCTSVTTKLGCNES
NSTWWKGSAAATIAERGKMKVRRKMREPRFCFQTRSDVDVLDDGYKWRKYGQKVVKNSLH
PRSYFRCTHSNCRVKKRVERLSTDCRMVMTTYEGRHTHSPCSDDASSADHTDCFSSF*
>Misin07G514500.1
MSSKKKRAAIDLSLEAERSDEDHSGGGRGKGDRRRDKDDGEVDKKEERFKEQGEAPKEET
GEEKVVVEVVVDQGGDGTKEIKYRPQEGEEMEDDKQSAADAHGDGESHGGETRAQDKNVV
EAAGNGDGDDSYSTMVQDEVSAMQEEMEKMKEENRMLRRAVDRTVRDYHELQKKVEACYQ
QQQADEPKEPEVFLSLGATAAGTGGGFPEPKRKERQAARRPSVGSDDTDDDAKEDLGLSL
SLRASSSYEDEKLEAGHAHDLEGADGKAKGYALLESSKLGVPAAAGGDLAAAGITSQSVN
PANRKTRVSVRVRCQGPTMNDGCQWRKYGQKVAKGNPCPRAYYRCTVAPGCPVRKQVQRC
LEDMSILVTTYEGTHNHPLPVGATAMASTTSAAATFMLLSSTSSSSSISEAGGGSAAPPY
LSPPYLLNSTSHHSAASPLLSAPPSSMPSAPGAATGVQHLNMFGHSSSMLAQQAPHFSSK
YPWSSDPSQGIGGGGLPAGSKRPFWSTGGDEKMTATLPDNVGTVMADPSKFSVAIAAAIN
SYMGKDGQVVGGKDGESSSSKSSNKWGVVESLPPP*
>Misin07G063600.1
MDPWFSSQPSLSLDLHVGLPPLRLHQAPMAVALARPKVLVEENFLPPKKEPEVAALETEL
QRMSEENRRLTEALAAVVSKYEALRSQYTEMVATAGGNPSSTSEGGSVSPSRKRKSESMD
TVPAPAPAAAAQHPGRHPHLHPAVLADQTECTSGEPCKRIREECKPKVSKLYVHADPADL
SLVVKDGYQWRKYGQKVTKDNPCPRAYFRCSFAPACSVKKKVQRSADDTSILVATYEGEH
NHGQPPPAPSQAQAAHDGSGSAGASKNAAAVAKPPSPPRPAAAVAPAPHRPQLQLHHHQQ
QPPQDAVAMNGEQPVGAAASEMIRRNLAEQMAMTLTRDPSFKAALVTALSGRILELSPTK
D*
>Misin07G113800.1
MEEERCFNNWDLDAVVRLGCRRRLSPPRQPDPFASFLPVPPPPPQKEKPVVPPPAKEPEP
EPYAGCRFPDLGAGGGQDGDELLRALLAAQPPPPQPLPTPTATATLPPPPPPQQHRQPAV
AAVDVPLTHVRPAPARAQPSGRQVPGGVPRSNKRRKNQVKKVVCHVPADGSSSDVWAWRK
YGQKPIKGSPYPRGYYRCSSSKGCAARKQVERSRADPNTFILTYTGEHNHAAPTHRNSLA
GTTRHKFPSSAAPQPPLPSVVVGGAGAVPGDAQHQHQQPSPSPTSTSTAGLSPTTPLRMP
PMEEDEEEEEEDELLVEDMEMAGEDELLFLNTDADAGAPMSSLFDVVDEPFLSSPWVTAT
SSAGEPATGAAGAGS*
>Misin07G336100.1
MITVDDLMRSCGGDSGGIPVPSGDDGRQMLAMGDHHQLTVSRIRTAVSMLNRRTGHARFR
RGPVAEQHASSDQLHPPAESAAGGVALDFVKACEARFSASASGTSSSPPSTTLTSLTVTA
GEGSVSNGRAQGRYLFQPVSGGGGGHSAGKALPLAVSMQQQHASPDYSPGTALKNGKCHD
LARSENDAGGKTHGDRCHCSKKRKSRVKRMVRVPAISSRNADIPPDDYSWRKYGQKPIKG
SPYPRGYYKCSTVRGCPARKHVERDPGEPAMLIVSYEGDHRHNDQQDRAAGGAPQTEHTT
TTSS*
>Misin07G221700.1
MEDWMLPSPSPRTLMPSFFSEEFSSAPFSNIFGDDRSNKPLDDIEKSKSFIGSSAQDTSQ
DMKDHPQTESNLFGANQKSTSPGGLAERMAARAGFGVLKIDTSRVTSSGAPIRSPVTIPP
GVSPRELLVSPVFLPNAISQPSPTTGKLPFLMPNNFKSTMPSVPEKSEDHSHEDSAFSFQ
PILRSKPSTLWTAEKGSSVVHQTQSLAKDSLELNLHANPTATKHETEENLVKPKTYDSMF
DNDHPSPDVEPEQSEEIQNGEDSSAPLTGTAEDGYNWRKYGEKQVKNSQHPRSYYKCTHP
KCPVKKMVERSLEGHITEIVYRGSHSHPLPLPNRRPSVPLSQFNDSEADGLENFSSKPGP
GYNSATSQGIAPNGQFQDVHSGALETKLSGSLPTTEIADTSVMESMDVSSTLSSNEKGNR
AMHCAVSSTNGMNEDENESKRRKMEVSAATNTSNTGIDMAAMASRASREPRIVVQTTSEV
DILDDGYRWRKYGQKVVKGNPNPRSYYKCTYAGCSVRKHVERASNDLNSVITTYEGKHNH
EVPAARNSNGHPSSGSSAAPQGSGLHRRPEAPQFSMPQLSAAAAAYGSLCLPPQLSAASG
GFSIGMLPPGMAMPVPSLGNFMQAQVPGHGSPMQGCTGLMLPRGEAKVNPEQQSGLPVAN
GNASATYQQLMGRWSQDHQM*
>Misin07G156800.1
MADGDPEPAPAPANEKLPAPAAADVDETRPPPPLEPSGGPDEEKRLPEEVEAEVETHPPQ
EPTVAPSVDRPGMAEAEADMKTNEVEKERGDRAKEKREKDKDKGKGKGKGKGKGKGKEEK
EKKVEEEAKGKVTAVVKVEGMEKEVKATRRPAGASAETPILAVPVVAVPCFMAPPGFAGQ
FAMTHQAALASVTAQAQMHLQSPTSSACSEVPSSPFYMTPRSLVPLQQSPSVTEGNICKP
IADKSFSSDSKSHHVVVNTVADGFNWRKYGQKQVKSSDNSRSYYRCTNSGCLAKKKVEHF
PDGRVVEIIYRGAHNHEPPQKTRFAKEKVTPIGVPSGGETLRLVNTEIVESSTPTCKLEQ
SAISETSEQHLFCSSDCEGDAGNKSEDEHPSAEPLPKRRALETTAPNLTPVLRTVREQKI
IVQAGKMSDGYRWRKYGQKIVKGNPNPRSYYRCTHGGCPVRKHVEKAPDDVNNIVVTYEG
KHNHDEPFRSSSIPVSAISPSATTTEQPNTSTTSDEKPPTITKKDANSESDKETTLEFGG
EKALESAQTLLSIKTNSDDMKNSVLKETSAAVPVQNS*
>Misin07G139300.1
MRSRLSLDGYKYNWRKYGQKKVKGSEFPRSYYKCTHPSCPVKRKVETTIDGQIAEIVYSG
EHNHLKPGKPCPPRKPLSSTSTEVVMCDVHGIDETMQE*
>Misin07G453800.1
MCDYFLQRMEGDQHHRAGDLTDVVRAGGAMHQQAAVTELSSSTATGWQLPAEPGAGLFPP
PQPPSSDGAGPSGDGFADAFAGLPDPFASDFRASSSSGGGPGPADFFDFEAPAAAVGGAR
RGGGGVLVDSGGGGVVERGVQMPELSPREIRPYPVTMMGGEAVKIGVPTMMPWLAVGPAC
AFDAVAGMQMPSPHGGGIKRRKNKARKVVCIPAPAASAGGRTTGEVVPSDLWAWRKYGQK
PIKGSPYPRGYYRCSSSKGCPARKQVERSRTDPSLLVITYNSEHNHPWPTQRNALAGSTR
SHHAKNSKNNPSHNLQKPNLLKAEPEHQASAAVPTSCATTATAATSTTTTTTTSTTCNST
PPATIAVKEEAMVASEKEKGIDHDASVLLDHGDLMQQMFSQSYYRPMIPEAGGGGHHADD
FFADLAELESDPMSLIFPGGDTGKEKGIMPNKSLGADPLFNMLDWGAATNVVATSAGSSF
EQDESGW*
