# Supplementary material for: Genome-wide identification of WRKY transcription factor family members in Miscanthus sinensis (Miscanthus sinensis Anderss)
Source: Sci Rep. 2024 Mar 6;14:5522. doi: 10.1038/s41598-024-55849-1 (PMC10918066; doi:10.1038/s41598-024-55849-1)
Supplement: Supplementary file 1 — Supplementary Information. [file 41598_2024_55849_MOESM1_ESM.zip › Cis-acting elements data.txt]

Misin01G001000.1.v7.1	373	382	AAGAA-motif
Misin01G001000.1.v7.1	1027	1033	A-box
Misin01G001000.1.v7.1	1166	1172	A-box
Misin01G001000.1.v7.1	1177	1183	A-box
Misin01G001000.1.v7.1	235	240	ABRE
Misin01G001000.1.v7.1	464	469	as-1
Misin01G001000.1.v7.1	133	137	CAAT-box
Misin01G001000.1.v7.1	300	305	CAAT-box
Misin01G001000.1.v7.1	360	364	CAAT-box
Misin01G001000.1.v7.1	458	462	CAAT-box
Misin01G001000.1.v7.1	460	464	CAAT-box
Misin01G001000.1.v7.1	515	519	CAAT-box
Misin01G001000.1.v7.1	624	629	CAAT-box
Misin01G001000.1.v7.1	659	664	CAAT-box
Misin01G001000.1.v7.1	662	666	CAAT-box
Misin01G001000.1.v7.1	1055	1059	CAAT-box
Misin01G001000.1.v7.1	1060	1064	CAAT-box
Misin01G001000.1.v7.1	1076	1083	CAAT-box
Misin01G001000.1.v7.1	1113	1118	CAAT-box
Misin01G001000.1.v7.1	1199	1204	CAAT-box
Misin01G001000.1.v7.1	1247	1251	CAAT-box
Misin01G001000.1.v7.1	1266	1271	CAAT-box
Misin01G001000.1.v7.1	1293	1298	CAAT-box
Misin01G001000.1.v7.1	1304	1308	CAAT-box
Misin01G001000.1.v7.1	1309	1314	CAAT-box
Misin01G001000.1.v7.1	1310	1314	CAAT-box
Misin01G001000.1.v7.1	1354	1358	CAAT-box
Misin01G001000.1.v7.1	1418	1423	CAAT-box
Misin01G001000.1.v7.1	1452	1456	CAAT-box
Misin01G001000.1.v7.1	1468	1473	CAAT-box
Misin01G001000.1.v7.1	1506	1511	CAAT-box
Misin01G001000.1.v7.1	1533	1538	CAAT-box
Misin01G001000.1.v7.1	1784	1789	CAAT-box
Misin01G001000.1.v7.1	1912	1916	CAAT-box
Misin01G001000.1.v7.1	1027	1033	CCGTCC motif
Misin01G001000.1.v7.1	1166	1172	CCGTCC motif
Misin01G001000.1.v7.1	1177	1183	CCGTCC motif
Misin01G001000.1.v7.1	1027	1033	CCGTCC-box
Misin01G001000.1.v7.1	1166	1172	CCGTCC-box
Misin01G001000.1.v7.1	1177	1183	CCGTCC-box
Misin01G001000.1.v7.1	464	469	CGTCA-motif
Misin01G001000.1.v7.1	1016	1024	dOCT
Misin01G001000.1.v7.1	28	37	GATA-motif
Misin01G001000.1.v7.1	234	240	G-box
Misin01G001000.1.v7.1	1506	1516	I-box
Misin01G001000.1.v7.1	1074	1080	MBS
Misin01G001000.1.v7.1	682	688	MYB
Misin01G001000.1.v7.1	1084	1090	MYB
Misin01G001000.1.v7.1	1933	1939	MYB
Misin01G001000.1.v7.1	1074	1080	Myb
Misin01G001000.1.v7.1	1084	1090	Myb-binding site
Misin01G001000.1.v7.1	458	464	MYC
Misin01G001000.1.v7.1	236	246	NON
Misin01G001000.1.v7.1	1714	1720	Sp1
Misin01G001000.1.v7.1	101	106	STRE
Misin01G001000.1.v7.1	159	164	STRE
Misin01G001000.1.v7.1	593	598	STRE
Misin01G001000.1.v7.1	1942	1947	STRE
Misin01G001000.1.v7.1	383	389	TATA-box
Misin01G001000.1.v7.1	384	389	TATA-box
Misin01G001000.1.v7.1	385	389	TATA-box
Misin01G001000.1.v7.1	424	430	TATA-box
Misin01G001000.1.v7.1	426	430	TATA-box
Misin01G001000.1.v7.1	1194	1200	TATA-box
Misin01G001000.1.v7.1	1195	1200	TATA-box
Misin01G001000.1.v7.1	1196	1200	TATA-box
Misin01G001000.1.v7.1	1205	1212	TATA-box
Misin01G001000.1.v7.1	1206	1212	TATA-box
Misin01G001000.1.v7.1	1207	1212	TATA-box
Misin01G001000.1.v7.1	1208	1212	TATA-box
Misin01G001000.1.v7.1	1678	1683	TATA-box
Misin01G001000.1.v7.1	1679	1683	TATA-box
Misin01G001000.1.v7.1	1720	1727	TATA-box
Misin01G001000.1.v7.1	1721	1727	TATA-box
Misin01G001000.1.v7.1	1722	1727	TATA-box
Misin01G001000.1.v7.1	1723	1727	TATA-box
Misin01G001000.1.v7.1	1813	1817	TATA-box
Misin01G001000.1.v7.1	1847	1853	TATA-box
Misin01G001000.1.v7.1	1848	1853	TATA-box
Misin01G001000.1.v7.1	1849	1853	TATA-box
Misin01G001000.1.v7.1	1858	1864	TATA-box
Misin01G001000.1.v7.1	1859	1863	TATA-box
Misin01G001000.1.v7.1	1867	1871	TATA-box
Misin01G001000.1.v7.1	849	858	TCA
Misin01G001000.1.v7.1	967	976	TCA
Misin01G001000.1.v7.1	778	785	TCCC-motif
Misin01G001000.1.v7.1	464	469	TGACG-motif
Misin01G001000.1.v7.1	1295	1301	W box
Misin01G047900.1.v7.1	28	37	AAGAA-motif
Misin01G047900.1.v7.1	1223	1232	AAGAA-motif
Misin01G047900.1.v7.1	1590	1596	A-box
Misin01G047900.1.v7.1	898	904	ARE
Misin01G047900.1.v7.1	1243	1249	ARE
Misin01G047900.1.v7.1	1361	1367	ARE
Misin01G047900.1.v7.1	890	895	as-1
Misin01G047900.1.v7.1	1543	1548	as-1
Misin01G047900.1.v7.1	794	803	AT-rich sequence
Misin01G047900.1.v7.1	858	867	AT-rich sequence
Misin01G047900.1.v7.1	19	24	CAAT-box
Misin01G047900.1.v7.1	167	172	CAAT-box
Misin01G047900.1.v7.1	241	246	CAAT-box
Misin01G047900.1.v7.1	254	258	CAAT-box
Misin01G047900.1.v7.1	287	291	CAAT-box
Misin01G047900.1.v7.1	398	402	CAAT-box
Misin01G047900.1.v7.1	444	449	CAAT-box
Misin01G047900.1.v7.1	445	449	CAAT-box
Misin01G047900.1.v7.1	481	485	CAAT-box
Misin01G047900.1.v7.1	537	541	CAAT-box
Misin01G047900.1.v7.1	594	598	CAAT-box
Misin01G047900.1.v7.1	718	723	CAAT-box
Misin01G047900.1.v7.1	843	847	CAAT-box
Misin01G047900.1.v7.1	845	849	CAAT-box
Misin01G047900.1.v7.1	878	882	CAAT-box
Misin01G047900.1.v7.1	1019	1023	CAAT-box
Misin01G047900.1.v7.1	1029	1033	CAAT-box
Misin01G047900.1.v7.1	1036	1041	CAAT-box
Misin01G047900.1.v7.1	1042	1046	CAAT-box
Misin01G047900.1.v7.1	1069	1073	CAAT-box
Misin01G047900.1.v7.1	1122	1126	CAAT-box
Misin01G047900.1.v7.1	1338	1342	CAAT-box
Misin01G047900.1.v7.1	1430	1434	CAAT-box
Misin01G047900.1.v7.1	1485	1489	CAAT-box
Misin01G047900.1.v7.1	1681	1686	CAAT-box
Misin01G047900.1.v7.1	1828	1832	CAAT-box
Misin01G047900.1.v7.1	1835	1839	CAAT-box
Misin01G047900.1.v7.1	1866	1870	CAAT-box
Misin01G047900.1.v7.1	1897	1901	CAAT-box
Misin01G047900.1.v7.1	1918	1922	CAAT-box
Misin01G047900.1.v7.1	1933	1937	CAAT-box
Misin01G047900.1.v7.1	1940	1945	CAAT-box
Misin01G047900.1.v7.1	1985	1990	CAAT-box
Misin01G047900.1.v7.1	1590	1596	CCGTCC motif
Misin01G047900.1.v7.1	1590	1596	CCGTCC-box
Misin01G047900.1.v7.1	890	895	CGTCA-motif
Misin01G047900.1.v7.1	1543	1548	CGTCA-motif
Misin01G047900.1.v7.1	1725	1733	chs-CMA2a
Misin01G047900.1.v7.1	265	273	ERE
Misin01G047900.1.v7.1	807	815	ERE
Misin01G047900.1.v7.1	871	879	ERE
Misin01G047900.1.v7.1	1564	1572	ERE
Misin01G047900.1.v7.1	1732	1741	GATA-motif
Misin01G047900.1.v7.1	925	931	GC-motif
Misin01G047900.1.v7.1	492	498	MYB
Misin01G047900.1.v7.1	1052	1058	MYB
Misin01G047900.1.v7.1	1399	1405	MYB
Misin01G047900.1.v7.1	1927	1933	MYB
Misin01G047900.1.v7.1	1399	1405	Myb-binding site
Misin01G047900.1.v7.1	492	498	MYB-like sequence
Misin01G047900.1.v7.1	1052	1058	MYB-like sequence
Misin01G047900.1.v7.1	19	25	MYC
Misin01G047900.1.v7.1	843	849	MYC
Misin01G047900.1.v7.1	1036	1042	MYC
Misin01G047900.1.v7.1	1681	1687	MYC
Misin01G047900.1.v7.1	1903	1909	MYC
Misin01G047900.1.v7.1	980	988	O2-site
Misin01G047900.1.v7.1	175	180	STRE
Misin01G047900.1.v7.1	219	224	STRE
Misin01G047900.1.v7.1	409	414	STRE
Misin01G047900.1.v7.1	415	420	STRE
Misin01G047900.1.v7.1	1086	1091	STRE
Misin01G047900.1.v7.1	1627	1632	STRE
Misin01G047900.1.v7.1	207	211	TATA-box
Misin01G047900.1.v7.1	271	277	TATA-box
Misin01G047900.1.v7.1	272	277	TATA-box
Misin01G047900.1.v7.1	273	277	TATA-box
Misin01G047900.1.v7.1	309	313	TATA-box
Misin01G047900.1.v7.1	647	653	TATA-box
Misin01G047900.1.v7.1	648	653	TATA-box
Misin01G047900.1.v7.1	649	653	TATA-box
Misin01G047900.1.v7.1	694	698	TATA-box
Misin01G047900.1.v7.1	1103	1109	TATA-box
Misin01G047900.1.v7.1	1104	1108	TATA-box
Misin01G047900.1.v7.1	1158	1164	TATA-box
Misin01G047900.1.v7.1	1159	1164	TATA-box
Misin01G047900.1.v7.1	1160	1164	TATA-box
Misin01G047900.1.v7.1	1414	1418	TATA-box
Misin01G047900.1.v7.1	1695	1699	TATA-box
Misin01G047900.1.v7.1	1777	1783	TATA-box
Misin01G047900.1.v7.1	1779	1783	TATA-box
Misin01G047900.1.v7.1	1771	1778	TCCC-motif
Misin01G047900.1.v7.1	890	895	TGACG-motif
Misin01G047900.1.v7.1	1543	1548	TGACG-motif
Misin01G047900.1.v7.1	369	375	TGA-element
Misin01G047900.1.v7.1	1061	1067	TGA-element
Misin01G047900.1.v7.1	1339	1345	W box
Misin01G047900.1.v7.1	113	119	WRE3
Misin01G047900.1.v7.1	815	821	WRE3
Misin01G047900.1.v7.1	1667	1673	WRE3
Misin01G063100.1.v7.1	275	282	AAGAA-motif
Misin01G063100.1.v7.1	579	588	AAGAA-motif
Misin01G063100.1.v7.1	973	981	AE-box
Misin01G063100.1.v7.1	52	58	ARE
Misin01G063100.1.v7.1	94	100	ARE
Misin01G063100.1.v7.1	213	219	ARE
Misin01G063100.1.v7.1	315	321	ARE
Misin01G063100.1.v7.1	431	437	ARE
Misin01G063100.1.v7.1	955	961	ARE
Misin01G063100.1.v7.1	964	969	as-1
Misin01G063100.1.v7.1	552	558	AT~TATA-box
Misin01G063100.1.v7.1	554	560	AT~TATA-box
Misin01G063100.1.v7.1	1892	1901	ATC-motif
Misin01G063100.1.v7.1	1092	1103	AT-rich element
Misin01G063100.1.v7.1	19	25	Box 4
Misin01G063100.1.v7.1	338	344	Box 4
Misin01G063100.1.v7.1	572	578	Box 4
Misin01G063100.1.v7.1	1040	1046	Box 4
Misin01G063100.1.v7.1	1710	1716	Box 4
Misin01G063100.1.v7.1	1718	1724	Box 4
Misin01G063100.1.v7.1	81	86	CAAT-box
Misin01G063100.1.v7.1	82	86	CAAT-box
Misin01G063100.1.v7.1	110	115	CAAT-box
Misin01G063100.1.v7.1	156	160	CAAT-box
Misin01G063100.1.v7.1	282	287	CAAT-box
Misin01G063100.1.v7.1	306	311	CAAT-box
Misin01G063100.1.v7.1	307	311	CAAT-box
Misin01G063100.1.v7.1	342	346	CAAT-box
Misin01G063100.1.v7.1	386	390	CAAT-box
Misin01G063100.1.v7.1	471	476	CAAT-box
Misin01G063100.1.v7.1	502	507	CAAT-box
Misin01G063100.1.v7.1	514	518	CAAT-box
Misin01G063100.1.v7.1	535	540	CAAT-box
Misin01G063100.1.v7.1	607	612	CAAT-box
Misin01G063100.1.v7.1	780	784	CAAT-box
Misin01G063100.1.v7.1	790	795	CAAT-box
Misin01G063100.1.v7.1	797	802	CAAT-box
Misin01G063100.1.v7.1	835	839	CAAT-box
Misin01G063100.1.v7.1	881	885	CAAT-box
Misin01G063100.1.v7.1	952	957	CAAT-box
Misin01G063100.1.v7.1	1008	1013	CAAT-box
Misin01G063100.1.v7.1	1091	1095	CAAT-box
Misin01G063100.1.v7.1	1163	1167	CAAT-box
Misin01G063100.1.v7.1	1185	1189	CAAT-box
Misin01G063100.1.v7.1	1365	1370	CAAT-box
Misin01G063100.1.v7.1	1386	1390	CAAT-box
Misin01G063100.1.v7.1	1424	1429	CAAT-box
Misin01G063100.1.v7.1	1436	1440	CAAT-box
Misin01G063100.1.v7.1	1494	1498	CAAT-box
Misin01G063100.1.v7.1	1551	1557	CCAAT-box
Misin01G063100.1.v7.1	964	969	CGTCA-motif
Misin01G063100.1.v7.1	910	918	ERE
Misin01G063100.1.v7.1	1002	1010	ERE
Misin01G063100.1.v7.1	947	956.5	Gap-box
Misin01G063100.1.v7.1	670	677	GATA-motif
Misin01G063100.1.v7.1	679	685	G-box
Misin01G063100.1.v7.1	1705	1712	GT1-motif
Misin01G063100.1.v7.1	1350	1359	I-box
Misin01G063100.1.v7.1	700	706	MYB
Misin01G063100.1.v7.1	1120	1126	MYB
Misin01G063100.1.v7.1	1704	1710	MYB
Misin01G063100.1.v7.1	1511	1517	Myb
Misin01G063100.1.v7.1	1551	1557	MYB recognition site
Misin01G063100.1.v7.1	700	706	MYB-like sequence
Misin01G063100.1.v7.1	1120	1126	MYB-like sequence
Misin01G063100.1.v7.1	1704	1710	MYB-like sequence
Misin01G063100.1.v7.1	951	957	MYC
Misin01G063100.1.v7.1	1424	1430	MYC
Misin01G063100.1.v7.1	366	375	O2-site
Misin01G063100.1.v7.1	1279	1286	P-box
Misin01G063100.1.v7.1	1869	1875	Sp1
Misin01G063100.1.v7.1	1466	1471	STRE
Misin01G063100.1.v7.1	1592	1597	STRE
Misin01G063100.1.v7.1	42	48	TATA-box
Misin01G063100.1.v7.1	43	48	TATA-box
Misin01G063100.1.v7.1	44	48	TATA-box
Misin01G063100.1.v7.1	258	263	TATA-box
Misin01G063100.1.v7.1	259	263	TATA-box
Misin01G063100.1.v7.1	322	326	TATA-box
Misin01G063100.1.v7.1	552	558	TATA-box
Misin01G063100.1.v7.1	553	559	TATA-box
Misin01G063100.1.v7.1	554	560	TATA-box
Misin01G063100.1.v7.1	556	560	TATA-box
Misin01G063100.1.v7.1	581	585	TATA-box
Misin01G063100.1.v7.1	590	594	TATA-box
Misin01G063100.1.v7.1	660	668	TATA-box
Misin01G063100.1.v7.1	825	830	TATA-box
Misin01G063100.1.v7.1	826	830	TATA-box
Misin01G063100.1.v7.1	837	843	TATA-box
Misin01G063100.1.v7.1	838	842	TATA-box
Misin01G063100.1.v7.1	851	855	TATA-box
Misin01G063100.1.v7.1	984	990	TATA-box
Misin01G063100.1.v7.1	985	989	TATA-box
Misin01G063100.1.v7.1	1019	1025	TATA-box
Misin01G063100.1.v7.1	1020	1025	TATA-box
Misin01G063100.1.v7.1	1021	1025	TATA-box
Misin01G063100.1.v7.1	1133	1138	TATA-box
Misin01G063100.1.v7.1	1134	1138	TATA-box
Misin01G063100.1.v7.1	1315	1321	TATA-box
Misin01G063100.1.v7.1	1316	1320	TATA-box
Misin01G063100.1.v7.1	1678	1687	TATA-box
Misin01G063100.1.v7.1	164	173	TCA-element
Misin01G063100.1.v7.1	474	483	TC-rich repeats
Misin01G063100.1.v7.1	1285	1294	TC-rich repeats
Misin01G063100.1.v7.1	876	882	TCT-motif
Misin01G063100.1.v7.1	964	969	TGACG-motif
Misin01G063100.1.v7.1	792	798	W box
Misin01G063100.1.v7.1	351	357	WRE3
Misin01G064300.1.v7.1	1952	1958	A-box
Misin01G064300.1.v7.1	683	688	ABRE
Misin01G064300.1.v7.1	715	724	ABRE
Misin01G064300.1.v7.1	876	881	ABRE
Misin01G064300.1.v7.1	337	346	ACE
Misin01G064300.1.v7.1	394	400	ARE
Misin01G064300.1.v7.1	681	686	as-1
Misin01G064300.1.v7.1	1149	1159	AT-rich element
Misin01G064300.1.v7.1	539	546	box S
Misin01G064300.1.v7.1	125	129	CAAT-box
Misin01G064300.1.v7.1	127	131	CAAT-box
Misin01G064300.1.v7.1	140	144	CAAT-box
Misin01G064300.1.v7.1	222	226	CAAT-box
Misin01G064300.1.v7.1	224	228	CAAT-box
Misin01G064300.1.v7.1	245	249	CAAT-box
Misin01G064300.1.v7.1	314	318	CAAT-box
Misin01G064300.1.v7.1	316	320	CAAT-box
Misin01G064300.1.v7.1	384	388	CAAT-box
Misin01G064300.1.v7.1	391	395	CAAT-box
Misin01G064300.1.v7.1	479	483	CAAT-box
Misin01G064300.1.v7.1	484	488	CAAT-box
Misin01G064300.1.v7.1	529	533	CAAT-box
Misin01G064300.1.v7.1	840	845	CAAT-box
Misin01G064300.1.v7.1	967	971	CAAT-box
Misin01G064300.1.v7.1	1030	1035	CAAT-box
Misin01G064300.1.v7.1	1031	1035	CAAT-box
Misin01G064300.1.v7.1	1043	1047	CAAT-box
Misin01G064300.1.v7.1	1252	1257	CAAT-box
Misin01G064300.1.v7.1	1404	1409	CAAT-box
Misin01G064300.1.v7.1	1494	1499	CAAT-box
Misin01G064300.1.v7.1	1495	1499	CAAT-box
Misin01G064300.1.v7.1	1564	1568	CAAT-box
Misin01G064300.1.v7.1	1583	1588	CAAT-box
Misin01G064300.1.v7.1	1611	1615	CAAT-box
Misin01G064300.1.v7.1	1681	1686	CAAT-box
Misin01G064300.1.v7.1	1687	1692	CAAT-box
Misin01G064300.1.v7.1	1751	1756	CAAT-box
Misin01G064300.1.v7.1	1762	1766	CAAT-box
Misin01G064300.1.v7.1	1889	1893	CAAT-box
Misin01G064300.1.v7.1	1921	1926	CAAT-box
Misin01G064300.1.v7.1	1963	1968	CAAT-box
Misin01G064300.1.v7.1	742	748	CAT-box
Misin01G064300.1.v7.1	1543	1549	CAT-box
Misin01G064300.1.v7.1	1168	1174	CCAAT-box
Misin01G064300.1.v7.1	1864	1870	CCAAT-box
Misin01G064300.1.v7.1	1952	1958	CCGTCC motif
Misin01G064300.1.v7.1	1952	1958	CCGTCC-box
Misin01G064300.1.v7.1	681	686	CGTCA-motif
Misin01G064300.1.v7.1	894	900	DRE core
Misin01G064300.1.v7.1	1944	1950	DRE core
Misin01G064300.1.v7.1	682	688	G-box
Misin01G064300.1.v7.1	876	882	G-box
Misin01G064300.1.v7.1	479	487.5	HD-Zip 1
Misin01G064300.1.v7.1	1091	1097	LTR
Misin01G064300.1.v7.1	169	175	MBS
Misin01G064300.1.v7.1	998	1004	MBS
Misin01G064300.1.v7.1	1422	1429	MRE
Misin01G064300.1.v7.1	169	175	Myb
Misin01G064300.1.v7.1	998	1004	Myb
Misin01G064300.1.v7.1	661	667	MYB
Misin01G064300.1.v7.1	856	862	MYB
Misin01G064300.1.v7.1	1299	1305	MYB
Misin01G064300.1.v7.1	1168	1174	MYB recognition site
Misin01G064300.1.v7.1	1864	1870	MYB recognition site
Misin01G064300.1.v7.1	661	667	Myb-binding site
Misin01G064300.1.v7.1	856	862	Myb-binding site
Misin01G064300.1.v7.1	1299	1305	Myb-binding site
Misin01G064300.1.v7.1	125	131	MYC
Misin01G064300.1.v7.1	222	228	MYC
Misin01G064300.1.v7.1	314	320	MYC
Misin01G064300.1.v7.1	359	365	MYC
Misin01G064300.1.v7.1	520	526	MYC
Misin01G064300.1.v7.1	1252	1258	MYC
Misin01G064300.1.v7.1	1680	1686	MYC
Misin01G064300.1.v7.1	147	154	P-box
Misin01G064300.1.v7.1	1970	1976	Sp1
Misin01G064300.1.v7.1	233	238	STRE
Misin01G064300.1.v7.1	616	621	STRE
Misin01G064300.1.v7.1	621	626	STRE
Misin01G064300.1.v7.1	626	631	STRE
Misin01G064300.1.v7.1	631	636	STRE
Misin01G064300.1.v7.1	641	646	STRE
Misin01G064300.1.v7.1	1327	1332	STRE
Misin01G064300.1.v7.1	1207	1211	TATA-box
Misin01G064300.1.v7.1	1417	1425	TATA-box
Misin01G064300.1.v7.1	1721	1725	TATA-box
Misin01G064300.1.v7.1	609	616	TCCC-motif
Misin01G064300.1.v7.1	1214	1221	TCCC-motif
Misin01G064300.1.v7.1	1129	1139	TC-rich repeats
Misin01G064300.1.v7.1	681	686	TGACG-motif
Misin01G064300.1.v7.1	1937	1943	TGA-element
Misin01G064300.1.v7.1	1509	1515	W box
Misin01G080100.1.v7.1	302	311	AAGAA-motif
Misin01G080100.1.v7.1	897	903	A-box
Misin01G080100.1.v7.1	1416	1422	A-box
Misin01G080100.1.v7.1	1395	1404	ABRE
Misin01G080100.1.v7.1	1399	1408	ABRE
Misin01G080100.1.v7.1	1402	1407	ABRE
Misin01G080100.1.v7.1	1401	1407	ABRE3a
Misin01G080100.1.v7.1	1401	1407	ABRE4
Misin01G080100.1.v7.1	181	187	ARE
Misin01G080100.1.v7.1	1385	1391	ARE
Misin01G080100.1.v7.1	1960	1966	ARE
Misin01G080100.1.v7.1	566	571	as-1
Misin01G080100.1.v7.1	773	778	as-1
Misin01G080100.1.v7.1	1143	1149	AT~TATA-box
Misin01G080100.1.v7.1	1145	1151	AT~TATA-box
Misin01G080100.1.v7.1	502	508	Box 4
Misin01G080100.1.v7.1	1133	1139	Box 4
Misin01G080100.1.v7.1	1097	1104	box S
Misin01G080100.1.v7.1	1851	1858	box S
Misin01G080100.1.v7.1	152	156	CAAT-box
Misin01G080100.1.v7.1	224	228	CAAT-box
Misin01G080100.1.v7.1	253	257	CAAT-box
Misin01G080100.1.v7.1	260	265	CAAT-box
Misin01G080100.1.v7.1	410	414	CAAT-box
Misin01G080100.1.v7.1	470	475	CAAT-box
Misin01G080100.1.v7.1	471	475	CAAT-box
Misin01G080100.1.v7.1	500	504	CAAT-box
Misin01G080100.1.v7.1	1120	1125	CAAT-box
Misin01G080100.1.v7.1	1429	1434	CAAT-box
Misin01G080100.1.v7.1	1484	1488	CAAT-box
Misin01G080100.1.v7.1	1676	1681	CAAT-box
Misin01G080100.1.v7.1	1715	1723	CAAT-box
Misin01G080100.1.v7.1	1716	1721	CAAT-box
Misin01G080100.1.v7.1	1717	1721	CAAT-box
Misin01G080100.1.v7.1	1765	1769	CAAT-box
Misin01G080100.1.v7.1	1803	1812	CAAT-box
Misin01G080100.1.v7.1	1805	1810	CAAT-box
Misin01G080100.1.v7.1	1821	1830	CAAT-box
Misin01G080100.1.v7.1	1823	1828	CAAT-box
Misin01G080100.1.v7.1	1933	1937	CAAT-box
Misin01G080100.1.v7.1	585	591	CAT-box
Misin01G080100.1.v7.1	897	903	CCGTCC motif
Misin01G080100.1.v7.1	1416	1422	CCGTCC motif
Misin01G080100.1.v7.1	897	903	CCGTCC-box
Misin01G080100.1.v7.1	1416	1422	CCGTCC-box
Misin01G080100.1.v7.1	566	571	CGTCA-motif
Misin01G080100.1.v7.1	773	778	CGTCA-motif
Misin01G080100.1.v7.1	164	173	CTAG-motif
Misin01G080100.1.v7.1	1603	1612	CTAG-motif
Misin01G080100.1.v7.1	133	141	ERE
Misin01G080100.1.v7.1	185	193	ERE
Misin01G080100.1.v7.1	1138	1146	GA-motif
Misin01G080100.1.v7.1	1401	1407	G-box
Misin01G080100.1.v7.1	1616	1622	G-box
Misin01G080100.1.v7.1	1225	1231	GC-motif
Misin01G080100.1.v7.1	100	107	GT1-motif
Misin01G080100.1.v7.1	417	423	GT1-motif
Misin01G080100.1.v7.1	1738	1744	LTR
Misin01G080100.1.v7.1	99	105	MYB
Misin01G080100.1.v7.1	418	424	MYB
Misin01G080100.1.v7.1	1527	1533	MYB
Misin01G080100.1.v7.1	1978	1984	MYB
Misin01G080100.1.v7.1	1986	1992	MYB
Misin01G080100.1.v7.1	99	105	MYB-like sequence
Misin01G080100.1.v7.1	418	424	MYB-like sequence
Misin01G080100.1.v7.1	1753	1759	MYC
Misin01G080100.1.v7.1	1203	1209	Sp1
Misin01G080100.1.v7.1	1222	1228	Sp1
Misin01G080100.1.v7.1	1998	2004	Sp1
Misin01G080100.1.v7.1	649	654	STRE
Misin01G080100.1.v7.1	656	661	STRE
Misin01G080100.1.v7.1	1105	1110	STRE
Misin01G080100.1.v7.1	1420	1425	STRE
Misin01G080100.1.v7.1	1506	1511	STRE
Misin01G080100.1.v7.1	1546	1551	STRE
Misin01G080100.1.v7.1	2005	2010	STRE
Misin01G080100.1.v7.1	19	23	TATA-box
Misin01G080100.1.v7.1	28	37	TATA-box
Misin01G080100.1.v7.1	124	128	TATA-box
Misin01G080100.1.v7.1	235	239	TATA-box
Misin01G080100.1.v7.1	255	261	TATA-box
Misin01G080100.1.v7.1	256	261	TATA-box
Misin01G080100.1.v7.1	257	261	TATA-box
Misin01G080100.1.v7.1	272	278	TATA-box
Misin01G080100.1.v7.1	273	277	TATA-box
Misin01G080100.1.v7.1	297	301	TATA-box
Misin01G080100.1.v7.1	1143	1149	TATA-box
Misin01G080100.1.v7.1	1144	1150	TATA-box
Misin01G080100.1.v7.1	1145	1151	TATA-box
Misin01G080100.1.v7.1	1146	1152	TATA-box
Misin01G080100.1.v7.1	1147	1151	TATA-box
Misin01G080100.1.v7.1	1786	1792	TATA-box
Misin01G080100.1.v7.1	1787	1792	TATA-box
Misin01G080100.1.v7.1	1788	1792	TATA-box
Misin01G080100.1.v7.1	692	699	TCCC-motif
Misin01G080100.1.v7.1	1554	1561	TCCC-motif
Misin01G080100.1.v7.1	566	571	TGACG-motif
Misin01G080100.1.v7.1	773	778	TGACG-motif
Misin01G080100.1.v7.1	631	637	WRE3
Misin01G144700.1.v7.1	1779	1786	AAGAA-motif
Misin01G144700.1.v7.1	1980	1987	AAGAA-motif
Misin01G144700.1.v7.1	1420	1429	ABRE
Misin01G144700.1.v7.1	1422	1428	ABRE
Misin01G144700.1.v7.1	1423	1428	ABRE
Misin01G144700.1.v7.1	1042	1051	ACE
Misin01G144700.1.v7.1	1697	1706	ACE
Misin01G144700.1.v7.1	81	87	ARE
Misin01G144700.1.v7.1	1418	1424	ARE
Misin01G144700.1.v7.1	150	155	as-1
Misin01G144700.1.v7.1	1266	1271	as-1
Misin01G144700.1.v7.1	1473	1478	as-1
Misin01G144700.1.v7.1	1856	1861	as-1
Misin01G144700.1.v7.1	1940	1945	as-1
Misin01G144700.1.v7.1	695	701	AT~TATA-box
Misin01G144700.1.v7.1	1169	1175	AT~TATA-box
Misin01G144700.1.v7.1	1171	1177	AT~TATA-box
Misin01G144700.1.v7.1	1430	1436	AT~TATA-box
Misin01G144700.1.v7.1	1446	1452	AT~TATA-box
Misin01G144700.1.v7.1	1448	1454	AT~TATA-box
Misin01G144700.1.v7.1	1450	1456	AT~TATA-box
Misin01G144700.1.v7.1	1388	1395	AuxRR-core
Misin01G144700.1.v7.1	1109	1115	Box 4
Misin01G144700.1.v7.1	78	82	CAAT-box
Misin01G144700.1.v7.1	118	123	CAAT-box
Misin01G144700.1.v7.1	185	189	CAAT-box
Misin01G144700.1.v7.1	233	237	CAAT-box
Misin01G144700.1.v7.1	259	263	CAAT-box
Misin01G144700.1.v7.1	414	418	CAAT-box
Misin01G144700.1.v7.1	589	594	CAAT-box
Misin01G144700.1.v7.1	606	611	CAAT-box
Misin01G144700.1.v7.1	706	710	CAAT-box
Misin01G144700.1.v7.1	715	720	CAAT-box
Misin01G144700.1.v7.1	727	732	CAAT-box
Misin01G144700.1.v7.1	850	855	CAAT-box
Misin01G144700.1.v7.1	927	932	CAAT-box
Misin01G144700.1.v7.1	940	945	CAAT-box
Misin01G144700.1.v7.1	1075	1079	CAAT-box
Misin01G144700.1.v7.1	1102	1106	CAAT-box
Misin01G144700.1.v7.1	1166	1170	CAAT-box
Misin01G144700.1.v7.1	1179	1184	CAAT-box
Misin01G144700.1.v7.1	1240	1245	CAAT-box
Misin01G144700.1.v7.1	1269	1273	CAAT-box
Misin01G144700.1.v7.1	1320	1325	CAAT-box
Misin01G144700.1.v7.1	1334	1338	CAAT-box
Misin01G144700.1.v7.1	1355	1360	CAAT-box
Misin01G144700.1.v7.1	1356	1360	CAAT-box
Misin01G144700.1.v7.1	1358	1362	CAAT-box
Misin01G144700.1.v7.1	1435	1440	CAAT-box
Misin01G144700.1.v7.1	1496	1501	CAAT-box
Misin01G144700.1.v7.1	1497	1501	CAAT-box
Misin01G144700.1.v7.1	1695	1700	CAAT-box
Misin01G144700.1.v7.1	1786	1790	CAAT-box
Misin01G144700.1.v7.1	1877	1881	CAAT-box
Misin01G144700.1.v7.1	1913	1917	CAAT-box
Misin01G144700.1.v7.1	130	136	CCAAT-box
Misin01G144700.1.v7.1	150	155	CGTCA-motif
Misin01G144700.1.v7.1	1266	1271	CGTCA-motif
Misin01G144700.1.v7.1	1473	1478	CGTCA-motif
Misin01G144700.1.v7.1	1856	1861	CGTCA-motif
Misin01G144700.1.v7.1	1940	1945	CGTCA-motif
Misin01G144700.1.v7.1	224	232	E2Fb
Misin01G144700.1.v7.1	59	67	ERE
Misin01G144700.1.v7.1	1422	1428	G-box
Misin01G144700.1.v7.1	1422	1428	G-Box
Misin01G144700.1.v7.1	266	273	GCN4_motif
Misin01G144700.1.v7.1	408	415	GCN4_motif
Misin01G144700.1.v7.1	559	565	MYB
Misin01G144700.1.v7.1	1493	1499	MYB
Misin01G144700.1.v7.1	458	464	Myb
Misin01G144700.1.v7.1	130	136	MYB recognition site
Misin01G144700.1.v7.1	559	565	Myb-binding site
Misin01G144700.1.v7.1	374	380	MYC
Misin01G144700.1.v7.1	387	393	MYC
Misin01G144700.1.v7.1	897	903	MYC
Misin01G144700.1.v7.1	1356	1362	MYC
Misin01G144700.1.v7.1	486	493	Myc
Misin01G144700.1.v7.1	22	28	TATA-box
Misin01G144700.1.v7.1	23	28	TATA-box
Misin01G144700.1.v7.1	24	28	TATA-box
Misin01G144700.1.v7.1	52	58	TATA-box
Misin01G144700.1.v7.1	53	57	TATA-box
Misin01G144700.1.v7.1	168	174	TATA-box
Misin01G144700.1.v7.1	169	174	TATA-box
Misin01G144700.1.v7.1	170	174	TATA-box
Misin01G144700.1.v7.1	295	302	TATA-box
Misin01G144700.1.v7.1	296	302	TATA-box
Misin01G144700.1.v7.1	297	302	TATA-box
Misin01G144700.1.v7.1	298	302	TATA-box
Misin01G144700.1.v7.1	399	405	TATA-box
Misin01G144700.1.v7.1	400	405	TATA-box
Misin01G144700.1.v7.1	401	405	TATA-box
Misin01G144700.1.v7.1	466	471	TATA-box
Misin01G144700.1.v7.1	467	471	TATA-box
Misin01G144700.1.v7.1	508	514	TATA-box
Misin01G144700.1.v7.1	509	514	TATA-box
Misin01G144700.1.v7.1	510	514	TATA-box
Misin01G144700.1.v7.1	534	541	TATA-box
Misin01G144700.1.v7.1	585	591	TATA-box
Misin01G144700.1.v7.1	586	590	TATA-box
Misin01G144700.1.v7.1	668	672	TATA-box
Misin01G144700.1.v7.1	694	700	TATA-box
Misin01G144700.1.v7.1	695	701	TATA-box
Misin01G144700.1.v7.1	697	701	TATA-box
Misin01G144700.1.v7.1	919	926	TATA-box
Misin01G144700.1.v7.1	920	926	TATA-box
Misin01G144700.1.v7.1	921	926	TATA-box
Misin01G144700.1.v7.1	922	926	TATA-box
Misin01G144700.1.v7.1	931	940	TATA-box
Misin01G144700.1.v7.1	932	939	TATA-box
Misin01G144700.1.v7.1	933	939	TATA-box
Misin01G144700.1.v7.1	934	939	TATA-box
Misin01G144700.1.v7.1	935	939	TATA-box
Misin01G144700.1.v7.1	990	994	TATA-box
Misin01G144700.1.v7.1	1008	1014	TATA-box
Misin01G144700.1.v7.1	1009	1014	TATA-box
Misin01G144700.1.v7.1	1010	1014	TATA-box
Misin01G144700.1.v7.1	1017	1023	TATA-box
Misin01G144700.1.v7.1	1018	1022	TATA-box
Misin01G144700.1.v7.1	1029	1033	TATA-box
Misin01G144700.1.v7.1	1168	1174	TATA-box
Misin01G144700.1.v7.1	1169	1175	TATA-box
Misin01G144700.1.v7.1	1170	1176	TATA-box
Misin01G144700.1.v7.1	1171	1177	TATA-box
Misin01G144700.1.v7.1	1173	1177	TATA-box
Misin01G144700.1.v7.1	1234	1240	TATA-box
Misin01G144700.1.v7.1	1235	1239	TATA-box
Misin01G144700.1.v7.1	1430	1436	TATA-box
Misin01G144700.1.v7.1	1431	1437	TATA-box
Misin01G144700.1.v7.1	1432	1436	TATA-box
Misin01G144700.1.v7.1	1440	1446	TATA-box
Misin01G144700.1.v7.1	1441	1445	TATA-box
Misin01G144700.1.v7.1	1444	1450	TATA-box
Misin01G144700.1.v7.1	1445	1452	TATA-box
Misin01G144700.1.v7.1	1446	1452	TATA-box
Misin01G144700.1.v7.1	1447	1453	TATA-box
Misin01G144700.1.v7.1	1448	1454	TATA-box
Misin01G144700.1.v7.1	1449	1455	TATA-box
Misin01G144700.1.v7.1	1450	1456	TATA-box
Misin01G144700.1.v7.1	1452	1456	TATA-box
Misin01G144700.1.v7.1	1648	1652	TATA-box
Misin01G144700.1.v7.1	1676	1682	TATA-box
Misin01G144700.1.v7.1	1677	1681	TATA-box
Misin01G144700.1.v7.1	624	633	TCA-element
Misin01G144700.1.v7.1	150	155	TGACG-motif
Misin01G144700.1.v7.1	1266	1271	TGACG-motif
Misin01G144700.1.v7.1	1473	1478	TGACG-motif
Misin01G144700.1.v7.1	1856	1861	TGACG-motif
Misin01G144700.1.v7.1	1940	1945	TGACG-motif
Misin01G144700.1.v7.1	1591	1597	TGA-element
Misin01G144700.1.v7.1	1141	1147	W box
Misin01G144700.1.v7.1	1284	1290	W box
Misin01G144700.1.v7.1	1084	1093	WUN-motif
Misin01G144700.1.v7.1	1085	1093	WUN-motif
Misin01G144800.1.v7.1	906	913	AAGAA-motif
Misin01G144800.1.v7.1	1387	1396	AAGAA-motif
Misin01G144800.1.v7.1	149	156	ABRE
Misin01G144800.1.v7.1	338	343	ABRE
Misin01G144800.1.v7.1	764	773	ABRE
Misin01G144800.1.v7.1	766	771	ABRE
Misin01G144800.1.v7.1	2002	2009	ABRE
Misin01G144800.1.v7.1	766	772	ABRE3a
Misin01G144800.1.v7.1	766	772	ABRE4
Misin01G144800.1.v7.1	1285	1293	AE-box
Misin01G144800.1.v7.1	1733	1739	ARE
Misin01G144800.1.v7.1	1891	1897	ARE
Misin01G144800.1.v7.1	341	346	as-1
Misin01G144800.1.v7.1	1206	1211	as-1
Misin01G144800.1.v7.1	1817	1822	as-1
Misin01G144800.1.v7.1	41	47	AT~TATA-box
Misin01G144800.1.v7.1	619	625	AT~TATA-box
Misin01G144800.1.v7.1	948	954	AT~TATA-box
Misin01G144800.1.v7.1	456	462	Box 4
Misin01G144800.1.v7.1	460	466	Box 4
Misin01G144800.1.v7.1	1464	1470	Box 4
Misin01G144800.1.v7.1	64	69	CAAT-box
Misin01G144800.1.v7.1	129	134	CAAT-box
Misin01G144800.1.v7.1	233	238	CAAT-box
Misin01G144800.1.v7.1	242	246	CAAT-box
Misin01G144800.1.v7.1	347	351	CAAT-box
Misin01G144800.1.v7.1	431	436	CAAT-box
Misin01G144800.1.v7.1	464	468	CAAT-box
Misin01G144800.1.v7.1	487	491	CAAT-box
Misin01G144800.1.v7.1	502	507	CAAT-box
Misin01G144800.1.v7.1	545	549	CAAT-box
Misin01G144800.1.v7.1	563	567	CAAT-box
Misin01G144800.1.v7.1	613	617	CAAT-box
Misin01G144800.1.v7.1	627	632	CAAT-box
Misin01G144800.1.v7.1	710	714	CAAT-box
Misin01G144800.1.v7.1	721	726	CAAT-box
Misin01G144800.1.v7.1	751	756	CAAT-box
Misin01G144800.1.v7.1	761	765	CAAT-box
Misin01G144800.1.v7.1	832	837	CAAT-box
Misin01G144800.1.v7.1	964	968	CAAT-box
Misin01G144800.1.v7.1	973	977	CAAT-box
Misin01G144800.1.v7.1	982	986	CAAT-box
Misin01G144800.1.v7.1	1000	1004	CAAT-box
Misin01G144800.1.v7.1	1031	1036	CAAT-box
Misin01G144800.1.v7.1	1159	1163	CAAT-box
Misin01G144800.1.v7.1	1169	1173	CAAT-box
Misin01G144800.1.v7.1	1182	1187	CAAT-box
Misin01G144800.1.v7.1	1204	1208	CAAT-box
Misin01G144800.1.v7.1	1267	1272	CAAT-box
Misin01G144800.1.v7.1	1296	1300	CAAT-box
Misin01G144800.1.v7.1	1346	1351	CAAT-box
Misin01G144800.1.v7.1	1417	1422	CAAT-box
Misin01G144800.1.v7.1	1458	1462	CAAT-box
Misin01G144800.1.v7.1	1473	1478	CAAT-box
Misin01G144800.1.v7.1	1542	1547	CAAT-box
Misin01G144800.1.v7.1	1570	1574	CAAT-box
Misin01G144800.1.v7.1	1746	1750	CAAT-box
Misin01G144800.1.v7.1	1795	1800	CAAT-box
Misin01G144800.1.v7.1	1858	1862	CAAT-box
Misin01G144800.1.v7.1	1919	1923	CAAT-box
Misin01G144800.1.v7.1	1938	1942	CAAT-box
Misin01G144800.1.v7.1	1235	1241	CCAAT-box
Misin01G144800.1.v7.1	341	346	CGTCA-motif
Misin01G144800.1.v7.1	1206	1211	CGTCA-motif
Misin01G144800.1.v7.1	1817	1822	CGTCA-motif
Misin01G144800.1.v7.1	1632	1641	CTAG-motif
Misin01G144800.1.v7.1	337	343	G-box
Misin01G144800.1.v7.1	766	772	G-box
Misin01G144800.1.v7.1	247	253	GT1-motif
Misin01G144800.1.v7.1	852	858	LTR
Misin01G144800.1.v7.1	892	898	LTR
Misin01G144800.1.v7.1	904	910	LTR
Misin01G144800.1.v7.1	1100	1106	LTR
Misin01G144800.1.v7.1	1135	1141	LTR
Misin01G144800.1.v7.1	1147	1153	LTR
Misin01G144800.1.v7.1	264	271	MRE
Misin01G144800.1.v7.1	225	231	MYB
Misin01G144800.1.v7.1	1661	1667	MYB
Misin01G144800.1.v7.1	1235	1241	MYB recognition site
Misin01G144800.1.v7.1	225	231	Myb-binding site
Misin01G144800.1.v7.1	1661	1667	Myb-binding site
Misin01G144800.1.v7.1	416	422	MYC
Misin01G144800.1.v7.1	941	947	MYC
Misin01G144800.1.v7.1	1073	1079	MYC
Misin01G144800.1.v7.1	1267	1273	MYC
Misin01G144800.1.v7.1	1780	1786	MYC
Misin01G144800.1.v7.1	1605	1613	RY-element
Misin01G144800.1.v7.1	391	396	STRE
Misin01G144800.1.v7.1	604	609	STRE
Misin01G144800.1.v7.1	778	783	STRE
Misin01G144800.1.v7.1	1374	1379	STRE
Misin01G144800.1.v7.1	682	690	TATA
Misin01G144800.1.v7.1	41	47	TATA-box
Misin01G144800.1.v7.1	43	47	TATA-box
Misin01G144800.1.v7.1	83	87	TATA-box
Misin01G144800.1.v7.1	184	190	TATA-box
Misin01G144800.1.v7.1	185	190	TATA-box
Misin01G144800.1.v7.1	186	190	TATA-box
Misin01G144800.1.v7.1	253	258	TATA-box
Misin01G144800.1.v7.1	254	258	TATA-box
Misin01G144800.1.v7.1	269	275	TATA-box
Misin01G144800.1.v7.1	270	275	TATA-box
Misin01G144800.1.v7.1	271	275	TATA-box
Misin01G144800.1.v7.1	565	571	TATA-box
Misin01G144800.1.v7.1	566	570	TATA-box
Misin01G144800.1.v7.1	574	581	TATA-box
Misin01G144800.1.v7.1	619	625	TATA-box
Misin01G144800.1.v7.1	621	625	TATA-box
Misin01G144800.1.v7.1	643	647	TATA-box
Misin01G144800.1.v7.1	670	679	TATA-box
Misin01G144800.1.v7.1	676	680	TATA-box
Misin01G144800.1.v7.1	681	687	TATA-box
Misin01G144800.1.v7.1	682	686	TATA-box
Misin01G144800.1.v7.1	923	930	TATA-box
Misin01G144800.1.v7.1	947	954	TATA-box
Misin01G144800.1.v7.1	948	954	TATA-box
Misin01G144800.1.v7.1	949	955	TATA-box
Misin01G144800.1.v7.1	950	954	TATA-box
Misin01G144800.1.v7.1	977	983	TATA-box
Misin01G144800.1.v7.1	978	983	TATA-box
Misin01G144800.1.v7.1	979	983	TATA-box
Misin01G144800.1.v7.1	991	998	TATA-box
Misin01G144800.1.v7.1	1476	1482	TATA-box
Misin01G144800.1.v7.1	1478	1482	TATA-box
Misin01G144800.1.v7.1	1482	1488	TATA-box
Misin01G144800.1.v7.1	1483	1487	TATA-box
Misin01G144800.1.v7.1	1881	1885	TATA-box
Misin01G144800.1.v7.1	1924	1931	TCCC-motif
Misin01G144800.1.v7.1	341	346	TGACG-motif
Misin01G144800.1.v7.1	1206	1211	TGACG-motif
Misin01G144800.1.v7.1	1817	1822	TGACG-motif
Misin01G144800.1.v7.1	1720	1726	TGA-element
Misin01G144800.1.v7.1	1827	1833	TGA-element
Misin01G144800.1.v7.1	1339	1345	WRE3
Misin01G263700.1.v7.1	1506	1512	A-box
Misin01G263700.1.v7.1	337	346	ABRE
Misin01G263700.1.v7.1	1108	1113	ABRE
Misin01G263700.1.v7.1	1162	1167	ABRE
Misin01G263700.1.v7.1	1600	1605	ABRE
Misin01G263700.1.v7.1	1654	1659	ABRE
Misin01G263700.1.v7.1	1108	1114	ABRE3a
Misin01G263700.1.v7.1	1161	1167	ABRE3a
Misin01G263700.1.v7.1	1600	1606	ABRE3a
Misin01G263700.1.v7.1	1653	1659	ABRE3a
Misin01G263700.1.v7.1	1108	1114	ABRE4
Misin01G263700.1.v7.1	1161	1167	ABRE4
Misin01G263700.1.v7.1	1600	1606	ABRE4
Misin01G263700.1.v7.1	1653	1659	ABRE4
Misin01G263700.1.v7.1	106	112	ARE
Misin01G263700.1.v7.1	783	789	ARE
Misin01G263700.1.v7.1	1894	1900	ARE
Misin01G263700.1.v7.1	1499	1504	as-1
Misin01G263700.1.v7.1	1815	1820	as-1
Misin01G263700.1.v7.1	1064	1070	AT~TATA-box
Misin01G263700.1.v7.1	1066	1072	AT~TATA-box
Misin01G263700.1.v7.1	1556	1562	AT~TATA-box
Misin01G263700.1.v7.1	1558	1564	AT~TATA-box
Misin01G263700.1.v7.1	1787	1793	AT~TATA-box
Misin01G263700.1.v7.1	1266	1272	Box 4
Misin01G263700.1.v7.1	1453	1459	Box 4
Misin01G263700.1.v7.1	435	440	CAAT-box
Misin01G263700.1.v7.1	446	451	CAAT-box
Misin01G263700.1.v7.1	613	618	CAAT-box
Misin01G263700.1.v7.1	776	781	CAAT-box
Misin01G263700.1.v7.1	787	792	CAAT-box
Misin01G263700.1.v7.1	808	812	CAAT-box
Misin01G263700.1.v7.1	813	817	CAAT-box
Misin01G263700.1.v7.1	832	837	CAAT-box
Misin01G263700.1.v7.1	872	876	CAAT-box
Misin01G263700.1.v7.1	874	879	CAAT-box
Misin01G263700.1.v7.1	881	886	CAAT-box
Misin01G263700.1.v7.1	892	896	CAAT-box
Misin01G263700.1.v7.1	958	962	CAAT-box
Misin01G263700.1.v7.1	1097	1101	CAAT-box
Misin01G263700.1.v7.1	1126	1131	CAAT-box
Misin01G263700.1.v7.1	1199	1204	CAAT-box
Misin01G263700.1.v7.1	1364	1369	CAAT-box
Misin01G263700.1.v7.1	1461	1466	CAAT-box
Misin01G263700.1.v7.1	1589	1593	CAAT-box
Misin01G263700.1.v7.1	1618	1623	CAAT-box
Misin01G263700.1.v7.1	1691	1696	CAAT-box
Misin01G263700.1.v7.1	1735	1739	CAAT-box
Misin01G263700.1.v7.1	1747	1751	CAAT-box
Misin01G263700.1.v7.1	1889	1893	CAAT-box
Misin01G263700.1.v7.1	1891	1896	CAAT-box
Misin01G263700.1.v7.1	1994	1998	CAAT-box
Misin01G263700.1.v7.1	2002	2006	CAAT-box
Misin01G263700.1.v7.1	190	196	CCAAT-box
Misin01G263700.1.v7.1	204	210	CCAAT-box
Misin01G263700.1.v7.1	1409	1415	CCAAT-box
Misin01G263700.1.v7.1	1506	1512	CCGTCC motif
Misin01G263700.1.v7.1	1506	1512	CCGTCC-box
Misin01G263700.1.v7.1	1499	1504	CGTCA-motif
Misin01G263700.1.v7.1	1815	1820	CGTCA-motif
Misin01G263700.1.v7.1	45	51	DRE core
Misin01G263700.1.v7.1	1953	1959	DRE core
Misin01G263700.1.v7.1	1108	1114	G-box
Misin01G263700.1.v7.1	1161	1167	G-box
Misin01G263700.1.v7.1	1600	1606	G-box
Misin01G263700.1.v7.1	1653	1659	G-box
Misin01G263700.1.v7.1	235	241	GC-motif
Misin01G263700.1.v7.1	523	529	MYB
Misin01G263700.1.v7.1	1485	1491	Myb
Misin01G263700.1.v7.1	190	196	MYB recognition site
Misin01G263700.1.v7.1	204	210	MYB recognition site
Misin01G263700.1.v7.1	1409	1415	MYB recognition site
Misin01G263700.1.v7.1	523	529	MYB-like sequence
Misin01G263700.1.v7.1	832	838	MYC
Misin01G263700.1.v7.1	881	887	MYC
Misin01G263700.1.v7.1	902	911	O2-site
Misin01G263700.1.v7.1	1131	1139	RY-element
Misin01G263700.1.v7.1	1623	1631	RY-element
Misin01G263700.1.v7.1	1529	1540	SARE
Misin01G263700.1.v7.1	530	535	STRE
Misin01G263700.1.v7.1	518	525	TATA-box
Misin01G263700.1.v7.1	519	525	TATA-box
Misin01G263700.1.v7.1	520	525	TATA-box
Misin01G263700.1.v7.1	521	525	TATA-box
Misin01G263700.1.v7.1	655	661	TATA-box
Misin01G263700.1.v7.1	657	661	TATA-box
Misin01G263700.1.v7.1	741	749	TATA-box
Misin01G263700.1.v7.1	923	931	TATA-box
Misin01G263700.1.v7.1	1064	1070	TATA-box
Misin01G263700.1.v7.1	1065	1071	TATA-box
Misin01G263700.1.v7.1	1066	1072	TATA-box
Misin01G263700.1.v7.1	1068	1072	TATA-box
Misin01G263700.1.v7.1	1261	1269	TATA-box
Misin01G263700.1.v7.1	1269	1277	TATA-box
Misin01G263700.1.v7.1	1342	1350	TATA-box
Misin01G263700.1.v7.1	1556	1562	TATA-box
Misin01G263700.1.v7.1	1557	1563	TATA-box
Misin01G263700.1.v7.1	1558	1564	TATA-box
Misin01G263700.1.v7.1	1560	1564	TATA-box
Misin01G263700.1.v7.1	1785	1791	TATA-box
Misin01G263700.1.v7.1	1786	1793	TATA-box
Misin01G263700.1.v7.1	1787	1793	TATA-box
Misin01G263700.1.v7.1	1788	1794	TATA-box
Misin01G263700.1.v7.1	1789	1793	TATA-box
Misin01G263700.1.v7.1	1996	2002	TATA-box
Misin01G263700.1.v7.1	1997	2001	TATA-box
Misin01G263700.1.v7.1	1516	1525	TCA
Misin01G263700.1.v7.1	1526	1535	TCA-element
Misin01G263700.1.v7.1	1499	1504	TGACG-motif
Misin01G263700.1.v7.1	1815	1820	TGACG-motif
Misin01G263700.1.v7.1	1009	1015	TGA-element
Misin01G263700.1.v7.1	1192	1198	TGA-element
Misin01G263700.1.v7.1	1684	1690	TGA-element
Misin01G263700.1.v7.1	876	882	W box
Misin01G263700.1.v7.1	436	444	WUN-motif
Misin01G263700.1.v7.1	717	726	WUN-motif
Misin01G315300.1.v7.1	39	44	ABRE
Misin01G315300.1.v7.1	408	417	ABRE
Misin01G315300.1.v7.1	411	416	ABRE
Misin01G315300.1.v7.1	39	45	ABRE3a
Misin01G315300.1.v7.1	410	416	ABRE3a
Misin01G315300.1.v7.1	39	45	ABRE4
Misin01G315300.1.v7.1	410	416	ABRE4
Misin01G315300.1.v7.1	46	51	CAAT-box
Misin01G315300.1.v7.1	47	51	CAAT-box
Misin01G315300.1.v7.1	100	105	CAAT-box
Misin01G315300.1.v7.1	101	105	CAAT-box
Misin01G315300.1.v7.1	162	166	CAAT-box
Misin01G315300.1.v7.1	176	181	CAAT-box
Misin01G315300.1.v7.1	416	420	CAAT-box
Misin01G315300.1.v7.1	788	793	CAAT-box
Misin01G315300.1.v7.1	1857	1862	CAAT-box
Misin01G315300.1.v7.1	1921	1925	CAAT-box
Misin01G315300.1.v7.1	1935	1939	CAAT-box
Misin01G315300.1.v7.1	1954	1959	CAAT-box
Misin01G315300.1.v7.1	39	45	G-box
Misin01G315300.1.v7.1	410	416	G-box
Misin01G315300.1.v7.1	642	648	G-box
Misin01G315300.1.v7.1	36	46	motif I
Misin01G315300.1.v7.1	571	578	MRE
Misin01G315300.1.v7.1	138	144	MYB
Misin01G315300.1.v7.1	225	231	MYB
Misin01G315300.1.v7.1	1859	1865	MYB
Misin01G315300.1.v7.1	138	144	MYB-like sequence
Misin01G315300.1.v7.1	287	292	STRE
Misin01G315300.1.v7.1	1816	1821	STRE
Misin01G315300.1.v7.1	2005	2010	STRE
Misin01G315300.1.v7.1	743	747	TATA-box
Misin01G315300.1.v7.1	338	347	TCA
Misin01G341600.1.v7.1	1130	1139	AAGAA-motif
Misin01G341600.1.v7.1	706	712	A-box
Misin01G341600.1.v7.1	1928	1934	A-box
Misin01G341600.1.v7.1	666	671	ABRE
Misin01G341600.1.v7.1	824	833	ABRE
Misin01G341600.1.v7.1	838	847	ABRE
Misin01G341600.1.v7.1	1142	1147	ABRE
Misin01G341600.1.v7.1	1291	1296	ABRE
Misin01G341600.1.v7.1	1698	1703	ABRE
Misin01G341600.1.v7.1	759	768	ACE
Misin01G341600.1.v7.1	1755	1764	ACE
Misin01G341600.1.v7.1	1371	1377	ARE
Misin01G341600.1.v7.1	569	574	as-1
Misin01G341600.1.v7.1	863	868	as-1
Misin01G341600.1.v7.1	1014	1019	as-1
Misin01G341600.1.v7.1	1103	1108	as-1
Misin01G341600.1.v7.1	1144	1149	as-1
Misin01G341600.1.v7.1	1329	1334	as-1
Misin01G341600.1.v7.1	1744	1749	as-1
Misin01G341600.1.v7.1	582	591	ATCT-motif
Misin01G341600.1.v7.1	1430	1436	Box 4
Misin01G341600.1.v7.1	1434	1440	Box 4
Misin01G341600.1.v7.1	172	177	CAAT-box
Misin01G341600.1.v7.1	196	200	CAAT-box
Misin01G341600.1.v7.1	387	392	CAAT-box
Misin01G341600.1.v7.1	495	499	CAAT-box
Misin01G341600.1.v7.1	560	565	CAAT-box
Misin01G341600.1.v7.1	561	565	CAAT-box
Misin01G341600.1.v7.1	616	620	CAAT-box
Misin01G341600.1.v7.1	747	751	CAAT-box
Misin01G341600.1.v7.1	918	922	CAAT-box
Misin01G341600.1.v7.1	1007	1012	CAAT-box
Misin01G341600.1.v7.1	1159	1164	CAAT-box
Misin01G341600.1.v7.1	1250	1254	CAAT-box
Misin01G341600.1.v7.1	1259	1264	CAAT-box
Misin01G341600.1.v7.1	1260	1264	CAAT-box
Misin01G341600.1.v7.1	1262	1267	CAAT-box
Misin01G341600.1.v7.1	1406	1411	CAAT-box
Misin01G341600.1.v7.1	1407	1411	CAAT-box
Misin01G341600.1.v7.1	1711	1716	CAAT-box
Misin01G341600.1.v7.1	1712	1716	CAAT-box
Misin01G341600.1.v7.1	1937	1943	CCAAT-box
Misin01G341600.1.v7.1	706	712	CCGTCC motif
Misin01G341600.1.v7.1	1928	1934	CCGTCC motif
Misin01G341600.1.v7.1	706	712	CCGTCC-box
Misin01G341600.1.v7.1	1928	1934	CCGTCC-box
Misin01G341600.1.v7.1	569	574	CGTCA-motif
Misin01G341600.1.v7.1	863	868	CGTCA-motif
Misin01G341600.1.v7.1	1014	1019	CGTCA-motif
Misin01G341600.1.v7.1	1103	1108	CGTCA-motif
Misin01G341600.1.v7.1	1144	1149	CGTCA-motif
Misin01G341600.1.v7.1	1329	1334	CGTCA-motif
Misin01G341600.1.v7.1	1744	1749	CGTCA-motif
Misin01G341600.1.v7.1	758	764	DRE core
Misin01G341600.1.v7.1	1153	1159	DRE core
Misin01G341600.1.v7.1	665	671	G-box
Misin01G341600.1.v7.1	882	888	G-box
Misin01G341600.1.v7.1	1142	1148	G-box
Misin01G341600.1.v7.1	1291	1297	G-box
Misin01G341600.1.v7.1	1698	1704	G-box
Misin01G341600.1.v7.1	713	719	GC-motif
Misin01G341600.1.v7.1	942	949	GT1-motif
Misin01G341600.1.v7.1	1166	1174.5	MSA-like
Misin01G341600.1.v7.1	669	675	MYB
Misin01G341600.1.v7.1	1310	1316	MYB
Misin01G341600.1.v7.1	1398	1404	MYB
Misin01G341600.1.v7.1	1937	1943	MYB recognition site
Misin01G341600.1.v7.1	1310	1316	Myb-binding site
Misin01G341600.1.v7.1	1158	1164	MYC
Misin01G341600.1.v7.1	1260	1266	MYC
Misin01G341600.1.v7.1	710	716	Sp1
Misin01G341600.1.v7.1	724	730	Sp1
Misin01G341600.1.v7.1	990	996	Sp1
Misin01G341600.1.v7.1	636	641	STRE
Misin01G341600.1.v7.1	1087	1092	STRE
Misin01G341600.1.v7.1	1240	1245	STRE
Misin01G341600.1.v7.1	531	540	TCA-element
Misin01G341600.1.v7.1	203	209	TCT-motif
Misin01G341600.1.v7.1	569	574	TGACG-motif
Misin01G341600.1.v7.1	863	868	TGACG-motif
Misin01G341600.1.v7.1	1014	1019	TGACG-motif
Misin01G341600.1.v7.1	1103	1108	TGACG-motif
Misin01G341600.1.v7.1	1144	1149	TGACG-motif
Misin01G341600.1.v7.1	1329	1334	TGACG-motif
Misin01G341600.1.v7.1	1744	1749	TGACG-motif
Misin01G341600.1.v7.1	55	61	TGA-element
Misin01G341600.1.v7.1	38	44	W box
Misin01G341600.1.v7.1	294	300	WRE3
Misin01G362700.1.v7.1	243	250	AAGAA-motif
Misin01G362700.1.v7.1	290	296	A-box
Misin01G362700.1.v7.1	1479	1485	A-box
Misin01G362700.1.v7.1	887	893	ABRE
Misin01G362700.1.v7.1	888	893	ABRE
Misin01G362700.1.v7.1	1349	1354	ABRE
Misin01G362700.1.v7.1	1257	1263	ARE
Misin01G362700.1.v7.1	141	146	as-1
Misin01G362700.1.v7.1	361	366	as-1
Misin01G362700.1.v7.1	1049	1054	as-1
Misin01G362700.1.v7.1	1351	1356	as-1
Misin01G362700.1.v7.1	1588	1593	as-1
Misin01G362700.1.v7.1	1083	1089	AT~TATA-box
Misin01G362700.1.v7.1	1225	1234	ATCT-motif
Misin01G362700.1.v7.1	606	612	Box 4
Misin01G362700.1.v7.1	1120	1126	Box 4
Misin01G362700.1.v7.1	1187	1193	Box 4
Misin01G362700.1.v7.1	41	46	CAAT-box
Misin01G362700.1.v7.1	42	46	CAAT-box
Misin01G362700.1.v7.1	149	153	CAAT-box
Misin01G362700.1.v7.1	184	189	CAAT-box
Misin01G362700.1.v7.1	364	368	CAAT-box
Misin01G362700.1.v7.1	408	413	CAAT-box
Misin01G362700.1.v7.1	431	435	CAAT-box
Misin01G362700.1.v7.1	462	466	CAAT-box
Misin01G362700.1.v7.1	493	498	CAAT-box
Misin01G362700.1.v7.1	603	608	CAAT-box
Misin01G362700.1.v7.1	651	656	CAAT-box
Misin01G362700.1.v7.1	689	694	CAAT-box
Misin01G362700.1.v7.1	690	694	CAAT-box
Misin01G362700.1.v7.1	732	736	CAAT-box
Misin01G362700.1.v7.1	753	757	CAAT-box
Misin01G362700.1.v7.1	792	796	CAAT-box
Misin01G362700.1.v7.1	826	831	CAAT-box
Misin01G362700.1.v7.1	837	842	CAAT-box
Misin01G362700.1.v7.1	838	842	CAAT-box
Misin01G362700.1.v7.1	849	853	CAAT-box
Misin01G362700.1.v7.1	854	858	CAAT-box
Misin01G362700.1.v7.1	856	860	CAAT-box
Misin01G362700.1.v7.1	858	865	CAAT-box
Misin01G362700.1.v7.1	878	883	CAAT-box
Misin01G362700.1.v7.1	903	907	CAAT-box
Misin01G362700.1.v7.1	948	953	CAAT-box
Misin01G362700.1.v7.1	959	963	CAAT-box
Misin01G362700.1.v7.1	978	982	CAAT-box
Misin01G362700.1.v7.1	980	984	CAAT-box
Misin01G362700.1.v7.1	985	990	CAAT-box
Misin01G362700.1.v7.1	1077	1081	CAAT-box
Misin01G362700.1.v7.1	1097	1101	CAAT-box
Misin01G362700.1.v7.1	1184	1189	CAAT-box
Misin01G362700.1.v7.1	1203	1208	CAAT-box
Misin01G362700.1.v7.1	1204	1208	CAAT-box
Misin01G362700.1.v7.1	1232	1237	CAAT-box
Misin01G362700.1.v7.1	1411	1416	CAAT-box
Misin01G362700.1.v7.1	1412	1416	CAAT-box
Misin01G362700.1.v7.1	1475	1479	CAAT-box
Misin01G362700.1.v7.1	1496	1500	CAAT-box
Misin01G362700.1.v7.1	1507	1511	CAAT-box
Misin01G362700.1.v7.1	1691	1696	CAAT-box
Misin01G362700.1.v7.1	1692	1696	CAAT-box
Misin01G362700.1.v7.1	1845	1849	CAAT-box
Misin01G362700.1.v7.1	1895	1899	CAAT-box
Misin01G362700.1.v7.1	2006	2011	CAAT-box
Misin01G362700.1.v7.1	700	706	CAT-box
Misin01G362700.1.v7.1	1365	1371	CAT-box
Misin01G362700.1.v7.1	660	666	CCAAT-box
Misin01G362700.1.v7.1	1678	1684	CCAAT-box
Misin01G362700.1.v7.1	1985	1991	CCAAT-box
Misin01G362700.1.v7.1	290	296	CCGTCC motif
Misin01G362700.1.v7.1	1479	1485	CCGTCC motif
Misin01G362700.1.v7.1	290	296	CCGTCC-box
Misin01G362700.1.v7.1	1479	1485	CCGTCC-box
Misin01G362700.1.v7.1	141	146	CGTCA-motif
Misin01G362700.1.v7.1	361	366	CGTCA-motif
Misin01G362700.1.v7.1	1049	1054	CGTCA-motif
Misin01G362700.1.v7.1	1351	1356	CGTCA-motif
Misin01G362700.1.v7.1	1588	1593	CGTCA-motif
Misin01G362700.1.v7.1	1376	1384	ERE
Misin01G362700.1.v7.1	282	291	GATA-motif
Misin01G362700.1.v7.1	417	424	GATA-motif
Misin01G362700.1.v7.1	273	282	G-box
Misin01G362700.1.v7.1	887	893	G-box
Misin01G362700.1.v7.1	1349	1355	G-box
Misin01G362700.1.v7.1	887	893	G-Box
Misin01G362700.1.v7.1	547	553	GC-motif
Misin01G362700.1.v7.1	1960	1969	GC-motif
Misin01G362700.1.v7.1	1970	1976	GC-motif
Misin01G362700.1.v7.1	345	352	GCN4_motif
Misin01G362700.1.v7.1	948	958	I-box
Misin01G362700.1.v7.1	813	819	LTR
Misin01G362700.1.v7.1	1302	1308	LTR
Misin01G362700.1.v7.1	38	44	MYB
Misin01G362700.1.v7.1	212	218	MYB
Misin01G362700.1.v7.1	686	692	MYB
Misin01G362700.1.v7.1	993	999	MYB
Misin01G362700.1.v7.1	1235	1241	MYB
Misin01G362700.1.v7.1	1816	1822	MYB
Misin01G362700.1.v7.1	1933	1939	MYB
Misin01G362700.1.v7.1	660	666	MYB recognition site
Misin01G362700.1.v7.1	1678	1684	MYB recognition site
Misin01G362700.1.v7.1	1985	1991	MYB recognition site
Misin01G362700.1.v7.1	212	218	Myb-binding site
Misin01G362700.1.v7.1	1933	1939	Myb-binding site
Misin01G362700.1.v7.1	993	999	MYB-like sequence
Misin01G362700.1.v7.1	1816	1822	MYB-like sequence
Misin01G362700.1.v7.1	70	76	MYC
Misin01G362700.1.v7.1	854	860	MYC
Misin01G362700.1.v7.1	978	984	MYC
Misin01G362700.1.v7.1	1420	1426	MYC
Misin01G362700.1.v7.1	24	31	P-box
Misin01G362700.1.v7.1	1731	1737	Sp1
Misin01G362700.1.v7.1	623	628	STRE
Misin01G362700.1.v7.1	1658	1663	STRE
Misin01G362700.1.v7.1	1766	1771	STRE
Misin01G362700.1.v7.1	456	462	TATA-box
Misin01G362700.1.v7.1	457	461	TATA-box
Misin01G362700.1.v7.1	923	929	TATA-box
Misin01G362700.1.v7.1	924	929	TATA-box
Misin01G362700.1.v7.1	925	929	TATA-box
Misin01G362700.1.v7.1	944	949	TATA-box
Misin01G362700.1.v7.1	945	949	TATA-box
Misin01G362700.1.v7.1	1068	1072	TATA-box
Misin01G362700.1.v7.1	1081	1087	TATA-box
Misin01G362700.1.v7.1	1082	1089	TATA-box
Misin01G362700.1.v7.1	1083	1089	TATA-box
Misin01G362700.1.v7.1	1084	1090	TATA-box
Misin01G362700.1.v7.1	1085	1089	TATA-box
Misin01G362700.1.v7.1	1090	1096	TATA-box
Misin01G362700.1.v7.1	1091	1095	TATA-box
Misin01G362700.1.v7.1	1129	1135	TATA-box
Misin01G362700.1.v7.1	1131	1135	TATA-box
Misin01G362700.1.v7.1	1928	1932	TATA-box
Misin01G362700.1.v7.1	1996	2000	TATA-box
Misin01G362700.1.v7.1	141	146	TGACG-motif
Misin01G362700.1.v7.1	361	366	TGACG-motif
Misin01G362700.1.v7.1	1049	1054	TGACG-motif
Misin01G362700.1.v7.1	1351	1356	TGACG-motif
Misin01G362700.1.v7.1	1588	1593	TGACG-motif
Misin01G362700.1.v7.1	699	712	TGGCA
Misin01G362700.1.v7.1	1538	1544	W box
Misin01G362700.1.v7.1	482	490	WUN-motif
Misin01G370500.1.v7.1	311	320	AAGAA-motif
Misin01G370500.1.v7.1	344	353	AAGAA-motif
Misin01G370500.1.v7.1	1764	1770	A-box
Misin01G370500.1.v7.1	1769	1775	A-box
Misin01G370500.1.v7.1	1975	1981	A-box
Misin01G370500.1.v7.1	374	383	ABRE
Misin01G370500.1.v7.1	1401	1406	ABRE
Misin01G370500.1.v7.1	1692	1698	ABRE
Misin01G370500.1.v7.1	1693	1698	ABRE
Misin01G370500.1.v7.1	1119	1128	ACE
Misin01G370500.1.v7.1	62	70	AP-1
Misin01G370500.1.v7.1	179	185	ARE
Misin01G370500.1.v7.1	228	233	as-1
Misin01G370500.1.v7.1	355	360	as-1
Misin01G370500.1.v7.1	431	436	as-1
Misin01G370500.1.v7.1	1164	1169	as-1
Misin01G370500.1.v7.1	1297	1303	AT~TATA-box
Misin01G370500.1.v7.1	1100	1113	AT1-motif
Misin01G370500.1.v7.1	214	220	Box 4
Misin01G370500.1.v7.1	1157	1163	Box 4
Misin01G370500.1.v7.1	1241	1247	Box 4
Misin01G370500.1.v7.1	1492	1498	Box 4
Misin01G370500.1.v7.1	47	52	CAAT-box
Misin01G370500.1.v7.1	100	104	CAAT-box
Misin01G370500.1.v7.1	210	214	CAAT-box
Misin01G370500.1.v7.1	339	343	CAAT-box
Misin01G370500.1.v7.1	390	395	CAAT-box
Misin01G370500.1.v7.1	445	450	CAAT-box
Misin01G370500.1.v7.1	446	450	CAAT-box
Misin01G370500.1.v7.1	475	480	CAAT-box
Misin01G370500.1.v7.1	476	480	CAAT-box
Misin01G370500.1.v7.1	478	483	CAAT-box
Misin01G370500.1.v7.1	552	557	CAAT-box
Misin01G370500.1.v7.1	553	557	CAAT-box
Misin01G370500.1.v7.1	755	759	CAAT-box
Misin01G370500.1.v7.1	813	818	CAAT-box
Misin01G370500.1.v7.1	877	881	CAAT-box
Misin01G370500.1.v7.1	1016	1021	CAAT-box
Misin01G370500.1.v7.1	1017	1021	CAAT-box
Misin01G370500.1.v7.1	1200	1205	CAAT-box
Misin01G370500.1.v7.1	1525	1529	CAAT-box
Misin01G370500.1.v7.1	1542	1546	CAAT-box
Misin01G370500.1.v7.1	1549	1554	CAAT-box
Misin01G370500.1.v7.1	1568	1573	CAAT-box
Misin01G370500.1.v7.1	1575	1581	CAT-box
Misin01G370500.1.v7.1	1764	1770	CCGTCC motif
Misin01G370500.1.v7.1	1769	1775	CCGTCC motif
Misin01G370500.1.v7.1	1975	1981	CCGTCC motif
Misin01G370500.1.v7.1	1764	1770	CCGTCC-box
Misin01G370500.1.v7.1	1769	1775	CCGTCC-box
Misin01G370500.1.v7.1	1975	1981	CCGTCC-box
Misin01G370500.1.v7.1	228	233	CGTCA-motif
Misin01G370500.1.v7.1	355	360	CGTCA-motif
Misin01G370500.1.v7.1	431	436	CGTCA-motif
Misin01G370500.1.v7.1	1164	1169	CGTCA-motif
Misin01G370500.1.v7.1	464	470	DRE core
Misin01G370500.1.v7.1	1400	1406	G-Box
Misin01G370500.1.v7.1	1692	1698	G-Box
Misin01G370500.1.v7.1	1692	1698	G-box
Misin01G370500.1.v7.1	796	802	GC-motif
Misin01G370500.1.v7.1	1686	1692	GC-motif
Misin01G370500.1.v7.1	1500	1506	GT1-motif
Misin01G370500.1.v7.1	1193	1202	I-box
Misin01G370500.1.v7.1	793	799	LTR
Misin01G370500.1.v7.1	1416	1422	LTR
Misin01G370500.1.v7.1	892	898	MBS
Misin01G370500.1.v7.1	892	898	Myb
Misin01G370500.1.v7.1	30	36	MYB
Misin01G370500.1.v7.1	1344	1350	MYB
Misin01G370500.1.v7.1	2013	2019	MYB
Misin01G370500.1.v7.1	30	36	MYB-like sequence
Misin01G370500.1.v7.1	47	53	MYC
Misin01G370500.1.v7.1	185	191	MYC
Misin01G370500.1.v7.1	476	482	MYC
Misin01G370500.1.v7.1	720	726	MYC
Misin01G370500.1.v7.1	107	116	O2-site
Misin01G370500.1.v7.1	599	607	re2f-1
Misin01G370500.1.v7.1	597	603	Sp1
Misin01G370500.1.v7.1	135	140	STRE
Misin01G370500.1.v7.1	677	682	STRE
Misin01G370500.1.v7.1	1339	1344	STRE
Misin01G370500.1.v7.1	1662	1667	STRE
Misin01G370500.1.v7.1	1955	1960	STRE
Misin01G370500.1.v7.1	641	650	TATA-box
Misin01G370500.1.v7.1	999	1003	TATA-box
Misin01G370500.1.v7.1	1265	1272	TATA-box
Misin01G370500.1.v7.1	1279	1283	TATA-box
Misin01G370500.1.v7.1	1295	1301	TATA-box
Misin01G370500.1.v7.1	1297	1303	TATA-box
Misin01G370500.1.v7.1	1298	1304	TATA-box
Misin01G370500.1.v7.1	1299	1303	TATA-box
Misin01G370500.1.v7.1	1366	1370	TATA-box
Misin01G370500.1.v7.1	1386	1391	TATA-box
Misin01G370500.1.v7.1	1387	1391	TATA-box
Misin01G370500.1.v7.1	1458	1462	TATA-box
Misin01G370500.1.v7.1	1628	1637	TCA-element
Misin01G370500.1.v7.1	228	233	TGACG-motif
Misin01G370500.1.v7.1	355	360	TGACG-motif
Misin01G370500.1.v7.1	431	436	TGACG-motif
Misin01G370500.1.v7.1	1164	1169	TGACG-motif
Misin01G370500.1.v7.1	883	889	W box
Misin01G370500.1.v7.1	1864	1870	W box
Misin01G370500.1.v7.1	490	496	WRE3
Misin01G370500.1.v7.1	965	971	WRE3
Misin02G032200.1.v7.1	1582	1588	A-box
Misin02G032200.1.v7.1	1184	1188	CAAT-box
Misin02G032200.1.v7.1	1264	1268	CAAT-box
Misin02G032200.1.v7.1	1274	1278	CAAT-box
Misin02G032200.1.v7.1	1281	1286	CAAT-box
Misin02G032200.1.v7.1	1287	1291	CAAT-box
Misin02G032200.1.v7.1	1314	1318	CAAT-box
Misin02G032200.1.v7.1	1461	1465	CAAT-box
Misin02G032200.1.v7.1	1680	1685	CAAT-box
Misin02G032200.1.v7.1	1738	1743	CAAT-box
Misin02G032200.1.v7.1	1739	1743	CAAT-box
Misin02G032200.1.v7.1	1834	1838	CAAT-box
Misin02G032200.1.v7.1	1836	1840	CAAT-box
Misin02G032200.1.v7.1	1843	1847	CAAT-box
Misin02G032200.1.v7.1	1901	1905	CAAT-box
Misin02G032200.1.v7.1	1922	1926	CAAT-box
Misin02G032200.1.v7.1	1937	1941	CAAT-box
Misin02G032200.1.v7.1	1944	1949	CAAT-box
Misin02G032200.1.v7.1	1955	1959	CAAT-box
Misin02G032200.1.v7.1	1993	1998	CAAT-box
Misin02G032200.1.v7.1	1582	1588	CCGTCC motif
Misin02G032200.1.v7.1	1582	1588	CCGTCC-box
Misin02G032200.1.v7.1	1719	1727	chs-CMA2a
Misin02G032200.1.v7.1	1556	1564	ERE
Misin02G032200.1.v7.1	1726	1735	GATA-motif
Misin02G032200.1.v7.1	1297	1303	MYB
Misin02G032200.1.v7.1	1297	1303	MYB-like sequence
Misin02G032200.1.v7.1	1281	1287	MYC
Misin02G032200.1.v7.1	1680	1686	MYC
Misin02G032200.1.v7.1	1834	1840	MYC
Misin02G032200.1.v7.1	1225	1233	O2-site
Misin02G032200.1.v7.1	1348	1354	TATA-box
Misin02G032200.1.v7.1	1349	1353	TATA-box
Misin02G032200.1.v7.1	1416	1423	TATA-box
Misin02G032200.1.v7.1	1417	1423	TATA-box
Misin02G032200.1.v7.1	1418	1423	TATA-box
Misin02G032200.1.v7.1	1419	1423	TATA-box
Misin02G032200.1.v7.1	1694	1698	TATA-box
Misin02G032200.1.v7.1	1785	1791	TATA-box
Misin02G032200.1.v7.1	1787	1791	TATA-box
Misin02G032200.1.v7.1	1779	1786	TCCC-motif
Misin02G032200.1.v7.1	1318	1324	W box
Misin02G032200.1.v7.1	1462	1468	W box
Misin02G032200.1.v7.1	1666	1672	WRE3
Misin02G061600.1.v7.1	764	775	AAAC-motif
Misin02G061600.1.v7.1	648	657	AAGAA-motif
Misin02G061600.1.v7.1	654	661	AAGAA-motif
Misin02G061600.1.v7.1	87	93	A-box
Misin02G061600.1.v7.1	1952	1958	A-box
Misin02G061600.1.v7.1	308	313	ABRE
Misin02G061600.1.v7.1	326	331	ABRE
Misin02G061600.1.v7.1	326	332	ABRE3a
Misin02G061600.1.v7.1	326	332	ABRE4
Misin02G061600.1.v7.1	983	991	AE-box
Misin02G061600.1.v7.1	1310	1316	ARE
Misin02G061600.1.v7.1	379	384	as-1
Misin02G061600.1.v7.1	482	487	as-1
Misin02G061600.1.v7.1	642	647	as-1
Misin02G061600.1.v7.1	337	343	Box 4
Misin02G061600.1.v7.1	1450	1456	Box 4
Misin02G061600.1.v7.1	162	167	CAAT-box
Misin02G061600.1.v7.1	163	167	CAAT-box
Misin02G061600.1.v7.1	223	227	CAAT-box
Misin02G061600.1.v7.1	259	264	CAAT-box
Misin02G061600.1.v7.1	260	264	CAAT-box
Misin02G061600.1.v7.1	291	295	CAAT-box
Misin02G061600.1.v7.1	331	335	CAAT-box
Misin02G061600.1.v7.1	552	556	CAAT-box
Misin02G061600.1.v7.1	554	558	CAAT-box
Misin02G061600.1.v7.1	609	613	CAAT-box
Misin02G061600.1.v7.1	611	615	CAAT-box
Misin02G061600.1.v7.1	701	705	CAAT-box
Misin02G061600.1.v7.1	764	768	CAAT-box
Misin02G061600.1.v7.1	877	881	CAAT-box
Misin02G061600.1.v7.1	1067	1072	CAAT-box
Misin02G061600.1.v7.1	1154	1158	CAAT-box
Misin02G061600.1.v7.1	1276	1280	CAAT-box
Misin02G061600.1.v7.1	1280	1284	CAAT-box
Misin02G061600.1.v7.1	1481	1486	CAAT-box
Misin02G061600.1.v7.1	1482	1486	CAAT-box
Misin02G061600.1.v7.1	1551	1555	CAAT-box
Misin02G061600.1.v7.1	1570	1575	CAAT-box
Misin02G061600.1.v7.1	1598	1602	CAAT-box
Misin02G061600.1.v7.1	1668	1673	CAAT-box
Misin02G061600.1.v7.1	1674	1679	CAAT-box
Misin02G061600.1.v7.1	1738	1743	CAAT-box
Misin02G061600.1.v7.1	1749	1753	CAAT-box
Misin02G061600.1.v7.1	1889	1893	CAAT-box
Misin02G061600.1.v7.1	1921	1926	CAAT-box
Misin02G061600.1.v7.1	1963	1967	CAAT-box
Misin02G061600.1.v7.1	1530	1536	CAT-box
Misin02G061600.1.v7.1	1864	1870	CCAAT-box
Misin02G061600.1.v7.1	87	93	CCGTCC motif
Misin02G061600.1.v7.1	1952	1958	CCGTCC motif
Misin02G061600.1.v7.1	87	93	CCGTCC-box
Misin02G061600.1.v7.1	1952	1958	CCGTCC-box
Misin02G061600.1.v7.1	379	384	CGTCA-motif
Misin02G061600.1.v7.1	482	487	CGTCA-motif
Misin02G061600.1.v7.1	642	647	CGTCA-motif
Misin02G061600.1.v7.1	462	470	chs-CMA2a
Misin02G061600.1.v7.1	787	795	chs-CMA2a
Misin02G061600.1.v7.1	1944	1950	DRE core
Misin02G061600.1.v7.1	188	197	GATA-motif
Misin02G061600.1.v7.1	557	564	GATA-motif
Misin02G061600.1.v7.1	326	332	G-box
Misin02G061600.1.v7.1	308	314	G-Box
Misin02G061600.1.v7.1	56	63	GCN4_motif
Misin02G061600.1.v7.1	190	196	GT1-motif
Misin02G061600.1.v7.1	217	223	LTR
Misin02G061600.1.v7.1	345	351	LTR
Misin02G061600.1.v7.1	1864	1870	MYB recognition site
Misin02G061600.1.v7.1	404	410	MYC
Misin02G061600.1.v7.1	406	412	MYC
Misin02G061600.1.v7.1	552	558	MYC
Misin02G061600.1.v7.1	609	615	MYC
Misin02G061600.1.v7.1	850	856	MYC
Misin02G061600.1.v7.1	852	858	MYC
Misin02G061600.1.v7.1	1219	1225	MYC
Misin02G061600.1.v7.1	1221	1227	MYC
Misin02G061600.1.v7.1	1667	1673	MYC
Misin02G061600.1.v7.1	830	839	O2-site
Misin02G061600.1.v7.1	98	103	STRE
Misin02G061600.1.v7.1	236	241	STRE
Misin02G061600.1.v7.1	358	363	STRE
Misin02G061600.1.v7.1	1032	1037	TATA-box
Misin02G061600.1.v7.1	1033	1037	TATA-box
Misin02G061600.1.v7.1	466	475	TCA
Misin02G061600.1.v7.1	472	482	TCA
Misin02G061600.1.v7.1	493	502	TCA
Misin02G061600.1.v7.1	535	544	TCA
Misin02G061600.1.v7.1	756	762	TCT-motif
Misin02G061600.1.v7.1	379	384	TGACG-motif
Misin02G061600.1.v7.1	482	487	TGACG-motif
Misin02G061600.1.v7.1	642	647	TGACG-motif
Misin02G061600.1.v7.1	198	204	TGA-element
Misin02G061600.1.v7.1	76	82	W box
Misin02G061600.1.v7.1	1496	1502	W box
Misin02G061600.1.v7.1	520	526	WRE3
Misin02G061600.1.v7.1	1250	1259	WUN-motif
Misin02G062400.1.v7.1	691	696	ABRE
Misin02G062400.1.v7.1	691	697	ABRE3a
Misin02G062400.1.v7.1	691	697	ABRE4
Misin02G062400.1.v7.1	1007	1015	AE-box
Misin02G062400.1.v7.1	978	984	ARE
Misin02G062400.1.v7.1	989	995	ARE
Misin02G062400.1.v7.1	477	482	as-1
Misin02G062400.1.v7.1	1234	1239	as-1
Misin02G062400.1.v7.1	62	68	AT~TATA-box
Misin02G062400.1.v7.1	363	369	AT~TATA-box
Misin02G062400.1.v7.1	1915	1924	ATC-motif
Misin02G062400.1.v7.1	1105	1115	AT-rich element
Misin02G062400.1.v7.1	624	631	AuxRR-core
Misin02G062400.1.v7.1	705	712	AuxRR-core
Misin02G062400.1.v7.1	368	374	Box 4
Misin02G062400.1.v7.1	483	489	Box 4
Misin02G062400.1.v7.1	840	846	Box 4
Misin02G062400.1.v7.1	1104	1110	Box 4
Misin02G062400.1.v7.1	1734	1740	Box 4
Misin02G062400.1.v7.1	1742	1748	Box 4
Misin02G062400.1.v7.1	29	33	CAAT-box
Misin02G062400.1.v7.1	71	75	CAAT-box
Misin02G062400.1.v7.1	123	127	CAAT-box
Misin02G062400.1.v7.1	441	446	CAAT-box
Misin02G062400.1.v7.1	447	451	CAAT-box
Misin02G062400.1.v7.1	566	570	CAAT-box
Misin02G062400.1.v7.1	746	751	CAAT-box
Misin02G062400.1.v7.1	810	814	CAAT-box
Misin02G062400.1.v7.1	819	824	CAAT-box
Misin02G062400.1.v7.1	826	831	CAAT-box
Misin02G062400.1.v7.1	867	871	CAAT-box
Misin02G062400.1.v7.1	916	920	CAAT-box
Misin02G062400.1.v7.1	1042	1047	CAAT-box
Misin02G062400.1.v7.1	1089	1093	CAAT-box
Misin02G062400.1.v7.1	1123	1128	CAAT-box
Misin02G062400.1.v7.1	1156	1161	CAAT-box
Misin02G062400.1.v7.1	1237	1241	CAAT-box
Misin02G062400.1.v7.1	1427	1432	CAAT-box
Misin02G062400.1.v7.1	1433	1437	CAAT-box
Misin02G062400.1.v7.1	1448	1452	CAAT-box
Misin02G062400.1.v7.1	1500	1504	CAAT-box
Misin02G062400.1.v7.1	1551	1555	CAAT-box
Misin02G062400.1.v7.1	1589	1595	CCAAT-box
Misin02G062400.1.v7.1	477	482	CGTCA-motif
Misin02G062400.1.v7.1	1234	1239	CGTCA-motif
Misin02G062400.1.v7.1	1189	1198	circadian
Misin02G062400.1.v7.1	691	697	G-box
Misin02G062400.1.v7.1	2007	2013	GC-motif
Misin02G062400.1.v7.1	1487	1495.5	MSA-like
Misin02G062400.1.v7.1	1303	1309	MYB
Misin02G062400.1.v7.1	1589	1595	MYB recognition site
Misin02G062400.1.v7.1	343	349	MYC
Misin02G062400.1.v7.1	467	473	MYC
Misin02G062400.1.v7.1	1155	1161	MYC
Misin02G062400.1.v7.1	614	619	STRE
Misin02G062400.1.v7.1	1627	1632	STRE
Misin02G062400.1.v7.1	57	61	TATA-box
Misin02G062400.1.v7.1	61	67	TATA-box
Misin02G062400.1.v7.1	62	68	TATA-box
Misin02G062400.1.v7.1	63	69	TATA-box
Misin02G062400.1.v7.1	64	68	TATA-box
Misin02G062400.1.v7.1	105	110	TATA-box
Misin02G062400.1.v7.1	106	110	TATA-box
Misin02G062400.1.v7.1	362	368	TATA-box
Misin02G062400.1.v7.1	363	369	TATA-box
Misin02G062400.1.v7.1	364	370	TATA-box
Misin02G062400.1.v7.1	365	369	TATA-box
Misin02G062400.1.v7.1	374	381	TATA-box
Misin02G062400.1.v7.1	539	548	TATA-box
Misin02G062400.1.v7.1	540	547	TATA-box
Misin02G062400.1.v7.1	541	547	TATA-box
Misin02G062400.1.v7.1	542	547	TATA-box
Misin02G062400.1.v7.1	543	547	TATA-box
Misin02G062400.1.v7.1	857	862	TATA-box
Misin02G062400.1.v7.1	858	862	TATA-box
Misin02G062400.1.v7.1	870	874	TATA-box
Misin02G062400.1.v7.1	886	890	TATA-box
Misin02G062400.1.v7.1	1018	1024	TATA-box
Misin02G062400.1.v7.1	1019	1023	TATA-box
Misin02G062400.1.v7.1	1053	1059	TATA-box
Misin02G062400.1.v7.1	1054	1059	TATA-box
Misin02G062400.1.v7.1	1055	1059	TATA-box
Misin02G062400.1.v7.1	1091	1098	TATA-box
Misin02G062400.1.v7.1	1092	1098	TATA-box
Misin02G062400.1.v7.1	1093	1098	TATA-box
Misin02G062400.1.v7.1	1094	1098	TATA-box
Misin02G062400.1.v7.1	1145	1150	TATA-box
Misin02G062400.1.v7.1	1146	1150	TATA-box
Misin02G062400.1.v7.1	1173	1179	TATA-box
Misin02G062400.1.v7.1	1174	1178	TATA-box
Misin02G062400.1.v7.1	1285	1291	TATA-box
Misin02G062400.1.v7.1	1286	1290	TATA-box
Misin02G062400.1.v7.1	1371	1375	TATA-box
Misin02G062400.1.v7.1	1398	1404	TATA-box
Misin02G062400.1.v7.1	1399	1403	TATA-box
Misin02G062400.1.v7.1	1702	1711	TATA-box
Misin02G062400.1.v7.1	1523	1532	TC-rich repeats
Misin02G062400.1.v7.1	911	917	TCT-motif
Misin02G062400.1.v7.1	1527	1533	TCT-motif
Misin02G062400.1.v7.1	477	482	TGACG-motif
Misin02G062400.1.v7.1	1234	1239	TGACG-motif
Misin02G062400.1.v7.1	821	827	W box
Misin02G062400.1.v7.1	191	197	WRE3
Misin02G062400.1.v7.1	289	295	WRE3
Misin02G062400.1.v7.1	747	756	WUN-motif
Misin02G074100.1.v7.1	880	886	A-box
Misin02G074100.1.v7.1	893	899	A-box
Misin02G074100.1.v7.1	2013	2019	A-box
Misin02G074100.1.v7.1	1386	1395	ABRE
Misin02G074100.1.v7.1	1390	1399	ABRE
Misin02G074100.1.v7.1	1393	1398	ABRE
Misin02G074100.1.v7.1	1392	1398	ABRE3a
Misin02G074100.1.v7.1	1392	1398	ABRE4
Misin02G074100.1.v7.1	1376	1382	ARE
Misin02G074100.1.v7.1	1954	1960	ARE
Misin02G074100.1.v7.1	764	769	as-1
Misin02G074100.1.v7.1	1111	1119	AT~TATA-box
Misin02G074100.1.v7.1	1113	1119	AT~TATA-box
Misin02G074100.1.v7.1	1115	1121	AT~TATA-box
Misin02G074100.1.v7.1	1117	1123	AT~TATA-box
Misin02G074100.1.v7.1	827	840	AT1-motif
Misin02G074100.1.v7.1	41	48	AuxRR-core
Misin02G074100.1.v7.1	100	106	Box 4
Misin02G074100.1.v7.1	537	543	Box 4
Misin02G074100.1.v7.1	1849	1856	box S
Misin02G074100.1.v7.1	98	102	CAAT-box
Misin02G074100.1.v7.1	131	135	CAAT-box
Misin02G074100.1.v7.1	239	246	CAAT-box
Misin02G074100.1.v7.1	261	265	CAAT-box
Misin02G074100.1.v7.1	300	304	CAAT-box
Misin02G074100.1.v7.1	454	459	CAAT-box
Misin02G074100.1.v7.1	535	539	CAAT-box
Misin02G074100.1.v7.1	1094	1099	CAAT-box
Misin02G074100.1.v7.1	1421	1426	CAAT-box
Misin02G074100.1.v7.1	1476	1480	CAAT-box
Misin02G074100.1.v7.1	1672	1677	CAAT-box
Misin02G074100.1.v7.1	1711	1719	CAAT-box
Misin02G074100.1.v7.1	1712	1717	CAAT-box
Misin02G074100.1.v7.1	1713	1717	CAAT-box
Misin02G074100.1.v7.1	1762	1766	CAAT-box
Misin02G074100.1.v7.1	1801	1810	CAAT-box
Misin02G074100.1.v7.1	1803	1808	CAAT-box
Misin02G074100.1.v7.1	1819	1828	CAAT-box
Misin02G074100.1.v7.1	1821	1826	CAAT-box
Misin02G074100.1.v7.1	1931	1935	CAAT-box
Misin02G074100.1.v7.1	1982	1986	CAAT-box
Misin02G074100.1.v7.1	880	886	CCGTCC motif
Misin02G074100.1.v7.1	893	899	CCGTCC motif
Misin02G074100.1.v7.1	2013	2019	CCGTCC motif
Misin02G074100.1.v7.1	880	886	CCGTCC-box
Misin02G074100.1.v7.1	893	899	CCGTCC-box
Misin02G074100.1.v7.1	2013	2019	CCGTCC-box
Misin02G074100.1.v7.1	764	769	CGTCA-motif
Misin02G074100.1.v7.1	312	321	CTAG-motif
Misin02G074100.1.v7.1	364	373	CTAG-motif
Misin02G074100.1.v7.1	1599	1608	CTAG-motif
Misin02G074100.1.v7.1	281	289	ERE
Misin02G074100.1.v7.1	333	341	ERE
Misin02G074100.1.v7.1	1392	1398	G-box
Misin02G074100.1.v7.1	1612	1618	G-box
Misin02G074100.1.v7.1	1201	1207	GC-motif
Misin02G074100.1.v7.1	1968	1975	GCN4_motif
Misin02G074100.1.v7.1	1523	1529	MYB
Misin02G074100.1.v7.1	1988	1994	MYB
Misin02G074100.1.v7.1	1749	1755	MYC
Misin02G074100.1.v7.1	920	926	Sp1
Misin02G074100.1.v7.1	1081	1087	Sp1
Misin02G074100.1.v7.1	1198	1204	Sp1
Misin02G074100.1.v7.1	2000	2006	Sp1
Misin02G074100.1.v7.1	649	654	STRE
Misin02G074100.1.v7.1	1412	1417	STRE
Misin02G074100.1.v7.1	1542	1547	STRE
Misin02G074100.1.v7.1	75	82	TATA-box
Misin02G074100.1.v7.1	76	82	TATA-box
Misin02G074100.1.v7.1	77	82	TATA-box
Misin02G074100.1.v7.1	78	82	TATA-box
Misin02G074100.1.v7.1	163	169	TATA-box
Misin02G074100.1.v7.1	164	168	TATA-box
Misin02G074100.1.v7.1	169	173	TATA-box
Misin02G074100.1.v7.1	178	187	TATA-box
Misin02G074100.1.v7.1	272	276	TATA-box
Misin02G074100.1.v7.1	339	345	TATA-box
Misin02G074100.1.v7.1	340	344	TATA-box
Misin02G074100.1.v7.1	346	351	TATA-box
Misin02G074100.1.v7.1	347	351	TATA-box
Misin02G074100.1.v7.1	420	426	TATA-box
Misin02G074100.1.v7.1	421	425	TATA-box
Misin02G074100.1.v7.1	515	519	TATA-box
Misin02G074100.1.v7.1	1109	1118	TATA-box
Misin02G074100.1.v7.1	1110	1117	TATA-box
Misin02G074100.1.v7.1	1111	1117	TATA-box
Misin02G074100.1.v7.1	1112	1119	TATA-box
Misin02G074100.1.v7.1	1113	1119	TATA-box
Misin02G074100.1.v7.1	1114	1120	TATA-box
Misin02G074100.1.v7.1	1115	1121	TATA-box
Misin02G074100.1.v7.1	1116	1122	TATA-box
Misin02G074100.1.v7.1	1117	1123	TATA-box
Misin02G074100.1.v7.1	1118	1124	TATA-box
Misin02G074100.1.v7.1	1119	1123	TATA-box
Misin02G074100.1.v7.1	1783	1790	TATA-box
Misin02G074100.1.v7.1	1784	1790	TATA-box
Misin02G074100.1.v7.1	1785	1790	TATA-box
Misin02G074100.1.v7.1	1786	1790	TATA-box
Misin02G074100.1.v7.1	977	984	TCCC-motif
Misin02G074100.1.v7.1	1550	1557	TCCC-motif
Misin02G074100.1.v7.1	196	202	TCT-motif
Misin02G074100.1.v7.1	764	769	TGACG-motif
Misin02G074100.1.v7.1	633	639	WRE3
Misin02G115600.1.v7.1	1099	1108	AAGAA-motif
Misin02G115600.1.v7.1	2002	2009	ABRE
Misin02G115600.1.v7.1	1733	1739	ARE
Misin02G115600.1.v7.1	1755	1761	ARE
Misin02G115600.1.v7.1	798	803	as-1
Misin02G115600.1.v7.1	983	988	as-1
Misin02G115600.1.v7.1	1907	1912	as-1
Misin02G115600.1.v7.1	255	261	AT~TATA-box
Misin02G115600.1.v7.1	781	787	AT~TATA-box
Misin02G115600.1.v7.1	783	789	AT~TATA-box
Misin02G115600.1.v7.1	906	912	AT~TATA-box
Misin02G115600.1.v7.1	717	723	Box 4
Misin02G115600.1.v7.1	107	112	CAAT-box
Misin02G115600.1.v7.1	173	177	CAAT-box
Misin02G115600.1.v7.1	180	185	CAAT-box
Misin02G115600.1.v7.1	195	199	CAAT-box
Misin02G115600.1.v7.1	250	255	CAAT-box
Misin02G115600.1.v7.1	311	316	CAAT-box
Misin02G115600.1.v7.1	333	337	CAAT-box
Misin02G115600.1.v7.1	358	362	CAAT-box
Misin02G115600.1.v7.1	441	446	CAAT-box
Misin02G115600.1.v7.1	442	446	CAAT-box
Misin02G115600.1.v7.1	460	465	CAAT-box
Misin02G115600.1.v7.1	461	465	CAAT-box
Misin02G115600.1.v7.1	492	497	CAAT-box
Misin02G115600.1.v7.1	526	530	CAAT-box
Misin02G115600.1.v7.1	543	547	CAAT-box
Misin02G115600.1.v7.1	569	573	CAAT-box
Misin02G115600.1.v7.1	714	719	CAAT-box
Misin02G115600.1.v7.1	792	796	CAAT-box
Misin02G115600.1.v7.1	801	805	CAAT-box
Misin02G115600.1.v7.1	819	823	CAAT-box
Misin02G115600.1.v7.1	844	849	CAAT-box
Misin02G115600.1.v7.1	914	919	CAAT-box
Misin02G115600.1.v7.1	1009	1013	CAAT-box
Misin02G115600.1.v7.1	1058	1063	CAAT-box
Misin02G115600.1.v7.1	1129	1134	CAAT-box
Misin02G115600.1.v7.1	1157	1161	CAAT-box
Misin02G115600.1.v7.1	1169	1173	CAAT-box
Misin02G115600.1.v7.1	1184	1189	CAAT-box
Misin02G115600.1.v7.1	1256	1261	CAAT-box
Misin02G115600.1.v7.1	1284	1288	CAAT-box
Misin02G115600.1.v7.1	1369	1374	CAAT-box
Misin02G115600.1.v7.1	1390	1395	CAAT-box
Misin02G115600.1.v7.1	1562	1567	CAAT-box
Misin02G115600.1.v7.1	1595	1600	CAAT-box
Misin02G115600.1.v7.1	1633	1637	CAAT-box
Misin02G115600.1.v7.1	1649	1653	CAAT-box
Misin02G115600.1.v7.1	1746	1750	CAAT-box
Misin02G115600.1.v7.1	1798	1803	CAAT-box
Misin02G115600.1.v7.1	1858	1862	CAAT-box
Misin02G115600.1.v7.1	1919	1923	CAAT-box
Misin02G115600.1.v7.1	1938	1942	CAAT-box
Misin02G115600.1.v7.1	1760	1766	CAT-box
Misin02G115600.1.v7.1	762	768	CCAAT-box
Misin02G115600.1.v7.1	798	803	CGTCA-motif
Misin02G115600.1.v7.1	983	988	CGTCA-motif
Misin02G115600.1.v7.1	1907	1912	CGTCA-motif
Misin02G115600.1.v7.1	446	455	circadian
Misin02G115600.1.v7.1	1421	1428	GARE-motif
Misin02G115600.1.v7.1	462	472	GATA-motif
Misin02G115600.1.v7.1	1612	1619	GT1-motif
Misin02G115600.1.v7.1	184	193	I-box
Misin02G115600.1.v7.1	1608	1614	LTR
Misin02G115600.1.v7.1	479	486	MRE
Misin02G115600.1.v7.1	476	482	MYB
Misin02G115600.1.v7.1	648	654	MYB
Misin02G115600.1.v7.1	1421	1427	MYB
Misin02G115600.1.v7.1	1656	1662	MYB
Misin02G115600.1.v7.1	762	768	MYB recognition site
Misin02G115600.1.v7.1	1421	1427	Myb-binding site
Misin02G115600.1.v7.1	1656	1662	Myb-binding site
Misin02G115600.1.v7.1	476	482	MYB-like sequence
Misin02G115600.1.v7.1	648	654	MYB-like sequence
Misin02G115600.1.v7.1	107	113	MYC
Misin02G115600.1.v7.1	310	316	MYC
Misin02G115600.1.v7.1	751	757	MYC
Misin02G115600.1.v7.1	1783	1789	MYC
Misin02G115600.1.v7.1	398	405	Myc
Misin02G115600.1.v7.1	1720	1728	O2-site
Misin02G115600.1.v7.1	1963	1972	O2-site
Misin02G115600.1.v7.1	753	761	RY-element
Misin02G115600.1.v7.1	497	502	STRE
Misin02G115600.1.v7.1	891	896	STRE
Misin02G115600.1.v7.1	1086	1091	STRE
Misin02G115600.1.v7.1	189	197	TATA
Misin02G115600.1.v7.1	969	977	TATA
Misin02G115600.1.v7.1	47	51	TATA-box
Misin02G115600.1.v7.1	76	80	TATA-box
Misin02G115600.1.v7.1	158	162	TATA-box
Misin02G115600.1.v7.1	175	181	TATA-box
Misin02G115600.1.v7.1	177	181	TATA-box
Misin02G115600.1.v7.1	188	193	TATA-box
Misin02G115600.1.v7.1	189	193	TATA-box
Misin02G115600.1.v7.1	253	259	TATA-box
Misin02G115600.1.v7.1	254	261	TATA-box
Misin02G115600.1.v7.1	255	261	TATA-box
Misin02G115600.1.v7.1	256	262	TATA-box
Misin02G115600.1.v7.1	257	261	TATA-box
Misin02G115600.1.v7.1	395	401	TATA-box
Misin02G115600.1.v7.1	396	400	TATA-box
Misin02G115600.1.v7.1	781	787	TATA-box
Misin02G115600.1.v7.1	782	788	TATA-box
Misin02G115600.1.v7.1	783	789	TATA-box
Misin02G115600.1.v7.1	784	790	TATA-box
Misin02G115600.1.v7.1	785	789	TATA-box
Misin02G115600.1.v7.1	853	857	TATA-box
Misin02G115600.1.v7.1	861	868	TATA-box
Misin02G115600.1.v7.1	906	912	TATA-box
Misin02G115600.1.v7.1	908	912	TATA-box
Misin02G115600.1.v7.1	930	934	TATA-box
Misin02G115600.1.v7.1	968	974	TATA-box
Misin02G115600.1.v7.1	969	973	TATA-box
Misin02G115600.1.v7.1	1163	1170	TATA-box
Misin02G115600.1.v7.1	1196	1202	TATA-box
Misin02G115600.1.v7.1	1197	1201	TATA-box
Misin02G115600.1.v7.1	1881	1885	TATA-box
Misin02G115600.1.v7.1	1924	1931	TCCC-motif
Misin02G115600.1.v7.1	826	832	TCT-motif
Misin02G115600.1.v7.1	798	803	TGACG-motif
Misin02G115600.1.v7.1	983	988	TGACG-motif
Misin02G115600.1.v7.1	1907	1912	TGACG-motif
Misin02G115600.1.v7.1	1821	1827	TGA-element
Misin02G115600.1.v7.1	1051	1057	WRE3
Misin02G115700.1.v7.1	1946	1953	AAGAA-motif
Misin02G115700.1.v7.1	1803	1809	A-box
Misin02G115700.1.v7.1	1862	1871	ACE
Misin02G115700.1.v7.1	1540	1544	CAAT-box
Misin02G115700.1.v7.1	1593	1597	CAAT-box
Misin02G115700.1.v7.1	1617	1622	CAAT-box
Misin02G115700.1.v7.1	1652	1657	CAAT-box
Misin02G115700.1.v7.1	1659	1664	CAAT-box
Misin02G115700.1.v7.1	1695	1700	CAAT-box
Misin02G115700.1.v7.1	1702	1707	CAAT-box
Misin02G115700.1.v7.1	1743	1748	CAAT-box
Misin02G115700.1.v7.1	1860	1865	CAAT-box
Misin02G115700.1.v7.1	1953	1957	CAAT-box
Misin02G115700.1.v7.1	1803	1809	CCGTCC motif
Misin02G115700.1.v7.1	1803	1809	CCGTCC-box
Misin02G115700.1.v7.1	1746	1755	H-box
Misin02G115700.1.v7.1	1625	1631	Sp1
Misin02G115700.1.v7.1	1643	1649	Sp1
Misin02G115700.1.v7.1	1667	1673	Sp1
Misin02G115700.1.v7.1	1710	1716	Sp1
Misin02G115700.1.v7.1	1780	1786	Sp1
Misin02G115700.1.v7.1	1579	1584	STRE
Misin02G115700.1.v7.1	1623	1628	STRE
Misin02G115700.1.v7.1	1646	1651	STRE
Misin02G115700.1.v7.1	1665	1670	STRE
Misin02G115700.1.v7.1	1708	1713	STRE
Misin02G115700.1.v7.1	1763	1768	STRE
Misin02G115700.1.v7.1	1783	1788	STRE
Misin02G115700.1.v7.1	1729	1738	TATA-box
Misin02G115700.1.v7.1	1731	1735	TATA-box
Misin02G115700.1.v7.1	1736	1742	TATA-box
Misin02G115700.1.v7.1	1737	1741	TATA-box
Misin02G115700.1.v7.1	1820	1827	TATA-box
Misin02G115700.1.v7.1	1841	1847	TATA-box
Misin02G115700.1.v7.1	1842	1846	TATA-box
Misin02G129800.1.v7.1	1869	1875	A-box
Misin02G129800.1.v7.1	51	56	ABRE
Misin02G129800.1.v7.1	1213	1222	ABRE
Misin02G129800.1.v7.1	1215	1220	ABRE
Misin02G129800.1.v7.1	1470	1476	ABRE
Misin02G129800.1.v7.1	1471	1476	ABRE
Misin02G129800.1.v7.1	573	581	AE-box
Misin02G129800.1.v7.1	235	240	as-1
Misin02G129800.1.v7.1	798	803	as-1
Misin02G129800.1.v7.1	1166	1171	as-1
Misin02G129800.1.v7.1	1445	1450	as-1
Misin02G129800.1.v7.1	1510	1515	as-1
Misin02G129800.1.v7.1	1522	1527	as-1
Misin02G129800.1.v7.1	1738	1743	as-1
Misin02G129800.1.v7.1	1844	1849	as-1
Misin02G129800.1.v7.1	370	376	AT~TATA-box
Misin02G129800.1.v7.1	754	763	ATCT-motif
Misin02G129800.1.v7.1	64	70	Box 4
Misin02G129800.1.v7.1	26	30	CAAT-box
Misin02G129800.1.v7.1	68	72	CAAT-box
Misin02G129800.1.v7.1	73	77	CAAT-box
Misin02G129800.1.v7.1	161	165	CAAT-box
Misin02G129800.1.v7.1	224	228	CAAT-box
Misin02G129800.1.v7.1	293	298	CAAT-box
Misin02G129800.1.v7.1	298	302	CAAT-box
Misin02G129800.1.v7.1	324	329	CAAT-box
Misin02G129800.1.v7.1	426	431	CAAT-box
Misin02G129800.1.v7.1	447	452	CAAT-box
Misin02G129800.1.v7.1	508	513	CAAT-box
Misin02G129800.1.v7.1	560	565	CAAT-box
Misin02G129800.1.v7.1	603	608	CAAT-box
Misin02G129800.1.v7.1	638	642	CAAT-box
Misin02G129800.1.v7.1	751	756	CAAT-box
Misin02G129800.1.v7.1	893	898	CAAT-box
Misin02G129800.1.v7.1	906	911	CAAT-box
Misin02G129800.1.v7.1	907	911	CAAT-box
Misin02G129800.1.v7.1	1036	1041	CAAT-box
Misin02G129800.1.v7.1	1239	1243	CAAT-box
Misin02G129800.1.v7.1	1366	1370	CAAT-box
Misin02G129800.1.v7.1	1546	1550	CAAT-box
Misin02G129800.1.v7.1	1811	1816	CAAT-box
Misin02G129800.1.v7.1	1972	1976	CAAT-box
Misin02G129800.1.v7.1	1993	1997	CAAT-box
Misin02G129800.1.v7.1	539	545	CAT-box
Misin02G129800.1.v7.1	1489	1495	CAT-box
Misin02G129800.1.v7.1	1604	1610	CAT-box
Misin02G129800.1.v7.1	1869	1875	CCGTCC motif
Misin02G129800.1.v7.1	1869	1875	CCGTCC-box
Misin02G129800.1.v7.1	235	240	CGTCA-motif
Misin02G129800.1.v7.1	798	803	CGTCA-motif
Misin02G129800.1.v7.1	1166	1171	CGTCA-motif
Misin02G129800.1.v7.1	1445	1450	CGTCA-motif
Misin02G129800.1.v7.1	1510	1515	CGTCA-motif
Misin02G129800.1.v7.1	1522	1527	CGTCA-motif
Misin02G129800.1.v7.1	1738	1743	CGTCA-motif
Misin02G129800.1.v7.1	1844	1849	CGTCA-motif
Misin02G129800.1.v7.1	1233	1239	DRE core
Misin02G129800.1.v7.1	1916	1923	DRE1
Misin02G129800.1.v7.1	332	340	ERE
Misin02G129800.1.v7.1	480	488	ERE
Misin02G129800.1.v7.1	651	659	ERE
Misin02G129800.1.v7.1	844	851	GATA-motif
Misin02G129800.1.v7.1	51	57	G-Box
Misin02G129800.1.v7.1	1215	1221	G-Box
Misin02G129800.1.v7.1	1470	1476	G-Box
Misin02G129800.1.v7.1	1470	1476	G-box
Misin02G129800.1.v7.1	878	884	GC-motif
Misin02G129800.1.v7.1	1122	1128	GC-motif
Misin02G129800.1.v7.1	757	764	MRE
Misin02G129800.1.v7.1	773	779	MYB
Misin02G129800.1.v7.1	857	863	MYB
Misin02G129800.1.v7.1	1090	1096	MYB
Misin02G129800.1.v7.1	773	779	MYB-like sequence
Misin02G129800.1.v7.1	508	514	MYC
Misin02G129800.1.v7.1	622	628	MYC
Misin02G129800.1.v7.1	1035	1041	MYC
Misin02G129800.1.v7.1	1582	1588	MYC
Misin02G129800.1.v7.1	358	367	O2-site
Misin02G129800.1.v7.1	1077	1086	Pc-CMA2c
Misin02G129800.1.v7.1	1640	1646	Sp1
Misin02G129800.1.v7.1	847	852	STRE
Misin02G129800.1.v7.1	1419	1424	STRE
Misin02G129800.1.v7.1	174	181	TATA-box
Misin02G129800.1.v7.1	175	181	TATA-box
Misin02G129800.1.v7.1	176	181	TATA-box
Misin02G129800.1.v7.1	177	181	TATA-box
Misin02G129800.1.v7.1	213	219	TATA-box
Misin02G129800.1.v7.1	214	219	TATA-box
Misin02G129800.1.v7.1	215	219	TATA-box
Misin02G129800.1.v7.1	370	376	TATA-box
Misin02G129800.1.v7.1	371	377	TATA-box
Misin02G129800.1.v7.1	372	376	TATA-box
Misin02G129800.1.v7.1	380	385	TATA-box
Misin02G129800.1.v7.1	381	385	TATA-box
Misin02G129800.1.v7.1	450	456	TATA-box
Misin02G129800.1.v7.1	451	455	TATA-box
Misin02G129800.1.v7.1	465	470	TATA-box
Misin02G129800.1.v7.1	466	470	TATA-box
Misin02G129800.1.v7.1	829	835	TATA-box
Misin02G129800.1.v7.1	830	835	TATA-box
Misin02G129800.1.v7.1	831	835	TATA-box
Misin02G129800.1.v7.1	1297	1301	TATA-box
Misin02G129800.1.v7.1	1566	1570	TATA-box
Misin02G129800.1.v7.1	201	210	TCA
Misin02G129800.1.v7.1	235	240	TGACG-motif
Misin02G129800.1.v7.1	798	803	TGACG-motif
Misin02G129800.1.v7.1	1166	1171	TGACG-motif
Misin02G129800.1.v7.1	1445	1450	TGACG-motif
Misin02G129800.1.v7.1	1510	1515	TGACG-motif
Misin02G129800.1.v7.1	1522	1527	TGACG-motif
Misin02G129800.1.v7.1	1738	1743	TGACG-motif
Misin02G129800.1.v7.1	1844	1849	TGACG-motif
Misin02G129800.1.v7.1	87	93	TGA-element
Misin02G129800.1.v7.1	151	157	TGA-element
Misin02G129800.1.v7.1	1668	1674	TGA-element
Misin02G129800.1.v7.1	770	776	WRE3
Misin02G129800.1.v7.1	1658	1664	WRE3
Misin02G129800.1.v7.1	1997	2003	WRE3
Misin02G139500.1.v7.1	1650	1656	A-box
Misin02G139500.1.v7.1	279	284	ABRE
Misin02G139500.1.v7.1	1651	1660	ABRE
Misin02G139500.1.v7.1	700	711	AC-I
Misin02G139500.1.v7.1	609	615	ARE
Misin02G139500.1.v7.1	932	938	ARE
Misin02G139500.1.v7.1	973	979	ARE
Misin02G139500.1.v7.1	108	113	as-1
Misin02G139500.1.v7.1	1186	1191	as-1
Misin02G139500.1.v7.1	996	1002	AT~TATA-box
Misin02G139500.1.v7.1	998	1004	AT~TATA-box
Misin02G139500.1.v7.1	1000	1006	AT~TATA-box
Misin02G139500.1.v7.1	1002	1008	AT~TATA-box
Misin02G139500.1.v7.1	1299	1307	AT~TATA-box
Misin02G139500.1.v7.1	1301	1307	AT~TATA-box
Misin02G139500.1.v7.1	134	138	CAAT-box
Misin02G139500.1.v7.1	156	160	CAAT-box
Misin02G139500.1.v7.1	169	174	CAAT-box
Misin02G139500.1.v7.1	190	195	CAAT-box
Misin02G139500.1.v7.1	205	210	CAAT-box
Misin02G139500.1.v7.1	206	210	CAAT-box
Misin02G139500.1.v7.1	262	266	CAAT-box
Misin02G139500.1.v7.1	266	270	CAAT-box
Misin02G139500.1.v7.1	316	321	CAAT-box
Misin02G139500.1.v7.1	317	321	CAAT-box
Misin02G139500.1.v7.1	325	329	CAAT-box
Misin02G139500.1.v7.1	402	407	CAAT-box
Misin02G139500.1.v7.1	491	496	CAAT-box
Misin02G139500.1.v7.1	492	496	CAAT-box
Misin02G139500.1.v7.1	695	700	CAAT-box
Misin02G139500.1.v7.1	753	758	CAAT-box
Misin02G139500.1.v7.1	756	761	CAAT-box
Misin02G139500.1.v7.1	1009	1014	CAAT-box
Misin02G139500.1.v7.1	1051	1055	CAAT-box
Misin02G139500.1.v7.1	1240	1244	CAAT-box
Misin02G139500.1.v7.1	1420	1425	CAAT-box
Misin02G139500.1.v7.1	1581	1585	CAAT-box
Misin02G139500.1.v7.1	1938	1946	CARE
Misin02G139500.1.v7.1	1210	1216	CCAAT-box
Misin02G139500.1.v7.1	1650	1656	CCGTCC motif
Misin02G139500.1.v7.1	1650	1656	CCGTCC-box
Misin02G139500.1.v7.1	108	113	CGTCA-motif
Misin02G139500.1.v7.1	1186	1191	CGTCA-motif
Misin02G139500.1.v7.1	1731	1738	DRE1
Misin02G139500.1.v7.1	494	502	ERE
Misin02G139500.1.v7.1	806	815	GATA-motif
Misin02G139500.1.v7.1	279	285	G-Box
Misin02G139500.1.v7.1	654	664	G-Box
Misin02G139500.1.v7.1	655	664	G-box
Misin02G139500.1.v7.1	1562	1568	G-box
Misin02G139500.1.v7.1	1694	1700	GC-motif
Misin02G139500.1.v7.1	1784	1790	GC-motif
Misin02G139500.1.v7.1	1080	1087	GCN4_motif
Misin02G139500.1.v7.1	808	817	I-box
Misin02G139500.1.v7.1	1109	1115	MYB
Misin02G139500.1.v7.1	1840	1846	MYB
Misin02G139500.1.v7.1	1210	1216	MYB recognition site
Misin02G139500.1.v7.1	1109	1115	Myb-binding site
Misin02G139500.1.v7.1	1840	1846	Myb-binding site
Misin02G139500.1.v7.1	87	93	MYC
Misin02G139500.1.v7.1	694	700	MYC
Misin02G139500.1.v7.1	1038	1044	MYC
Misin02G139500.1.v7.1	1419	1425	MYC
Misin02G139500.1.v7.1	1886	1893	Myc
Misin02G139500.1.v7.1	1119	1127	O2-site
Misin02G139500.1.v7.1	1595	1603	plant_AP-2-like
Misin02G139500.1.v7.1	83	91	RY-element
Misin02G139500.1.v7.1	1454	1460	Sp1
Misin02G139500.1.v7.1	1794	1800	Sp1
Misin02G139500.1.v7.1	1392	1397	STRE
Misin02G139500.1.v7.1	1640	1645	STRE
Misin02G139500.1.v7.1	31	38	TATA-box
Misin02G139500.1.v7.1	32	38	TATA-box
Misin02G139500.1.v7.1	33	38	TATA-box
Misin02G139500.1.v7.1	34	38	TATA-box
Misin02G139500.1.v7.1	217	223	TATA-box
Misin02G139500.1.v7.1	218	223	TATA-box
Misin02G139500.1.v7.1	219	223	TATA-box
Misin02G139500.1.v7.1	223	229	TATA-box
Misin02G139500.1.v7.1	224	228	TATA-box
Misin02G139500.1.v7.1	231	237	TATA-box
Misin02G139500.1.v7.1	232	236	TATA-box
Misin02G139500.1.v7.1	342	348	TATA-box
Misin02G139500.1.v7.1	344	348	TATA-box
Misin02G139500.1.v7.1	347	353	TATA-box
Misin02G139500.1.v7.1	348	353	TATA-box
Misin02G139500.1.v7.1	349	353	TATA-box
Misin02G139500.1.v7.1	994	1000	TATA-box
Misin02G139500.1.v7.1	996	1002	TATA-box
Misin02G139500.1.v7.1	997	1003	TATA-box
Misin02G139500.1.v7.1	998	1004	TATA-box
Misin02G139500.1.v7.1	999	1005	TATA-box
Misin02G139500.1.v7.1	1000	1006	TATA-box
Misin02G139500.1.v7.1	1001	1007	TATA-box
Misin02G139500.1.v7.1	1002	1008	TATA-box
Misin02G139500.1.v7.1	1003	1009	TATA-box
Misin02G139500.1.v7.1	1004	1008	TATA-box
Misin02G139500.1.v7.1	1298	1305	TATA-box
Misin02G139500.1.v7.1	1299	1305	TATA-box
Misin02G139500.1.v7.1	1300	1307	TATA-box
Misin02G139500.1.v7.1	1301	1307	TATA-box
Misin02G139500.1.v7.1	1302	1308	TATA-box
Misin02G139500.1.v7.1	1303	1307	TATA-box
Misin02G139500.1.v7.1	1947	1953	TATA-box
Misin02G139500.1.v7.1	1948	1952	TATA-box
Misin02G139500.1.v7.1	1974	1984	TCA-element
Misin02G139500.1.v7.1	549	556	TCCC-motif
Misin02G139500.1.v7.1	108	113	TGACG-motif
Misin02G139500.1.v7.1	1186	1191	TGACG-motif
Misin02G139500.1.v7.1	435	441	TGA-element
Misin02G258000.1.v7.1	1587	1593	A-box
Misin02G258000.1.v7.1	21	26	ABRE
Misin02G258000.1.v7.1	675	680	ABRE
Misin02G258000.1.v7.1	1747	1752	ABRE
Misin02G258000.1.v7.1	1801	1806	ABRE
Misin02G258000.1.v7.1	1747	1753	ABRE3a
Misin02G258000.1.v7.1	1800	1806	ABRE3a
Misin02G258000.1.v7.1	1747	1753	ABRE4
Misin02G258000.1.v7.1	1800	1806	ABRE4
[truncated: 17,097 more rows]
