# Supplementary material for: Genome-wide identification of WRKY transcription factor family members in Miscanthus sinensis (Miscanthus sinensis Anderss)
Source: Sci Rep. 2024 Mar 6;14:5522. doi: 10.1038/s41598-024-55849-1 (PMC10918066; doi:10.1038/s41598-024-55849-1)
Supplement: Supplementary file 1 — Supplementary Information. [file 41598_2024_55849_MOESM1_ESM.zip › data of genes.xlsx]

## Sheet: 裁剪后的染色体中的基因命名
染色体定位用的名字	我命的名	基因位置的名字	蛋白名字	所在染色体	基因开始位置	基因结束位置	等电点	分子量	蛋白长度	保守序列	锌指结构	结构域数量	分组				新名字
Misin01G001000.v7.1	MsWRKY01	Misin01G001000	Misin01G001000.1	Chr01	256399	260899	5.96	42019.1	388	WRKYGQK	C2H2	1	IIe	Misin01G001000.1.p	Misin01G001000.1.v7.1	MsWRKY01	102-IIe-MsWRKY01
Misin01G047900.v7.1	MsWRKY02	Misin01G047900	Misin01G047900.1	Chr01	7447384	7449297	9.28	45084.5	423	WRKYGQK	C2H2	1	IId	Misin01G047900.1.p	Misin01G047900.1.v7.1	MsWRKY02	081-IId-MsWRKY02
Misin01G063100.v7.1	MsWRKY03	Misin01G063100	Misin01G063100.1	Chr01	9967017	9972013	6.41	34538	331	WRKYGQK	C2H2	1	IIc	Misin01G063100.1.p	Misin01G063100.1.v7.1	MsWRKY03	049-IIc-MsWRKY03
Misin01G064300.v7.1	MsWRKY04	Misin01G064300	Misin01G064300.1	Chr01	10185437	10187725	6.27	44986.9	420	WRKYGQK	C2H2	2	I	Misin01G064300.1.p	Misin01G064300.1.v7.1	MsWRKY04	001-I-MsWRKY04
Misin01G080100.v7.1	MsWRKY05	Misin01G080100	Misin01G080100.1	Chr01	13181193	13184725	10.03	43273.5	402	WRKYGQK	C2H2	1	IId	Misin01G080100.1.p	Misin01G080100.1.v7.1	MsWRKY05	082-IId-MsWRKY05
Misin01G144700.v7.1	MsWRKY06	Misin01G144700	Misin01G144700.1	Chr01	27617080	27617952	9.51	11896.3	108	WRKYGQK	C2H2	1	IId	Misin01G144700.1.p	Misin01G144700.1.v7.1	MsWRKY06	083-IId-MsWRKY06
Misin01G144800.v7.1	MsWRKY07	Misin01G144800	Misin01G144800.1	Chr01	27658926	27661691	8.79	14941.5	138	WKKYGQK	C2H2	1	IId	Misin01G144800.1.p	Misin01G144800.1.v7.1	MsWRKY07	084-IId-MsWRKY07
Misin01G263700.v7.1	MsWRKY08	Misin01G263700	Misin01G263700.1	Chr01	84350262	84352266	6.35	47584.9	441	WRKYGQK	C2H2	1	IIe	Misin01G263700.1.p	Misin01G263700.1.v7.1	MsWRKY08	103-IIe-MsWRKY08
Misin01G315300.v7.1	MsWRKY09	Misin01G315300	Misin01G315300.1	Chr01	105230385	105233381	6.67	29695.2	270	WRKYGQK	C2H2	2	I	Misin01G315300.1.p	Misin01G315300.1.v7.1	MsWRKY09	002-I-MsWRKY09
Misin01G341600.v7.1	MsWRKY10	Misin01G341600	Misin01G341600.1	Chr01	112898915	112899930	10.23	18701	179	WRKYGQK	C2后部分缺失	1	IId	Misin01G341600.1.p	Misin01G341600.1.v7.1	MsWRKY10	085-IId-MsWRKY10
Misin01G362700.v7.1	MsWRKY11	Misin01G362700	Misin01G362700.1	Chr01	118028855	118030800	5.97	33081.5	319	WRKYGQK	C2HC	1	III	Misin01G362700.1.p	Misin01G362700.1.v7.1	MsWRKY11	122-III-MsWRKY11
Misin01G370500.v7.1	MsWRKY12	Misin01G370500	Misin01G370500.1	Chr01	119779719	119781349	8.71	23777.3	219	WRKYGEK	C2HC	1	III	Misin01G370500.1.p	Misin01G370500.1.v7.1	MsWRKY12	123-III-MsWRKY12
Misin02G032200.v7.1	MsWRKY13	Misin02G032200	Misin02G032200.1	Chr02	4903340	4905683	9.42	46713.6	439	WRKYGQK	C2H2	1	IId	Misin02G032200.1.p	Misin02G032200.1.v7.1	MsWRKY13	086-IId-MsWRKY13
Misin02G061600.v7.1	MsWRKY14	Misin02G061600	Misin02G061600.1	Chr02	10345970	10348174	6.33	45153.2	419	WRKYGQK	C2H2	2	I	Misin02G061600.1.p	Misin02G061600.1.v7.1	MsWRKY14	003-I-MsWRKY14
Misin02G062400.v7.1	MsWRKY15	Misin02G062400	Misin02G062400.1	Chr02	10531789	10536585	8.28	36115.9	342	WRKYGQK	C2H2	1	IIc	Misin02G062400.1.p	Misin02G062400.1.v7.1	MsWRKY15	050-IIc-MsWRKY15
Misin02G074100.v7.1	MsWRKY16	Misin02G074100	Misin02G074100.1	Chr02	12502555	12505918	10.03	43237.3	403	WRKYGQK	C2H2	1	IId	Misin02G074100.1.p	Misin02G074100.1.v7.1	MsWRKY16	087-IId-MsWRKY16
Misin02G115600.v7.1	MsWRKY17	Misin02G115600	Misin02G115600.1	Chr02	21231516	21233686	8.81	15261.7	142	WKKYGQK	C2H2	1	IId	Misin02G115600.1.p	Misin02G115600.1.v7.1	MsWRKY17	088-IId-MsWRKY17
Misin02G115700.v7.1	MsWRKY18	Misin02G115700	Misin02G115700.1	Chr02	21277852	21278769	9.3	17306.1	161	WRKYGQK	C2H2	1	IId	Misin02G115700.1.p	Misin02G115700.1.v7.1	MsWRKY18	089-IId-MsWRKY18
Misin02G129800.v7.1	MsWRKY19	Misin02G129800	Misin02G129800.1	Chr02	24888414	24891276	5.13	29550.9	275	WRKYGQK	C2HC	1	III	Misin02G129800.1.p	Misin02G129800.1.v7.1	MsWRKY19	124-III-MsWRKY19
Misin02G139500.v7.1	MsWRKY20	Misin02G139500	Misin02G139500.1	Chr02	27977090	27980493	9.78	37940.9	351	WRKYGQK	C2H2	1	IId	Misin02G139500.1.p	Misin02G139500.1.v7.1	MsWRKY20	090-IId-MsWRKY20
Misin02G258000.v7.1	MsWRKY21	Misin02G258000	Misin02G258000.1	Chr02	82777287	82779248	6.21	51394.7	477	WRKYGQK	C2H2	1	IIe	Misin02G258000.1.p	Misin02G258000.1.v7.1	MsWRKY21	104-IIe-MsWRKY21
Misin02G303500.v7.1	MsWRKY22	Misin02G303500	Misin02G303500.1	Chr02	98992567	99008454	7.04	51566.6	487	WRKYGQK	C2H2	2	I	Misin02G303500.1.p	Misin02G303500.1.v7.1	MsWRKY22	004-I-MsWRKY22
Misin02G345000.v7.1	MsWRKY23	Misin02G345000	Misin02G345000.1	Chr02	109902400	109904305	5.39	32934	316	WRKYGQK	C2HC	1	III	Misin02G345000.1.p	Misin02G345000.1.v7.1	MsWRKY23	125-III-MsWRKY23
Misin02G360900.v7.1	MsWRKY24	Misin02G360900	Misin02G360900.1	Chr02	113665512	113666881	8.5	23918.4	221	WRKYGEK	C2HC	1	III	Misin02G360900.1.p	Misin02G360900.1.v7.1	MsWRKY24	126-III-MsWRKY24
Misin03G030100.v7.1	MsWRKY25	Misin03G030100	Misin03G030100.1	Chr03	7315277	7319424	5.91	40003.6	385	WRKYGQK	C2H2	1	IIc	Misin03G030100.1.p	Misin03G030100.1.v7.1	MsWRKY25	051-IIc-MsWRKY25
Misin03G090400.v7.1	MsWRKY26	Misin03G090400	Misin03G090400.1	Chr03	26714328	26724781	6.53	65823.7	577	WKIYHEK	C2H2	1	III	Misin03G090400.1.p	Misin03G090400.1.v7.1	MsWRKY26	127-III-MsWRKY26
Misin03G145800.v7.1	MsWRKY27	Misin03G145800	Misin03G145800.1	Chr03	58356338	58358329	5.9	34210.1	323	WRKYGQK	C2HC	1	III	Misin03G145800.1.p	Misin03G145800.1.v7.1	MsWRKY27	128-III-MsWRKY27
Misin03G145900.v7.1	MsWRKY28	Misin03G145900	Misin03G145900.1	Chr03	58463020	58464851	5.15	32889.2	308	WRKYGQK	C2HC	1	III	Misin03G145900.1.p	Misin03G145900.1.v7.1	MsWRKY28	129-III-MsWRKY28
Misin03G167600.v7.1	MsWRKY29	Misin03G167600	Misin03G167600.1	Chr03	67670898	67672930	7.5	34390.4	322	WRKYGQK	C2H2	1	IIa	Misin03G167600.1.p	Misin03G167600.1.v7.1	MsWRKY29	025-IIa-MsWRKY29
Misin03G167700.v7.1	MsWRKY30	Misin03G167700	Misin03G167700.1	Chr03	67713031	67714003	5.67	27360.5	255	WRKYGQK	C2H2	1	IIa	Misin03G167700.1.p	Misin03G167700.1.v7.1	MsWRKY30	026-IIa-MsWRKY30
Misin03G309200.v7.1	MsWRKY31	Misin03G309200	Misin03G309200.1	Chr03	99305845	99312404	6.22	65765.9	612	WRKYGQK	C2H2	2	I	Misin03G309200.1.p	Misin03G309200.1.v7.1	MsWRKY31	005-I-MsWRKY31
Misin03G348200.v7.1	MsWRKY32	Misin03G348200	Misin03G348200.1	Chr03	105876921	105879425	6.52	34512	334	WRKYGQK	C2HC	1	III	Misin03G348200.1.p	Misin03G348200.1.v7.1	MsWRKY32	130-III-MsWRKY32
Misin04G012600.v7.1	MsWRKY33	Misin04G012600	Misin04G012600.1	Chr04	2811844	2816422	5.71	40011.4	388	WRKYGQK	C2H2	1	IIc	Misin04G012600.1.p	Misin04G012600.1.v7.1	MsWRKY33	052-IIc-MsWRKY33
Misin04G103000.v7.1	MsWRKY34	Misin04G103000	Misin04G103000.1	Chr04	28871792	28881760	6.64	180044	1620	WEKFGEK	C2H2	1	III	Misin04G103000.1.p	Misin04G103000.1.v7.1	MsWRKY34	131-III-MsWRKY34
Misin04G121800.v7.1	MsWRKY35	Misin04G121800	Misin04G121800.1	Chr04	37165681	37167742	8.1	32376.4	310	WRKYGQK	C2HC	1	III	Misin04G121800.1.p	Misin04G121800.1.v7.1	MsWRKY35	132-III-MsWRKY35
Misin04G159500.v7.1	MsWRKY36	Misin04G159500	Misin04G159500.1	Chr04	59513396	59515552	5.8	33477.2	314	WRKYGQK	C2HC	1	III	Misin04G159500.1.p	Misin04G159500.1.v7.1	MsWRKY36	133-III-MsWRKY36
Misin04G159600.v7.1	MsWRKY37	Misin04G159600	Misin04G159600.1	Chr04	59590103	59591840	6.27	35403.3	333	WRKYGQK	C2HC	1	III	Misin04G159600.1.p	Misin04G159600.1.v7.1	MsWRKY37	134-III-MsWRKY37
Misin04G159700.v7.1	MsWRKY38	Misin04G159700	Misin04G159700.1	Chr04	59628053	59630374	6.41	32262	300	WRKYGQK	C2HC	1	III	Misin04G159700.1.p	Misin04G159700.1.v7.1	MsWRKY38	135-III-MsWRKY38
Misin04G189100.v7.1	MsWRKY39	Misin04G189100	Misin04G189100.1	Chr04	70520338	70521730	8.61	24998.4	232	WRKYGQK	C2H2	1	IIa	Misin04G189100.1.p	Misin04G189100.1.v7.1	MsWRKY39	027-IIa-MsWRKY39
Misin04G189300.v7.1	MsWRKY40	Misin04G189300	Misin04G189300.1	Chr04	70613566	70615037	6.45	29149.6	272	WSKYGQK	C2H2	1	IIa	Misin04G189300.1.p	Misin04G189300.1.v7.1	MsWRKY40	028-IIa-MsWRKY40
Misin04G224400.v7.1	MsWRKY41	Misin04G224400	Misin04G224400.1	Chr04	80781032	80788531	6.07	62448.1	584	WRKYGQK	C2H2	2	I	Misin04G224400.1.p	Misin04G224400.1.v7.1	MsWRKY41	006-I-MsWRKY41
Misin04G335900.v7.1	MsWRKY42	Misin04G335900	Misin04G335900.1	Chr04	103115716	103123318	6.2	65842	613	WRKYGQK	C2H2	2	I	Misin04G335900.1.p	Misin04G335900.1.v7.1	MsWRKY42	007-I-MsWRKY42
Misin04G395900.v7.1	MsWRKY43	Misin04G395900	Misin04G395900.1	Chr04	113184557	113186904	9.49	28237.3	266	WRKYGQK	C2HC	1	III	Misin04G395900.1.p	Misin04G395900.1.v7.1	MsWRKY43	136-III-MsWRKY43
Misin05G004000.v7.1	MsWRKY44	Misin05G004000	Misin05G004000.1	Chr05	1062340	1065068	6.95	40831.1	398	-------	C2H2	0	IIb	Misin05G004000.1.p	Misin05G004000.1.v7.1	MsWRKY44	033-IIb-MsWRKY44
Misin05G004600.v7.1	MsWRKY45	Misin05G004600	Misin05G004600.1	Chr05	1127680	1130708	9.02	61031	586	WRKYGQK	C2H2	1	IIb	Misin05G004600.1.p	Misin05G004600.1.v7.1	MsWRKY45	034-IIb-MsWRKY45
Misin05G039300.v7.1	MsWRKY46	Misin05G039300	Misin05G039300.1	Chr05	8714579	8716081	6.51	25862.7	247	WRKYGKK	C2H2	1	IIc	Misin05G039300.1.p	Misin05G039300.1.v7.1	MsWRKY46	053-IIc-MsWRKY46
Misin05G039400.v7.1	MsWRKY47	Misin05G039400	Misin05G039400.1	Chr05	8724881	8727718	6.74	54286.4	529	WRKYGQK	C2H2	1	IIb	Misin05G039400.1.p	Misin05G039400.1.v7.1	MsWRKY47	035-IIb-MsWRKY47
Misin05G043000.v7.1	MsWRKY48	Misin05G043000	Misin05G043000.1	Chr05	9436264	9443373	9.66	29836.3	282	WRKYGQK	C2H2	1	IIc	Misin05G043000.1.p	Misin05G043000.1.v7.1	MsWRKY48	054-IIc-MsWRKY48
Misin05G044100.v7.1	MsWRKY49	Misin05G044100	Misin05G044100.1	Chr05	9661358	9662378	10.01	25167.3	243	WRKYGQK	缺失	1	IIc	Misin05G044100.1.p	Misin05G044100.1.v7.1	MsWRKY49	055-IIc-MsWRKY49
Misin05G133400.v7.1	MsWRKY50	Misin05G133400	Misin05G133400.1	Chr05	33763626	33768855	6.92	58669.5	565	WRKYGQK	C2H2	1	IIb	Misin05G133400.1.p	Misin05G133400.1.v7.1	MsWRKY50	036-IIb-MsWRKY50
Misin05G179500.v7.1	MsWRKY51	Misin05G179500	Misin05G179500.1	Chr05	61537333	61538346	5.02	23472.8	218	WRK----	C2H2	1	IIc	Misin05G179500.1.p	Misin05G179500.1.v7.1	MsWRKY51	056-IIc-MsWRKY51
Misin05G181000.v7.1	MsWRKY52	Misin05G181000	Misin05G181000.1	Chr05	62453032	62454436	9.45	34432.9	334	WRKYGQK	C2H2	1	IIb	Misin05G181000.1.p	Misin05G181000.1.v7.1	MsWRKY52	037-IIb-MsWRKY52
Misin05G204000.v7.1	MsWRKY53	Misin05G204000	Misin05G204000.1	Chr05	71047834	71051020	6.39	38748.6	358	WRKYGQK	C2H2	1	IIc	Misin05G204000.1.p	Misin05G204000.1.v7.1	MsWRKY53	057-IIc-MsWRKY53
Misin05G204800.v7.1	MsWRKY54	Misin05G204800	Misin05G204800.1	Chr05	71261560	71263661	8.16	42492.8	399	WRKYGQK	C2H2	1	IIe	Misin05G204800.1.p	Misin05G204800.1.v7.1	MsWRKY54	105-IIe-MsWRKY54
Misin05G223600.v7.1	MsWRKY55	Misin05G223600	Misin05G223600.1	Chr05	76270790	76274606	7.75	40925.8	392	WRKYGQK	C2H2	1	IIc	Misin05G223600.1.p	Misin05G223600.1.v7.1	MsWRKY55	058-IIc-MsWRKY55
Misin05G245300.v7.1	MsWRKY56	Misin05G245300	Misin05G245300.1	Chr05	82376407	82381492	6.65	27467.9	257	WRKYGQK	C2H2	1	IIc	Misin05G245300.1.p	Misin05G245300.1.v7.1	MsWRKY56	059-IIc-MsWRKY56
Misin05G247500.v7.1	MsWRKY57	Misin05G247500	Misin05G247500.1	Chr05	82585497	82587483	5.09	31768	309	WRKYGQK	C2H2	1	IId	Misin05G247500.1.p	Misin05G247500.1.v7.1	MsWRKY57	091-IId-MsWRKY57
Misin05G257300.v7.1	MsWRKY58	Misin05G257300	Misin05G257300.1	Chr05	84706704	84708239	8.87	23279	217	WRKYGKK	C2H2	1	IIc	Misin05G257300.1.p	Misin05G257300.1.v7.1	MsWRKY58	060-IIc-MsWRKY58
Misin05G266000.v7.1	MsWRKY59	Misin05G266000	Misin05G266000.1	Chr05	87076200	87078166	4.84	33807.1	311	WRKYGQK	C2H2	1	IIe	Misin05G266000.1.p	Misin05G266000.1.v7.1	MsWRKY59	106-IIe-MsWRKY59
Misin05G314300.v7.1	MsWRKY60	Misin05G314300	Misin05G314300.1	Chr05	97084382	97087219	6.07	58493.8	547	WRKYGQK	C2H2	2	I	Misin05G314300.1.p	Misin05G314300.1.v7.1	MsWRKY60	008-I-MsWRKY60
Misin05G318500.v7.1	MsWRKY61	Misin05G318500	Misin05G318500.1	Chr05	97853542	97855451	6.13	28871.1	273	WRKYGQK	C2HC	1	III	Misin05G318500.1.p	Misin05G318500.1.v7.1	MsWRKY61	137-III-MsWRKY61
Misin05G318700.v7.1	MsWRKY62	Misin05G318700	Misin05G318700.1	Chr05	97894342	97897352	5.55	35408.4	321	WRKYGQK	C2HC	1	III	Misin05G318700.1.p	Misin05G318700.1.v7.1	MsWRKY62	138-III-MsWRKY62
Misin05G318800.v7.1	MsWRKY63	Misin05G318800	Misin05G318800.1	Chr05	97904621	97907196	5.88	39828.4	365	WRKYGQK	C2HC	1	III	Misin05G318800.1.p	Misin05G318800.1.v7.1	MsWRKY63	139-III-MsWRKY63
Misin05G318900.v7.1	MsWRKY64	Misin05G318900	Misin05G318900.1	Chr05	97921736	97926790	5.56	29563.3	263	WRKYGQK	C2HC	1	III	Misin05G318900.1.p	Misin05G318900.1.v7.1	MsWRKY64	140-III-MsWRKY64
Misin05G319000.v7.1	MsWRKY65	Misin05G319000	Misin05G319000.1	Chr05	97947986	97954617	5.15	24871.5	222	-------	C2HC	0	III	Misin05G319000.1.p	Misin05G319000.1.v7.1	MsWRKY65	141-III-MsWRKY65
Misin05G341800.v7.1	MsWRKY66	Misin05G341800	Misin05G341800.1	Chr05	102614804	102620037	6.21	37871.1	360	WRKYGQK	C2H2	1	IId	Misin05G341800.1.p	Misin05G341800.1.v7.1	MsWRKY66	092-IId-MsWRKY66
Misin06G033600.v7.1	MsWRKY67	Misin06G033600	Misin06G033600.1	Chr06	8287503	8288890	6.88	25986.1	248	WRKYGKK	C2H2	1	IIc	Misin06G033600.1.p	Misin06G033600.1.v7.1	MsWRKY67	061-IIc-MsWRKY67
Misin06G033700.v7.1	MsWRKY68	Misin06G033700	Misin06G033700.1	Chr06	8316137	8318460	6.6	54945.2	535	WRKYGQK	C2H2	1	IIb	Misin06G033700.1.p	Misin06G033700.1.v7.1	MsWRKY68	038-IIb-MsWRKY68
Misin06G035300.v7.1	MsWRKY69	Misin06G035300	Misin06G035300.1	Chr06	8827872	8837074	9.84	30410	288	WRKYGQK	C2H2	1	IIc	Misin06G035300.1.p	Misin06G035300.1.v7.1	MsWRKY69	062-IIc-MsWRKY69
Misin06G118100.v7.1	MsWRKY70	Misin06G118100	Misin06G118100.1	Chr06	32022401	32028104	6.68	58207.6	559	WRKYGQK	C2H2	1	IIb	Misin06G118100.1.p	Misin06G118100.1.v7.1	MsWRKY70	039-IIb-MsWRKY70
Misin06G173600.v7.1	MsWRKY71	Misin06G173600	Misin06G173600.1	Chr06	64362468	64364136	5.41	25009.4	230	WRKYGKK	C2H2	1	IIc	Misin06G173600.1.p	Misin06G173600.1.v7.1	MsWRKY71	063-IIc-MsWRKY71
Misin06G176500.v7.1	MsWRKY72	Misin06G176500	Misin06G176500.1	Chr06	65837433	65838824	9.46	34595.2	330	WRKYGQK	C2H2	1	IIb	Misin06G176500.1.p	Misin06G176500.1.v7.1	MsWRKY72	040-IIb-MsWRKY72
Misin06G194000.v7.1	MsWRKY73	Misin06G194000	Misin06G194000.1	Chr06	71485939	71489452	6.64	37778.4	352	WRKYGQK	C2H2	1	IIe	Misin06G194000.1.p	Misin06G194000.1.v7.1	MsWRKY73	107-IIe-MsWRKY73
Misin06G201700.v7.1	MsWRKY74	Misin06G201700	Misin06G201700.1	Chr06	74689039	74691538	6.65	35420.7	341	WRKYGQK	C2HC	1	III	Misin06G201700.1.p	Misin06G201700.1.v7.1	MsWRKY74	142-III-MsWRKY74
Misin06G223300.v7.1	MsWRKY75	Misin06G223300	Misin06G223300.1	Chr06	81494458	81497861	6.95	40981.7	394	WRKYGQK	C2H2	1	IIc	Misin06G223300.1.p	Misin06G223300.1.v7.1	MsWRKY75	064-IIc-MsWRKY75
Misin06G257000.v7.1	MsWRKY76	Misin06G257000	Misin06G257000.1	Chr06	89646615	89650205	6.29	27464	256	WRKYGQK	C2H2	1	IIc	Misin06G257000.1.p	Misin06G257000.1.v7.1	MsWRKY76	065-IIc-MsWRKY76
Misin06G263000.v7.1	MsWRKY77	Misin06G263000	Misin06G263000.1	Chr06	91159450	91161480	4.82	33231.6	308	WRKYGQK	C2H2	1	IIe	Misin06G263000.1.p	Misin06G263000.1.v7.1	MsWRKY77	108-IIe-MsWRKY77
Misin06G304500.v7.1	MsWRKY78	Misin06G304500	Misin06G304500.1	Chr06	98736612	98740191	5.98	26953	238	WRKYGQK	C2HC	1	III	Misin06G304500.1.p	Misin06G304500.1.v7.1	MsWRKY78	143-III-MsWRKY78
Misin06G304600.v7.1	MsWRKY79	Misin06G304600	Misin06G304600.1	Chr06	98786343	98796970	5.61	29373.1	262	WRKYGQK	C2HC	1	III	Misin06G304600.1.p	Misin06G304600.1.v7.1	MsWRKY79	144-III-MsWRKY79
Misin06G304700.v7.1	MsWRKY80	Misin06G304700	Misin06G304700.1	Chr06	98801362	98804326	7.08	39644.5	365	WRKYGQK	C2HC	1	III	Misin06G304700.1.p	Misin06G304700.1.v7.1	MsWRKY80	145-III-MsWRKY80
Misin06G304800.v7.1	MsWRKY81	Misin06G304800	Misin06G304800.1	Chr06	98822340	98825116	6.14	33305	308	WRKYGQK	C2HC	1	III	Misin06G304800.1.p	Misin06G304800.1.v7.1	MsWRKY81	146-III-MsWRKY81
Misin06G304900.v7.1	MsWRKY82	Misin06G304900	Misin06G304900.1	Chr06	98833287	98834794	5.98	29436.7	276	WRKYGQK	C2HC	1	III	Misin06G304900.1.p	Misin06G304900.1.v7.1	MsWRKY82	147-III-MsWRKY82
Misin06G308400.v7.1	MsWRKY83	Misin06G308400	Misin06G308400.1	Chr06	99650347	99653285	6.65	56227.5	524	WRKYGQK	C2H2	2	I	Misin06G308400.1.p	Misin06G308400.1.v7.1	MsWRKY83	009-I-MsWRKY83
Misin06G319700.v7.1	MsWRKY84	Misin06G319700	Misin06G319700.1	Chr06	101544841	101551366	7.72	35540.8	337	WRKYGQK	C2H2	1	IId	Misin06G319700.1.p	Misin06G319700.1.v7.1	MsWRKY84	093-IId-MsWRKY84
Misin07G063600.v7.1	MsWRKY85	Misin07G063600	Misin07G063600.1	Chr07	11867503	11869447	8.81	38783	361	WRKYGQK	C2H2	1	IIa	Misin07G063600.1.p	Misin07G063600.1.v7.1	MsWRKY85	029-IIa-MsWRKY85
Misin07G113800.v7.1	MsWRKY86	Misin07G113800	Misin07G113800.1	Chr07	22968339	22970872	5.77	40000.8	375	WRKYGQK	C2H2	1	IIe	Misin07G113800.1.p	Misin07G113800.1.v7.1	MsWRKY86	109-IIe-MsWRKY86
Misin07G139300.v7.1	MsWRKY87	Misin07G139300	Misin07G139300.1	Chr07	29364149	29365802	9.23	11245.9	98	WRKYGQK	C2H2	2	I	Misin07G139300.1.p	Misin07G139300.1.v7.1	MsWRKY87	010-I-MsWRKY87
Misin07G156800.v7.1	MsWRKY88	Misin07G156800	Misin07G156800.1	Chr07	33883167	33890997	6.45	62499.9	577	WRKYGQK	C2H2	2	I	Misin07G156800.1.p	Misin07G156800.1.v7.1	MsWRKY88	011-I-MsWRKY88
Misin07G221700.v7.1	MsWRKY89	Misin07G221700	Misin07G221700.1	Chr07	48363328	48367783	6.18	73536.7	680	WRKYGQK	C2H2	2	I	Misin07G221700.1.p	Misin07G221700.1.v7.1	MsWRKY89	012-I-MsWRKY89
Misin07G320900.v7.1	MsWRKY90	Misin07G320900	Misin07G320900.1	Chr07	80414542	80415531	6.49	35113.1	329	WRKYGQK	C2HC	1	III	Misin07G320900.1.p	Misin07G320900.1.v7.1	MsWRKY90	148-III-MsWRKY90
Misin07G336100.v7.1	MsWRKY91	Misin07G336100	Misin07G336100.1	Chr07	97182907	97186054	9.53	32283.9	304	WRKYGQK	C2H2	1	IId	Misin07G336100.1.p	Misin07G336100.1.v7.1	MsWRKY91	094-IId-MsWRKY91
Misin07G427800.v7.1	MsWRKY92	Misin07G427800	Misin07G427800.1	Chr07	133666880	133670859	8.74	26212.8	237	WRKYGQK	C2H2	1	IIc	Misin07G427800.1.p	Misin07G427800.1.v7.1	MsWRKY92	066-IIc-MsWRKY92
Misin07G453800.v7.1	MsWRKY93	Misin07G453800	Misin07G453800.1	Chr07	139859854	139863939	5.97	50932.8	487	WRKYGQK	C2H2	1	IIe	Misin07G453800.1.p	Misin07G453800.1.v7.1	MsWRKY93	110-IIe-MsWRKY93
Misin07G454800.v7.1	MsWRKY94	Misin07G454800	Misin07G454800.1	Chr07	140141540	140145937	5.74	50614.5	487	WRKYGQK	C2H2	1	IIe	Misin07G454800.1.p	Misin07G454800.1.v7.1	MsWRKY94	111-IIe-MsWRKY94
Misin07G514500.v7.1	MsWRKY95	Misin07G514500	Misin07G514500.1	Chr07	153014613	153017365	5.33	60875	575	WRKYGQK	C2H2	1	IIb	Misin07G514500.1.p	Misin07G514500.1.v7.1	MsWRKY95	041-IIb-MsWRKY95
Misin08G064100.v7.1	MsWRKY96	Misin08G064100	Misin08G064100.1	Chr08	13397841	13399660	8.81	38153.2	357	WRKYGQK	C2H2	1	IIa	Misin08G064100.1.p	Misin08G064100.1.v7.1	MsWRKY96	030-IIa-MsWRKY96
Misin08G113400.v7.1	MsWRKY97	Misin08G113400	Misin08G113400.1	Chr08	31140937	31143013	5.6	39155.7	368	WRKYGQK	C2H2	1	IIe	Misin08G113400.1.p	Misin08G113400.1.v7.1	MsWRKY97	112-IIe-MsWRKY97
Misin08G130600.v7.1	MsWRKY98	Misin08G130600	Misin08G130600.1	Chr08	40498773	40500342	9.46	32546.2	305	WRKYGQK	C2H2	1	IId	Misin08G130600.1.p	Misin08G130600.1.v7.1	MsWRKY98	095-IId-MsWRKY98
Misin08G223600.v7.1	MsWRKY99	Misin08G223600	Misin08G223600.1	Chr08	74637099	74641364	8.47	26138.7	236	WRKYGQK	C2H2	1	IIc	Misin08G223600.1.p	Misin08G223600.1.v7.1	MsWRKY99	067-IIc-MsWRKY99
Misin08G295700.v7.1	MsWRKY100	Misin08G295700	Misin08G295700.1	Chr08	89997647	90000423	5.41	64800.4	604	WRKYGQK	C2H2	1	IIb	Misin08G295700.1.p	Misin08G295700.1.v7.1	MsWRKY100	042-IIb-MsWRKY100
Misin09G094400.v7.1	MsWRKY101	Misin09G094400	Misin09G094400.1	Chr09	31825786	31831560	6.09	142970	1269	WRKYGQK	C2H2	1	III	Misin09G094400.1.p	Misin09G094400.1.v7.1	MsWRKY101	149-III-MsWRKY101
Misin09G124800.v7.1	MsWRKY102	Misin09G124800	Misin09G124800.1	Chr09	48969562	48973277	9.32	23326.5	212	WRKYGQK	C2H2	1	IIc	Misin09G124800.1.p	Misin09G124800.1.v7.1	MsWRKY102	068-IIc-MsWRKY102
Misin09G168300.v7.1	MsWRKY103	Misin09G168300	Misin09G168300.1	Chr09	69478619	69480158	5.16	35435.3	315	WRKYGEK	C2HC	1	III	Misin09G168300.1.p	Misin09G168300.1.v7.1	MsWRKY103	150-III-MsWRKY103
Misin09G168400.v7.1	MsWRKY104	Misin09G168400	Misin09G168400.1	Chr09	69516272	69517802	5.23	35384.4	315	CRKYGEK	C2HC	1	III	Misin09G168400.1.p	Misin09G168400.1.v7.1	MsWRKY104	151-III-MsWRKY104
Misin10G075100.v7.1	MsWRKY105	Misin10G075100	Misin10G075100.1	Chr10	22664223	22667110	7.58	68606	602	WRKYGR-	C2HC	1	III	Misin10G075100.1.p	Misin10G075100.1.v7.1	MsWRKY105	152-III-MsWRKY105
Misin10G075200.v7.1	MsWRKY106	Misin10G075200	Misin10G075200.1	Chr10	22667111	22669574	11.79	21954.3	197	-------	C2	0	III	Misin10G075200.1.p	Misin10G075200.1.v7.1	MsWRKY106	153-III-MsWRKY106
Misin10G090500.v7.1	MsWRKY107	Misin10G090500	Misin10G090500.1	Chr10	28806465	28809996	9.46	23366.5	211	WRKYGQK	C2H2	1	IIc	Misin10G090500.1.p	Misin10G090500.1.v7.1	MsWRKY107	069-IIc-MsWRKY107
Misin10G147700.v7.1	MsWRKY108	Misin10G147700	Misin10G147700.1	Chr10	57752929	57755316	9.09	45494.3	402	WNKYSQK	C2HC	1	III	Misin10G147700.1.p	Misin10G147700.1.v7.1	MsWRKY108	154-III-MsWRKY108
Misin10G168900.v7.1	MsWRKY109	Misin10G168900	Misin10G168900.1	Chr10	64290186	64291933	8.31	28207.5	251	WRKYGEK	C2HC	1	III	Misin10G168900.1.p	Misin10G168900.1.v7.1	MsWRKY109	155-III-MsWRKY109
Misin11G033500.v7.1	MsWRKY110	Misin11G033500	Misin11G033500.1	Chr11	21369493	21371062	9.69	31121.1	290	WRKYGQK	C2H2	1	IId	Misin11G033500.1.p	Misin11G033500.1.v7.1	MsWRKY110	096-IId-MsWRKY110
Misin11G109800.v7.1	MsWRKY111	Misin11G109800	Misin11G109800.1	Chr11	50960040	50966140	6.99	76641.5	722	WRKYGQK	C2H2	2	I	Misin11G109800.1.p	Misin11G109800.1.v7.1	MsWRKY111	013-I-MsWRKY111
Misin11G161900.v7.1	MsWRKY112	Misin11G161900	Misin11G161900.1	Chr11	61907380	61911291	8.87	26426	241	WRKYGQK	C2H2	1	IIc	Misin11G161900.1.p	Misin11G161900.1.v7.1	MsWRKY112	070-IIc-MsWRKY112
Misin11G172000.v7.1	MsWRKY113	Misin11G172000	Misin11G172000.1	Chr11	63970651	63972274	10.11	32836.5	311	WRKYGQK	C2H2	1	IId	Misin11G172000.1.p	Misin11G172000.1.v7.1	MsWRKY113	097-IId-MsWRKY113
Misin11G177600.v7.1	MsWRKY114	Misin11G177600	Misin11G177600.1	Chr11	64766776	64770389	5.42	51673.8	490	WRKYGQK	C2H2	1	IIe	Misin11G177600.1.p	Misin11G177600.1.v7.1	MsWRKY114	113-IIe-MsWRKY114
Misin12G114700.v7.1	MsWRKY115	Misin12G114700	Misin12G114700.1	Chr12	53371560	53377084	6.71	76479.3	721	WRKYGQK	C2H2	2	I	Misin12G114700.1.p	Misin12G114700.1.v7.1	MsWRKY115	014-I-MsWRKY115
Misin12G168300.v7.1	MsWRKY116	Misin12G168300	Misin12G168300.1	Chr12	64849948	64854472	8.58	26693.3	246	WRKYGQK	C2H2	1	IIc	Misin12G168300.1.p	Misin12G168300.1.v7.1	MsWRKY116	071-IIc-MsWRKY116
Misin12G221100.v7.1	MsWRKY117	Misin12G221100	Misin12G221100.1	Chr12	75273661	75277569	5.4	51312.3	490	WRKYGQK	C2H2	1	IIe	Misin12G221100.1.p	Misin12G221100.1.v7.1	MsWRKY117	114-IIe-MsWRKY117
Misin12G224200.v7.1	MsWRKY118	Misin12G224200	Misin12G224200.1	Chr12	75983746	75985597	10.12	33577.2	320	WRKYGQK	C2H2	1	IId	Misin12G224200.1.p	Misin12G224200.1.v7.1	MsWRKY118	098-IId-MsWRKY118
Misin13G053300.v7.1	MsWRKY119	Misin13G053300	Misin13G053300.1	Chr13	15284932	15287835	9.19	23715.2	214	WRKYGQK	C2H2	2	I	Misin13G053300.1.p	Misin13G053300.1.v7.1	MsWRKY119	015-I-MsWRKY119
Misin13G053800.v7.1	MsWRKY120	Misin13G053800	Misin13G053800.1	Chr13	15379156	15382102	8.1	24999.4	225	WRKYGQK	C2H2	2	I	Misin13G053800.1.p	Misin13G053800.1.v7.1	MsWRKY120	016-I-MsWRKY120
Misin13G065100.v7.1	MsWRKY121	Misin13G065100	Misin13G065100.1	Chr13	19010992	19011900	9.97	31219.4	302	WRKYGQK	C2H2	1	IId	Misin13G065100.1.p	Misin13G065100.1.v7.1	MsWRKY121	099-IId-MsWRKY121
Misin13G077200.v7.1	MsWRKY122	Misin13G077200	Misin13G077200.1	Chr13	26514539	26521340	6.14	61765.1	568	WRKYGQK	C2H2	2	I	Misin13G077200.1.p	Misin13G077200.1.v7.1	MsWRKY122	017-I-MsWRKY122
Misin14G000600.v7.1	MsWRKY123	Misin14G000600	Misin14G000600.1	Chr14	88281	90014	8.39	20741.6	187	WRKYGQK	C2H2	2	I	Misin14G000600.1.p	Misin14G000600.1.v7.1	MsWRKY123	018-I-MsWRKY123
Misin14G044100.v7.1	MsWRKY124	Misin14G044100	Misin14G044100.1	Chr14	10368810	10372904	9.05	25296	225	WRKYGEK	C2HC	1	III	Misin14G044100.1.p	Misin14G044100.1.v7.1	MsWRKY124	156-III-MsWRKY124
Misin14G044300.v7.1	MsWRKY125	Misin14G044300	Misin14G044300.1	Chr14	10410602	10412653	6.45	30496.3	269	WRKYGQK	C2HC	1	III	Misin14G044300.1.p	Misin14G044300.1.v7.1	MsWRKY125	157-III-MsWRKY125
Misin14G044400.v7.1	MsWRKY126	Misin14G044400	Misin14G044400.1	Chr14	10415330	10420545	9.23	22949.9	197	WRKYGQK	C2后部分缺失	1	III	Misin14G044400.1.p	Misin14G044400.1.v7.1	MsWRKY126	158-III-MsWRKY126
Misin14G044700.v7.1	MsWRKY127	Misin14G044700	Misin14G044700.1	Chr14	10486916	10488031	5.53	30704.2	271	WRKYGQK	C2HC	1	III	Misin14G044700.1.p	Misin14G044700.1.v7.1	MsWRKY127	159-III-MsWRKY127
Misin14G044900.v7.1	MsWRKY128	Misin14G044900	Misin14G044900.1	Chr14	10550794	10554423	5.75	32763.7	316	WRKYGQK	C2HC	1	III	Misin14G044900.1.p	Misin14G044900.1.v7.1	MsWRKY128	160-III-MsWRKY128
Misin14G045000.v7.1	MsWRKY129	Misin14G045000	Misin14G045000.1	Chr14	10578622	10579241	8.84	15262.1	146	WRKYGQK	缺失	1	III	Misin14G045000.1.p	Misin14G045000.1.v7.1	MsWRKY129	161-III-MsWRKY129
Misin14G045100.v7.1	MsWRKY130	Misin14G045100	Misin14G045100.1	Chr14	10615079	10617387	5.35	39100	369	WRKYGQK	C2HC	1	III	Misin14G045100.1.p	Misin14G045100.1.v7.1	MsWRKY130	162-III-MsWRKY130
Misin14G055800.v7.1	MsWRKY131	Misin14G055800	Misin14G055800.1	Chr14	13292467	13294425	5.81	33108.8	311	WRKYGQK	C2HC	1	III	Misin14G055800.1.p	Misin14G055800.1.v7.1	MsWRKY131	163-III-MsWRKY131
Misin14G094800.v7.1	MsWRKY132	Misin14G094800	Misin14G094800.1	Chr14	36988970	36997185	7.26	51967.2	489	WRKYGQK	C2H2	2	I	Misin14G094800.1.p	Misin14G094800.1.v7.1	MsWRKY132	019-I-MsWRKY132
Misin14G145800.v7.1	MsWRKY133	Misin14G145800	Misin14G145800.1	Chr14	53975422	53978412	10.11	39116.6	367	WRKYGQK	C2H2	1	IId	Misin14G145800.1.p	Misin14G145800.1.v7.1	MsWRKY133	100-IId-MsWRKY133
Misin15G021700.v7.1	MsWRKY134	Misin15G021700	Misin15G021700.1	Chr15	5345780	5348381	6.01	37525.6	354	WRKYGQK	C2HC	1	III	Misin15G021700.1.p	Misin15G021700.1.v7.1	MsWRKY134	164-III-MsWRKY134
Misin15G022300.v7.1	MsWRKY135	Misin15G022300	Misin15G022300.1	Chr15	5508198	5510603	5.95	34408.5	301	WRKYGQK	C2HC	1	III	Misin15G022300.1.p	Misin15G022300.1.v7.1	MsWRKY135	165-III-MsWRKY135
Misin15G022400.v7.1	MsWRKY136	Misin15G022400	Misin15G022400.1	Chr15	5519610	5521171	6.41	30314.2	269	WRKYGQK	C2HC	1	III	Misin15G022400.1.p	Misin15G022400.1.v7.1	MsWRKY136	166-III-MsWRKY136
Misin15G022600.v7.1	MsWRKY137	Misin15G022600	Misin15G022600.1	Chr15	5554241	5557091	9.24	25266	224	RRKYGEK	C2HC	1	III	Misin15G022600.1.p	Misin15G022600.1.v7.1	MsWRKY137	167-III-MsWRKY137
Misin15G022700.v7.1	MsWRKY138	Misin15G022700	Misin15G022700.1	Chr15	5568564	5569944	6.24	36949.2	349	WRKYGEK	C2HC	1	III	Misin15G022700.1.p	Misin15G022700.1.v7.1	MsWRKY138	168-III-MsWRKY138
Misin15G059000.v7.1	MsWRKY139	Misin15G059000	Misin15G059000.1	Chr15	14509029	14511457	5.86	34045.6	321	WRKYGQK	C2HC	1	III	Misin15G059000.1.p	Misin15G059000.1.v7.1	MsWRKY139	169-III-MsWRKY139
Misin15G117000.v7.1	MsWRKY140	Misin15G117000	Misin15G117000.1	Chr15	44938827	44944840	7.26	52373.6	494	WRKYGQK	C2H2	2	I	Misin15G117000.1.p	Misin15G117000.1.v7.1	MsWRKY140	020-I-MsWRKY140
Misin15G165100.v7.1	MsWRKY141	Misin15G165100	Misin15G165100.1	Chr15	61759600	61762535	10.06	39406.9	369	WRKYGQK	C2H2	1	IId	Misin15G165100.1.p	Misin15G165100.1.v7.1	MsWRKY141	101-IId-MsWRKY141
Misin15G207300.v7.1	MsWRKY142	Misin15G207300	Misin15G207300.1	Chr15	72991988	72993980	5.68	33773.5	318	WRKYGQK	C2HC	1	III	Misin15G207300.1.p	Misin15G207300.1.v7.1	MsWRKY142	170-III-MsWRKY142
Misin16G028000.v7.1	MsWRKY143	Misin16G028000	Misin16G028000.1	Chr16	6831166	6841544	6.1	42064.2	390	WRKYGQK	C2H2	1	IIe	Misin16G028000.1.p	Misin16G028000.1.v7.1	MsWRKY143	115-IIe-MsWRKY143
Misin16G048900.v7.1	MsWRKY144	Misin16G048900	Misin16G048900.1	Chr16	10992577	10999877	6.07	55955.5	539	WRKYGQK	C2H2	1	IIb	Misin16G048900.1.p	Misin16G048900.1.v7.1	MsWRKY144	043-IIb-MsWRKY144
Misin16G081700.v7.1	MsWRKY145	Misin16G081700	Misin16G081700.1	Chr16	22116722	22118179	8.38	19270.2	178	WRKYGKK	C2H2	1	IIc	Misin16G081700.1.p	Misin16G081700.1.v7.1	MsWRKY145	072-IIc-MsWRKY145
Misin16G101800.v7.1	MsWRKY146	Misin16G101800	Misin16G101800.1	Chr16	37889291	37892295	6.76	44475.8	415	WRKYGQK	C2HC	1	III	Misin16G101800.1.p	Misin16G101800.1.v7.1	MsWRKY146	171-III-MsWRKY146
Misin16G105500.v7.1	MsWRKY147	Misin16G105500	Misin16G105500.1	Chr16	40038943	40041203	8.11	52702.1	498	WRKYGQK	C2H2	2	I	Misin16G105500.1.p	Misin16G105500.1.v7.1	MsWRKY147	021-I-MsWRKY147
Misin16G172200.v7.1	MsWRKY148	Misin16G172200	Misin16G172200.1	Chr16	63685681	63688656	6.24	59899.7	567	WRKYGQK	C2H2	2	I	Misin16G172200.1.p	Misin16G172200.1.v7.1	MsWRKY148	022-I-MsWRKY148
Misin16G174600.v7.1	MsWRKY149	Misin16G174600	Misin16G174600.1	Chr16	64449520	64453297	9.67	16747.9	149	WRKYGEK	缺失	1	III	Misin16G174600.1.p	Misin16G174600.1.v7.1	MsWRKY149	172-III-MsWRKY149
Misin16G174700.v7.1	MsWRKY150	Misin16G174700	Misin16G174700.1	Chr16	64489809	64491209	4.8	33581.5	305	WRKYGQK	C2HC	1	III	Misin16G174700.1.p	Misin16G174700.1.v7.1	MsWRKY150	173-III-MsWRKY150
Misin16G203800.v7.1	MsWRKY151	Misin16G203800	Misin16G203800.1	Chr16	69942927	69944332	9.25	25824.2	245	WRKYGQK	C2H2	1	IIc	Misin16G203800.1.p	Misin16G203800.1.v7.1	MsWRKY151	073-IIc-MsWRKY151
Misin16G214500.v7.1	MsWRKY152	Misin16G214500	Misin16G214500.1	Chr16	71981919	71983740	6.51	22679.9	220	WRKYGKK	C2H2	1	IIc	Misin16G214500.1.p	Misin16G214500.1.v7.1	MsWRKY152	074-IIc-MsWRKY152
Misin16G230900.v7.1	MsWRKY153	Misin16G230900	Misin16G230900.1	Chr16	74460403	74463496	6.14	45216	427	WRKYGQK	C2H2	1	IIc	Misin16G230900.1.p	Misin16G230900.1.v7.1	MsWRKY153	075-IIc-MsWRKY153
Misin16G238000.v7.1	MsWRKY154	Misin16G238000	Misin16G238000.1	Chr16	75949728	75952344	6.47	55813.4	533	WRKYGQK	C2H2	1	IIb	Misin16G238000.1.p	Misin16G238000.1.v7.1	MsWRKY154	044-IIb-MsWRKY154
Misin16G240400.v7.1	MsWRKY155	Misin16G240400	Misin16G240400.1	Chr16	76369804	76371283	5.64	31057.5	292	WRKYGQK	C2HC	1	III	Misin16G240400.1.p	Misin16G240400.1.v7.1	MsWRKY155	174-III-MsWRKY155
Misin16G248100.v7.1	MsWRKY156	Misin16G248100	Misin16G248100.1	Chr16	78361013	78362627	7.59	40882.2	383	WRKYGQK	C2H2	1	IIe	Misin16G248100.1.p	Misin16G248100.1.v7.1	MsWRKY156	116-IIe-MsWRKY156
Misin17G038700.v7.1	MsWRKY157	Misin17G038700	Misin17G038700.1	Chr17	10631690	10636844	6.08	55291.5	532	WRKYGQK	C2H2	1	IIb	Misin17G038700.1.p	Misin17G038700.1.v7.1	MsWRKY157	045-IIb-MsWRKY157
Misin17G083500.v7.1	MsWRKY158	Misin17G083500	Misin17G083500.1	Chr17	25376889	25385898	6.96	21980.2	204	WRKYGKK	C2H2	1	IIc	Misin17G083500.1.p	Misin17G083500.1.v7.1	MsWRKY158	076-IIc-MsWRKY158
Misin17G109300.v7.1	MsWRKY159	Misin17G109300	Misin17G109300.1	Chr17	38677661	38679975	6.87	53141.5	507	WRKYGQK	C2H2	2	I	Misin17G109300.1.p	Misin17G109300.1.v7.1	MsWRKY159	023-I-MsWRKY159
Misin17G113800.v7.1	MsWRKY160	Misin17G113800	Misin17G113800.1	Chr17	41268683	41271638	6.99	44427.8	414	WRKYGQK	C2HC	1	III	Misin17G113800.1.p	Misin17G113800.1.v7.1	MsWRKY160	175-III-MsWRKY160
Misin17G171600.v7.1	MsWRKY161	Misin17G171600	Misin17G171600.1	Chr17	64424660	64428034	6.08	21848.3	191	WTKYGEK	C2HC	1	III	Misin17G171600.1.p	Misin17G171600.1.v7.1	MsWRKY161	176-III-MsWRKY161
Misin17G174100.v7.1	MsWRKY162	Misin17G174100	Misin17G174100.1	Chr17	65394933	65397741	6.65	60054.9	563	WRKYGQK	C2H2	2	I	Misin17G174100.1.p	Misin17G174100.1.v7.1	MsWRKY162	024-I-MsWRKY162
Misin17G209900.v7.1	MsWRKY163	Misin17G209900	Misin17G209900.1	Chr17	73211242	73212749	9.15	24778.2	234	WRKYGQK	C2H2	1	IIc	Misin17G209900.1.p	Misin17G209900.1.v7.1	MsWRKY163	077-IIc-MsWRKY163
Misin17G216300.v7.1	MsWRKY164	Misin17G216300	Misin17G216300.1	Chr17	74457742	74459617	6.2	22606.8	218	WRKYGKK	C2H2	1	IIc	Misin17G216300.1.p	Misin17G216300.1.v7.1	MsWRKY164	078-IIc-MsWRKY164
Misin17G243200.v7.1	MsWRKY165	Misin17G243200	Misin17G243200.1	Chr17	79583903	79586980	6.37	43647.5	414	WRKYGQK	C2H2	1	IIc	Misin17G243200.1.p	Misin17G243200.1.v7.1	MsWRKY165	079-IIc-MsWRKY165
Misin17G243900.v7.1	MsWRKY166	Misin17G243900	Misin17G243900.1	Chr17	79818715	79821649	6.82	61955.4	589	WRKYGQK	C2H2	1	IIb	Misin17G243900.1.p	Misin17G243900.1.v7.1	MsWRKY166	046-IIb-MsWRKY166
Misin17G248100.v7.1	MsWRKY167	Misin17G248100	Misin17G248100.1	Chr17	80589893	80591407	5.8	31233.8	294	WRKYGQK	C2HC	1	III	Misin17G248100.1.p	Misin17G248100.1.v7.1	MsWRKY167	177-III-MsWRKY167
Misin17G257600.v7.1	MsWRKY168	Misin17G257600	Misin17G257600.1	Chr17	82409895	82413771	5.06	35515.9	336	WRKYGQK	C2H2	1	IIc	Misin17G257600.1.p	Misin17G257600.1.v7.1	MsWRKY168	080-IIc-MsWRKY168
Misin17G258100.v7.1	MsWRKY169	Misin17G258100	Misin17G258100.1	Chr17	82719255	82721075	7.6	32985.9	314	WRKYGQK	C2H2	1	IIe	Misin17G258100.1.p	Misin17G258100.1.v7.1	MsWRKY169	117-IIe-MsWRKY169
Misin18G036700.v7.1	MsWRKY170	Misin18G036700	Misin18G036700.1	Chr18	8281538	8287821	8.86	67058	638	WRKYGQK	C2H2	1	IIb	Misin18G036700.1.p	Misin18G036700.1.v7.1	MsWRKY170	047-IIb-MsWRKY170
Misin18G048700.v7.1	MsWRKY171	Misin18G048700	Misin18G048700.1	Chr18	10206417	10210611	5.82	41183.6	385	WRKYGQK	C2HC	1	III	Misin18G048700.1.p	Misin18G048700.1.v7.1	MsWRKY171	178-III-MsWRKY171
Misin18G150100.v7.1	MsWRKY172	Misin18G150100	Misin18G150100.1	Chr18	48766642	48768157	8.32	35201.5	321	WRKYGQK	C2H2	1	IIe	Misin18G150100.1.p	Misin18G150100.1.v7.1	MsWRKY172	118-IIe-MsWRKY172
Misin18G152000.v7.1	MsWRKY173	Misin18G152000	Misin18G152000.1	Chr18	50380536	50382557	5.18	60818.2	569	WRKYGEK	C2H2	1	IIe	Misin18G152000.1.p	Misin18G152000.1.v7.1	MsWRKY173	119-IIe-MsWRKY173
Misin18G207000.v7.1	MsWRKY174	Misin18G207000	Misin18G207000.1	Chr18	69577536	69579342	9.29	44128	411	WRKYGQK	C2H2	1	IIa	Misin18G207000.1.p	Misin18G207000.1.v7.1	MsWRKY174	031-IIa-MsWRKY174
Misin19G033600.v7.1	MsWRKY175	Misin19G033600	Misin19G033600.1	Chr19	7916396	7933365	8.04	65369.6	624	WRKYGQK	C2H2	1	IIb	Misin19G033600.1.p	Misin19G033600.1.v7.1	MsWRKY175	048-IIb-MsWRKY175
Misin19G046600.v7.1	MsWRKY176	Misin19G046600	Misin19G046600.1	Chr19	10576130	10580248	6.01	39605.9	371	WRKYGQK	C2HC	1	III	Misin19G046600.1.p	Misin19G046600.1.v7.1	MsWRKY176	179-III-MsWRKY176
Misin19G148800.v7.1	MsWRKY177	Misin19G148800	Misin19G148800.1	Chr19	49190343	49191582	7.58	38894.3	359	WRKYGQK	C2H2	1	IIe	Misin19G148800.1.p	Misin19G148800.1.v7.1	MsWRKY177	120-IIe-MsWRKY177
Misin19G148900.v7.1	MsWRKY178	Misin19G148900	Misin19G148900.1	Chr19	49254920	49256188	7.99	40336	377	WRKYGQK	C2H2	1	IIe	Misin19G148900.1.p	Misin19G148900.1.v7.1	MsWRKY178	121-IIe-MsWRKY178
Misin19G200400.v7.1	MsWRKY179	Misin19G200400	Misin19G200400.1	Chr19	69378305	69380812	9.55	36897.6	343	WRKYGQK	C2H2	1	IIa	Misin19G200400.1.p	Misin19G200400.1.v7.1	MsWRKY179	032-IIa-MsWRKY179

## Sheet: 染色体位置数据
chrom	Chr01	S=0	E=150.791526
MsWRKY01	0.256399
MsWRKY02	7.44738
MsWRKY03	9.96702
MsWRKY04	10.1854
MsWRKY05	13.1812
MsWRKY06	27.6171
MsWRKY07	27.6589
MsWRKY08	84.3503
MsWRKY09	105.23
MsWRKY10	112.899
MsWRKY11	118.029
MsWRKY12	119.78
chrom	Chr02	S=0	E=146.078795
MsWRKY13	4.90334
MsWRKY14	10.346
MsWRKY15	10.5318
MsWRKY16	12.5026
MsWRKY17	21.2315
MsWRKY18	21.2779
MsWRKY19	24.8884
MsWRKY20	27.9771
MsWRKY21	82.7773
MsWRKY22	98.9926
MsWRKY23	109.902
MsWRKY24	113.666
chrom	Chr03	S=0	E=109.665524
MsWRKY25	7.31528
MsWRKY26	26.7143
MsWRKY27	58.3563
MsWRKY28	58.463
MsWRKY29	67.6709
MsWRKY30	67.713
MsWRKY31	99.3058
MsWRKY32	105.877
chrom	Chr04	S=0	E=115.570138
MsWRKY33	2.81184
MsWRKY34	28.8718
MsWRKY35	37.1657
MsWRKY36	59.5134
MsWRKY37	59.5901
MsWRKY38	59.6281
MsWRKY39	70.5203
MsWRKY40	70.6136
MsWRKY41	80.781
MsWRKY42	103.116
MsWRKY43	113.185
chrom	Chr05	S=0	E=114.776490
MsWRKY44	1.06234
MsWRKY45	1.12768
MsWRKY46	8.71458
MsWRKY47	8.72488
MsWRKY48	9.43626
MsWRKY49	9.66136
MsWRKY50	33.7636
MsWRKY51	61.5373
MsWRKY52	62.453
MsWRKY53	71.0478
MsWRKY54	71.2616
MsWRKY55	76.2708
MsWRKY56	82.3764
MsWRKY57	82.5855
MsWRKY58	84.7067
MsWRKY59	87.0762
MsWRKY60	97.0844
MsWRKY61	97.8535
MsWRKY62	97.8943
MsWRKY63	97.9046
MsWRKY64	97.9217
MsWRKY65	97.948
MsWRKY66	102.615
chrom	Chr06	S=0	E=118.957960
MsWRKY67	8.2875
MsWRKY68	8.31614
MsWRKY69	8.82787
MsWRKY70	32.0224
MsWRKY71	64.3625
MsWRKY72	65.8374
MsWRKY73	71.4859
MsWRKY74	74.689
MsWRKY75	81.4945
MsWRKY76	89.6466
MsWRKY77	91.1595
MsWRKY78	98.7366
MsWRKY79	98.7863
MsWRKY80	98.8014
MsWRKY81	98.8223
MsWRKY82	98.8333
MsWRKY83	99.6503
MsWRKY84	101.545
chrom	Chr07	S=0	E=160.856382
MsWRKY85	11.8675
MsWRKY86	22.9683
MsWRKY87	29.3641
MsWRKY88	33.8832
MsWRKY89	48.3633
MsWRKY90	80.4145
MsWRKY91	97.1829
MsWRKY92	133.667
MsWRKY93	139.86
MsWRKY94	140.142
MsWRKY95	153.015
chrom	Chr08	S=0	E=96.699726
MsWRKY96	13.3978
MsWRKY97	31.1409
MsWRKY98	40.4988
MsWRKY99	74.6371
MsWRKY100	89.9976
chrom	Chr09	S=0	E=81.969050
MsWRKY101	31.8258
MsWRKY102	48.9696
MsWRKY103	69.4786
MsWRKY104	69.5163
chrom	Chr10	S=0	E=75.050370
MsWRKY105	22.6642
MsWRKY106	22.6671
MsWRKY107	28.8065
MsWRKY108	57.7529
MsWRKY109	64.2902
chrom	Chr11	S=0	E=82.559129
MsWRKY110	21.3695
MsWRKY111	50.96
MsWRKY112	61.9074
MsWRKY113	63.9707
MsWRKY114	64.7668
chrom	Chr12	S=0	E=85.491759
MsWRKY115	53.3716
MsWRKY116	64.8499
MsWRKY117	75.2737
MsWRKY118	75.9837
chrom	Chr13	S=0	E=68.179329
MsWRKY119	15.2849
MsWRKY120	15.3792
MsWRKY121	19.011
MsWRKY122	26.5145
chrom	Chr14	S=0	E=60.473022
MsWRKY123	0.088281
MsWRKY124	10.3688
MsWRKY125	10.4106
MsWRKY126	10.4153
MsWRKY127	10.4869
MsWRKY128	10.5508
MsWRKY129	10.5786
MsWRKY130	10.6151
MsWRKY131	13.2925
MsWRKY132	36.989
MsWRKY133	53.9754
chrom	Chr15	S=0	E=73.279129
MsWRKY134	5.34578
MsWRKY135	5.5082
MsWRKY136	5.51961
MsWRKY137	5.55424
MsWRKY138	5.56856
MsWRKY139	14.509
MsWRKY140	44.9388
MsWRKY141	61.7596
MsWRKY142	72.992
chrom	Chr16	S=0	E=81.895611
MsWRKY143	6.83117
MsWRKY144	10.9926
MsWRKY145	22.1167
MsWRKY146	37.8893
MsWRKY147	40.0389
MsWRKY148	63.6857
MsWRKY149	64.4495
MsWRKY150	64.4898
MsWRKY151	69.9429
MsWRKY152	71.9819
MsWRKY153	74.4604
MsWRKY154	75.9497
MsWRKY155	76.3698
MsWRKY156	78.361
chrom	Chr17	S=0	E=85.087076
MsWRKY157	10.6317
MsWRKY158	25.3769
MsWRKY159	38.6777
MsWRKY160	41.2687
MsWRKY161	64.4247
MsWRKY162	65.3949
MsWRKY163	73.2112
MsWRKY164	74.4577
MsWRKY165	79.5839
MsWRKY166	79.8187
MsWRKY167	80.5899
MsWRKY168	82.4099
MsWRKY169	82.7193
chrom	Chr18	S=0	E=84.719993
MsWRKY170	8.28154
MsWRKY171	10.2064
MsWRKY172	48.7666
MsWRKY173	50.3805
MsWRKY174	69.5775
chrom	Chr19	S=0	E=88.264447
MsWRKY175	7.9164
MsWRKY176	10.5761
MsWRKY177	49.1903
MsWRKY178	49.2549
MsWRKY179	69.3783

## Sheet: 锌指结构
MsWRKY01	1	C	C	H	H	C2H2	IIe
MsWRKY02	2	C	C	H	H	C2H2	IId
MsWRKY03	3	C	C	H	H	C2H2	IIc
MsWRKY04	4	C	C	H	H	C2H2	I
MsWRKY05	5	C	C	H	H	C2H2	IId
MsWRKY06	6	C	C	H	H	C2H2	IId
MsWRKY07	7	C	C	H	H	C2H2	IId
MsWRKY08	8	C	C	H	H	C2H2	IIe
MsWRKY09	9	C	C	H	H	C2H2	I	WRKY后面就断掉了
MsWRKY10	10	C	C	K	-	C2后部分缺失	IId	H2前面一点断掉的
MsWRKY11	11	C	C	H	C	C2HC	III
MsWRKY12	12	C	C	H	C	C2HC	III
MsWRKY13	13	C	C	H	H	C2H2	IId
MsWRKY14	14	C	C	H	H	C2H2	I
MsWRKY15	15	C	C	H	H	C2H2	IIc
MsWRKY16	16	C	C	H	H	C2H2	IId
MsWRKY17	17	C	C	H	H	C2H2	IId
MsWRKY18	18	C	C	H	H	C2H2	IId
MsWRKY19	19	C	C	H	C	C2HC	III
MsWRKY20	20	C	C	H	H	C2H2	IId
MsWRKY21	21	C	C	H	H	C2H2	IIe
MsWRKY22	22	C	C	H	H	C2H2	I
MsWRKY23	23	C	C	H	C	C2HC	III
MsWRKY24	24	C	C	H	C	C2HC	III
MsWRKY25	25	C	C	H	H	C2H2	IIc
MsWRKY26	26	C	C	H	H	C2H2	III	介于IIe和III之间
MsWRKY27	27	C	C	H	C	C2HC	III
MsWRKY28	28	C	C	H	C	C2HC	III
MsWRKY29	29	C	C	H	H	C2H2	IIa
MsWRKY30	30	-	-	H	H	C2H2	IIa	WRKY后到C2后缺失一段
MsWRKY31	31	C	C	H	H	C2H2	I
MsWRKY32	32	C	C	H	C	C2HC	III
MsWRKY33	33	C	C	H	H	C2H2	IIc
MsWRKY34	34	C	C	H	H	C2H2	III	介于IIe和III之间
MsWRKY35	35	C	C	H	C	C2HC	III
MsWRKY36	36	C	C	H	C	C2HC	III
MsWRKY37	37	C	C	H	C	C2HC	III
MsWRKY38	38	C	C	H	C	C2HC	III
MsWRKY39	39	C	C	H	H	C2H2	IIa
MsWRKY40	40	C	C	H	H	C2H2	IIa
MsWRKY41	41	C	C	H	H	C2H2	I
MsWRKY42	42	C	C	H	H	C2H2	I
MsWRKY43	43	C	C	H	C	C2HC	III
MsWRKY44	44	-	-	H	H	C2H2	IIb	缺失一大段，在H2之前包括WRKY都缺失了
MsWRKY45	45	C	C	H	H	C2H2	IIb
MsWRKY46	46	C	C	H	H	C2H2	IIc
MsWRKY47	47	C	C	H	H	C2H2	IIb
MsWRKY48	48	C	C	H	H	C2H2	IIc
MsWRKY49	49	-	-	C	L	缺失	IIc	WRKY后面乱码，很快断掉了
MsWRKY50	50	C	C	H	H	C2H2	IIb
MsWRKY51	51	C	C	H	H	C2H2	IIc
MsWRKY52	52	C	C	H	H	C2H2	IIb
MsWRKY53	53	C	C	H	H	C2H2	IIc
MsWRKY54	54	C	C	H	H	C2H2	IIe
MsWRKY55	55	C	C	H	H	C2H2	IIc
MsWRKY56	56	C	C	H	H	C2H2	IIc
MsWRKY57	57	C	C	H	H	C2H2	IId
MsWRKY58	58	C	C	H	H	C2H2	IIc
MsWRKY59	59	C	C	H	H	C2H2	IIe
MsWRKY60	60	C	C	H	H	C2H2	I
MsWRKY61	61	C	C	H	C	C2HC	III
MsWRKY62	62	C	C	H	C	C2HC	III
MsWRKY63	63	C	C	H	C	C2HC	III
MsWRKY64	64	C	C	H	C	C2HC	III
MsWRKY65	65	C	C	H	C	C2HC	III
MsWRKY66	66	C	C	H	H	C2H2	IId
MsWRKY67	67	C	C	H	H	C2H2	IIc
MsWRKY68	68	C	C	H	H	C2H2	IIb
MsWRKY69	69	C	C	H	H	C2H2	IIc
MsWRKY70	70	C	C	H	H	C2H2	IIb
MsWRKY71	71	C	C	H	H	C2H2	IIc
MsWRKY72	72	C	C	H	H	C2H2	IIb
MsWRKY73	73	C	C	H	H	C2H2	IIe
MsWRKY74	74	C	C	H	C	C2HC	III
MsWRKY75	75	C	C	H	H	C2H2	IIc
MsWRKY76	76	C	C	H	H	C2H2	IIc
MsWRKY77	77	C	C	H	H	C2H2	IIe
MsWRKY78	78	C	C	H	C	C2HC	III
MsWRKY79	79	C	C	H	C	C2HC	III
MsWRKY80	80	C	C	H	C	C2HC	III
MsWRKY81	81	C	C	H	C	C2HC	III
MsWRKY82	82	C	C	H	C	C2HC	III
MsWRKY83	83	C	C	H	H	C2H2	I
MsWRKY84	84	C	C	H	H	C2H2	IId
MsWRKY85	85	C	C	H	H	C2H2	IIa
MsWRKY86	86	C	C	H	H	C2H2	IIe
MsWRKY87	87	C	C	H	H	C2H2	I
MsWRKY88	88	C	C	H	H	C2H2	I
MsWRKY89	89	C	C	H	H	C2H2	I
MsWRKY90	90	C	C	H	C	C2HC	III
MsWRKY91	91	C	C	H	H	C2H2	IId
MsWRKY92	92	C	C	H	H	C2H2	IIc
MsWRKY93	93	C	C	H	H	C2H2	IIe
MsWRKY94	94	C	C	H	H	C2H2	IIe
MsWRKY95	95	C	C	H	H	C2H2	IIb
MsWRKY96	96	C	C	H	H	C2H2	IIa
MsWRKY97	97	C	C	H	H	C2H2	IIe
MsWRKY98	98	C	C	H	H	C2H2	IId
MsWRKY99	99	C	C	H	H	C2H2	IIc
MsWRKY100	100	C	C	H	H	C2H2	IIb
MsWRKY101	101	C	C	H	H	C2H2	III
MsWRKY102	102	C	C	H	H	C2H2	IIc
MsWRKY103	103	C	C	H	C	C2HC	III
MsWRKY104	104	C	C	H	C	C2HC	III
MsWRKY105	105	C	C	H	N	C2HC	III	介于IIe和III之间
MsWRKY106	106	C	C	G	A	C2	III	介于IIe和III之间
MsWRKY107	107	C	C	H	H	C2H2	IIc
MsWRKY108	108	C	C	H	C	C2HC	III
MsWRKY109	109	C	C	N	C	C2HC	III	大概是突变？
MsWRKY110	110	C	C	H	H	C2H2	IId
MsWRKY111	111	C	C	H	H	C2H2	I
MsWRKY112	112	C	C	H	H	C2H2	IIc
MsWRKY113	113	C	C	H	H	C2H2	IId
MsWRKY114	114	C	C	H	H	C2H2	IIe
MsWRKY115	115	C	C	H	H	C2H2	I
MsWRKY116	116	C	C	H	H	C2H2	IIc
MsWRKY117	117	C	C	H	H	C2H2	IIe
MsWRKY118	118	C	C	H	H	C2H2	IId
MsWRKY119	119	C	C	H	H	C2H2	I
MsWRKY120	120	C	C	H	H	C2H2	I
MsWRKY121	121	C	C	H	H	C2H2	IId
MsWRKY122	122	C	C	H	H	C2H2	I
MsWRKY123	123	C	C	H	H	C2H2	I
MsWRKY124	124	C	C	H	C	C2HC	III
MsWRKY125	125	C	C	H	C	C2HC	III
MsWRKY126	126	C	C	-	-	C2后部分缺失	III	CC后面一点断掉了
MsWRKY127	127	C	C	H	C	C2HC	III
MsWRKY128	128	C	C	H	C	C2HC	III
MsWRKY129	129	-	-	-	-	缺失	III	WRKY后面很快断掉了
MsWRKY130	130	C	C	H	C	C2HC	III
MsWRKY131	131	C	C	H	C	C2HC	III
MsWRKY132	132	C	C	H	H	C2H2	I
MsWRKY133	133	C	C	H	H	C2H2	IId
MsWRKY134	134	C	C	H	C	C2HC	III
MsWRKY135	135	C	C	H	C	C2HC	III
MsWRKY136	136	C	C	H	C	C2HC	III
MsWRKY137	137	C	C	H	C	C2HC	III
MsWRKY138	138	C	C	H	C	C2HC	III
MsWRKY139	139	C	C	H	C	C2HC	III
MsWRKY140	140	C	C	H	H	C2H2	I
MsWRKY141	141	C	C	H	H	C2H2	IId
MsWRKY142	142	C	C	H	C	C2HC	III
MsWRKY143	143	C	C	H	H	C2H2	IIe
MsWRKY144	144	C	C	H	H	C2H2	IIb
MsWRKY145	145	C	C	H	H	C2H2	IIc
MsWRKY146	146	C	C	H	C	C2HC	III
MsWRKY147	147	C	C	H	H	C2H2	I
MsWRKY148	148	C	C	H	H	C2H2	I
MsWRKY149	149	-	-	-	-	缺失	III	WRKY后面很快断掉了
MsWRKY150	150	C	C	H	C	C2HC	III
MsWRKY151	151	C	C	H	H	C2H2	IIc
MsWRKY152	152	C	C	H	H	C2H2	IIc
MsWRKY153	153	C	C	H	H	C2H2	IIc
MsWRKY154	154	C	C	H	H	C2H2	IIb
MsWRKY155	155	C	C	H	C	C2HC	III
MsWRKY156	156	C	C	H	H	C2H2	IIe
MsWRKY157	157	C	C	H	H	C2H2	IIb
MsWRKY158	158	C	C	H	H	C2H2	IIc
MsWRKY159	159	C	C	H	H	C2H2	I
MsWRKY160	160	C	C	H	C	C2HC	III
MsWRKY161	161	C	C	H	C	C2HC	III
MsWRKY162	162	C	C	H	H	C2H2	I
MsWRKY163	163	C	C	H	H	C2H2	IIc
MsWRKY164	164	C	C	H	H	C2H2	IIc
MsWRKY165	165	C	C	H	H	C2H2	IIc
MsWRKY166	166	C	C	H	H	C2H2	IIb
MsWRKY167	167	C	C	H	C	C2HC	III
MsWRKY168	168	C	C	H	H	C2H2	IIc
MsWRKY169	169	C	C	H	H	C2H2	IIe
MsWRKY170	170	C	C	H	H	C2H2	IIb
MsWRKY171	171	C	C	H	C	C2HC	III
MsWRKY172	172	C	C	H	H	C2H2	IIe
MsWRKY173	173	C	C	H	H	C2H2	IIe
MsWRKY174	174	C	C	H	H	C2H2	IIa
MsWRKY175	175	C	C	H	H	C2H2	IIb
MsWRKY176	176	C	C	H	C	C2HC	III
MsWRKY177	177	C	C	H	H	C2H2	IIe
MsWRKY178	178	C	C	H	H	C2H2	IIe
MsWRKY179	179	C	C	H	H	C2H2	IIa

## Sheet: GO富集
Class	GO_Name	GO_ID	GO_Level	P_value	EnrichmentScore	HitsGenesCountsInSelectedSet	HitsGenesCountsInBackground	AllGenesCountsInSelectedSet	AllGenesCountsInBackground	GenesOfSelectedSetInGOterm	corrected p-value(BH method)
Molecular function	transcription regulator activity	GO:0140110	2	0	7.85022	61	2692	66	22865	Misin02G074100.1.p,Misin01G080100.1.p,Misin07G320900.1.p,Misin05G133400.1.p,Misin12G221100.1.p,Misin15G059000.1.p,Misin11G177600.1.p,Misin05G245300.1.p,Misin17G243200.1.p,Misin04G159500.1.p,Misin08G223600.1.p,Misin17G113800.1.p,Misin07G113800.1.p,Misin03G145800.1.p,Misin04G159700.1.p,Misin05G223600.1.p,Misin14G094800.1.p,Misin02G062400.1.p,Misin15G207300.1.p,Misin18G036700.1.p,Misin14G055800.1.p,…	0
Molecular function	sequence-specific double-stranded DNA binding	GO:1990837	7	0	11.0305	27	848	66	22865	Misin07G320900.1.p,Misin17G243200.1.p,Misin04G159500.1.p,Misin03G145800.1.p,Misin04G159700.1.p,Misin05G223600.1.p,Misin14G094800.1.p,Misin02G062400.1.p,Misin15G207300.1.p,Misin08G295700.1.p,Misin04G159600.1.p,Misin03G145900.1.p,Misin18G048700.1.p,Misin09G124800.1.p,Misin01G315300.1.p,Misin07G514500.1.p,Misin10G090500.1.p,Misin01G063100.1.p,Misin06G223300.1.p,Misin06G201700.1.p,Misin19G046600.1.p,…	0
Molecular function	DNA-binding transcription factor activity	GO:0003700	3	0	8.55233	61	2471	66	22865	Misin02G074100.1.p,Misin01G080100.1.p,Misin07G320900.1.p,Misin05G133400.1.p,Misin12G221100.1.p,Misin15G059000.1.p,Misin11G177600.1.p,Misin05G245300.1.p,Misin17G243200.1.p,Misin04G159500.1.p,Misin08G223600.1.p,Misin17G113800.1.p,Misin07G113800.1.p,Misin03G145800.1.p,Misin04G159700.1.p,Misin05G223600.1.p,Misin14G094800.1.p,Misin02G062400.1.p,Misin15G207300.1.p,Misin18G036700.1.p,Misin14G055800.1.p,…	0
Molecular function	double-stranded DNA binding	GO:0003690	6	1.11e-16	8.55797	27	1093	66	22865	Misin07G320900.1.p,Misin17G243200.1.p,Misin04G159500.1.p,Misin03G145800.1.p,Misin04G159700.1.p,Misin05G223600.1.p,Misin14G094800.1.p,Misin02G062400.1.p,Misin15G207300.1.p,Misin08G295700.1.p,Misin04G159600.1.p,Misin03G145900.1.p,Misin18G048700.1.p,Misin09G124800.1.p,Misin01G315300.1.p,Misin07G514500.1.p,Misin10G090500.1.p,Misin01G063100.1.p,Misin06G223300.1.p,Misin06G201700.1.p,Misin19G046600.1.p,…	7.77e-16
Molecular function	sequence-specific DNA binding	GO:0043565	6	1.11e-16	6.85784	29	1465	66	22865	Misin02G074100.1.p,Misin01G080100.1.p,Misin07G320900.1.p,Misin17G243200.1.p,Misin04G159500.1.p,Misin03G145800.1.p,Misin04G159700.1.p,Misin05G223600.1.p,Misin14G094800.1.p,Misin02G062400.1.p,Misin15G207300.1.p,Misin08G295700.1.p,Misin04G159600.1.p,Misin03G145900.1.p,Misin18G048700.1.p,Misin09G124800.1.p,Misin01G315300.1.p,Misin07G514500.1.p,Misin10G090500.1.p,Misin01G063100.1.p,Misin06G223300.1.p,…	7.77e-16
Molecular function	transcription cis-regulatory region binding	GO:0000976	8	2.22e-16	9.976	22	764	66	22865	Misin07G320900.1.p,Misin04G159500.1.p,Misin03G145800.1.p,Misin04G159700.1.p,Misin14G094800.1.p,Misin02G062400.1.p,Misin15G207300.1.p,Misin08G295700.1.p,Misin04G159600.1.p,Misin03G145900.1.p,Misin18G048700.1.p,Misin09G124800.1.p,Misin01G315300.1.p,Misin07G514500.1.p,Misin10G090500.1.p,Misin01G063100.1.p,Misin06G201700.1.p,Misin19G046600.1.p,Misin02G303500.1.p,Misin16G105500.1.p,Misin17G109300.1.p,…	1.04e-15
Molecular function	transcription regulatory region nucleic acid binding	GO:0001067	5	2.22e-16	9.976	22	764	66	22865	Misin07G320900.1.p,Misin04G159500.1.p,Misin03G145800.1.p,Misin04G159700.1.p,Misin14G094800.1.p,Misin02G062400.1.p,Misin15G207300.1.p,Misin08G295700.1.p,Misin04G159600.1.p,Misin03G145900.1.p,Misin18G048700.1.p,Misin09G124800.1.p,Misin01G315300.1.p,Misin07G514500.1.p,Misin10G090500.1.p,Misin01G063100.1.p,Misin06G201700.1.p,Misin19G046600.1.p,Misin02G303500.1.p,Misin16G105500.1.p,Misin17G109300.1.p,…	1.04e-15
Molecular function	DNA binding	GO:0003677	5	7.2e-12	4.04947	29	2481	66	22865	Misin02G074100.1.p,Misin01G080100.1.p,Misin07G320900.1.p,Misin17G243200.1.p,Misin04G159500.1.p,Misin03G145800.1.p,Misin04G159700.1.p,Misin05G223600.1.p,Misin14G094800.1.p,Misin02G062400.1.p,Misin15G207300.1.p,Misin08G295700.1.p,Misin04G159600.1.p,Misin03G145900.1.p,Misin18G048700.1.p,Misin09G124800.1.p,Misin01G315300.1.p,Misin07G514500.1.p,Misin10G090500.1.p,Misin01G063100.1.p,Misin06G223300.1.p,…	2.52e-11
Molecular function	nucleic acid binding	GO:0003676	4	3.81e-05	2.03912	29	4927	66	22865	Misin02G074100.1.p,Misin01G080100.1.p,Misin07G320900.1.p,Misin17G243200.1.p,Misin04G159500.1.p,Misin03G145800.1.p,Misin04G159700.1.p,Misin05G223600.1.p,Misin14G094800.1.p,Misin02G062400.1.p,Misin15G207300.1.p,Misin08G295700.1.p,Misin04G159600.1.p,Misin03G145900.1.p,Misin18G048700.1.p,Misin09G124800.1.p,Misin01G315300.1.p,Misin07G514500.1.p,Misin10G090500.1.p,Misin01G063100.1.p,Misin06G223300.1.p,…	9.71e-05
Molecular function	heterocyclic compound binding	GO:1901363	3	0.000566	1.76382	29	5696	66	22865	Misin02G074100.1.p,Misin01G080100.1.p,Misin07G320900.1.p,Misin17G243200.1.p,Misin04G159500.1.p,Misin03G145800.1.p,Misin04G159700.1.p,Misin05G223600.1.p,Misin14G094800.1.p,Misin02G062400.1.p,Misin15G207300.1.p,Misin08G295700.1.p,Misin04G159600.1.p,Misin03G145900.1.p,Misin18G048700.1.p,Misin09G124800.1.p,Misin01G315300.1.p,Misin07G514500.1.p,Misin10G090500.1.p,Misin01G063100.1.p,Misin06G223300.1.p,…	0.00132005
Molecular function	organic cyclic compound binding	GO:0097159	3	0.000622	1.75428	29	5727	66	22865	Misin02G074100.1.p,Misin01G080100.1.p,Misin07G320900.1.p,Misin17G243200.1.p,Misin04G159500.1.p,Misin03G145800.1.p,Misin04G159700.1.p,Misin05G223600.1.p,Misin14G094800.1.p,Misin02G062400.1.p,Misin15G207300.1.p,Misin08G295700.1.p,Misin04G159600.1.p,Misin03G145900.1.p,Misin18G048700.1.p,Misin09G124800.1.p,Misin01G315300.1.p,Misin07G514500.1.p,Misin10G090500.1.p,Misin01G063100.1.p,Misin06G223300.1.p,…	0.00134041
Cellular component	nucleus	GO:0005634	6	0	2.89444	41	9246	41	26762	Misin02G074100.1.p,Misin01G080100.1.p,Misin07G320900.1.p,Misin12G221100.1.p,Misin11G177600.1.p,Misin03G167700.1.p,Misin17G243200.1.p,Misin04G159500.1.p,Misin03G145800.1.p,Misin04G159700.1.p,Misin05G223600.1.p,Misin14G094800.1.p,Misin15G207300.1.p,Misin07G454800.1.p,Misin07G453800.1.p,Misin18G207000.1.p,Misin04G159600.1.p,Misin03G145900.1.p,Misin18G048700.1.p,Misin01G001000.1.p,Misin09G124800.1.p,…	0
Cellular component	intracellular membrane-bounded organelle	GO:0043231	5	3.39e-06	1.35924	41	19689	41	26762	Misin02G074100.1.p,Misin01G080100.1.p,Misin07G320900.1.p,Misin12G221100.1.p,Misin11G177600.1.p,Misin03G167700.1.p,Misin17G243200.1.p,Misin04G159500.1.p,Misin03G145800.1.p,Misin04G159700.1.p,Misin05G223600.1.p,Misin14G094800.1.p,Misin15G207300.1.p,Misin07G454800.1.p,Misin07G453800.1.p,Misin18G207000.1.p,Misin04G159600.1.p,Misin03G145900.1.p,Misin18G048700.1.p,Misin01G001000.1.p,Misin09G124800.1.p,…	4.24e-05
Cellular component	membrane-bounded organelle	GO:0043227	4	3.87e-06	1.35483	41	19753	41	26762	Misin02G074100.1.p,Misin01G080100.1.p,Misin07G320900.1.p,Misin12G221100.1.p,Misin11G177600.1.p,Misin03G167700.1.p,Misin17G243200.1.p,Misin04G159500.1.p,Misin03G145800.1.p,Misin04G159700.1.p,Misin05G223600.1.p,Misin14G094800.1.p,Misin15G207300.1.p,Misin07G454800.1.p,Misin07G453800.1.p,Misin18G207000.1.p,Misin04G159600.1.p,Misin03G145900.1.p,Misin18G048700.1.p,Misin01G001000.1.p,Misin09G124800.1.p,…	3.23e-05
Cellular component	intracellular organelle	GO:0043229	4	1.73e-05	1.30623	41	20488	41	26762	Misin02G074100.1.p,Misin01G080100.1.p,Misin07G320900.1.p,Misin12G221100.1.p,Misin11G177600.1.p,Misin03G167700.1.p,Misin17G243200.1.p,Misin04G159500.1.p,Misin03G145800.1.p,Misin04G159700.1.p,Misin05G223600.1.p,Misin14G094800.1.p,Misin15G207300.1.p,Misin07G454800.1.p,Misin07G453800.1.p,Misin18G207000.1.p,Misin04G159600.1.p,Misin03G145900.1.p,Misin18G048700.1.p,Misin01G001000.1.p,Misin09G124800.1.p,…	0.000108
Cellular component	organelle	GO:0043226	3	1.93e-05	1.30286	41	20541	41	26762	Misin02G074100.1.p,Misin01G080100.1.p,Misin07G320900.1.p,Misin12G221100.1.p,Misin11G177600.1.p,Misin03G167700.1.p,Misin17G243200.1.p,Misin04G159500.1.p,Misin03G145800.1.p,Misin04G159700.1.p,Misin05G223600.1.p,Misin14G094800.1.p,Misin15G207300.1.p,Misin07G454800.1.p,Misin07G453800.1.p,Misin18G207000.1.p,Misin04G159600.1.p,Misin03G145900.1.p,Misin18G048700.1.p,Misin01G001000.1.p,Misin09G124800.1.p,…	9.64e-05
Cellular component	obsolete intracellular part	GO:0044424	0	0.00342304	1.14839	41	23304	41	26762	Misin02G074100.1.p,Misin01G080100.1.p,Misin07G320900.1.p,Misin12G221100.1.p,Misin11G177600.1.p,Misin03G167700.1.p,Misin17G243200.1.p,Misin04G159500.1.p,Misin03G145800.1.p,Misin04G159700.1.p,Misin05G223600.1.p,Misin14G094800.1.p,Misin15G207300.1.p,Misin07G454800.1.p,Misin07G453800.1.p,Misin18G207000.1.p,Misin04G159600.1.p,Misin03G145900.1.p,Misin18G048700.1.p,Misin01G001000.1.p,Misin09G124800.1.p,…	0.0142626
Cellular component	intracellular anatomical structure	GO:0005622	3	0.00421874	1.14255	41	23423	41	26762	Misin02G074100.1.p,Misin01G080100.1.p,Misin07G320900.1.p,Misin12G221100.1.p,Misin11G177600.1.p,Misin03G167700.1.p,Misin17G243200.1.p,Misin04G159500.1.p,Misin03G145800.1.p,Misin04G159700.1.p,Misin05G223600.1.p,Misin14G094800.1.p,Misin15G207300.1.p,Misin07G454800.1.p,Misin07G453800.1.p,Misin18G207000.1.p,Misin04G159600.1.p,Misin03G145900.1.p,Misin18G048700.1.p,Misin01G001000.1.p,Misin09G124800.1.p,…	0.0150669
Biological process	response to hydrogen peroxide	GO:0042542	6	0	27.4572	14	183	74	26559	Misin07G320900.1.p,Misin17G243200.1.p,Misin04G159500.1.p,Misin03G145800.1.p,Misin04G159700.1.p,Misin05G223600.1.p,Misin15G207300.1.p,Misin04G159600.1.p,Misin03G145900.1.p,Misin18G048700.1.p,Misin06G223300.1.p,Misin19G046600.1.p,Misin16G230900.1.p,Misin05G204000.1.p,	0
Biological process	regulation of biosynthetic process	GO:0009889	5	0	4.13339	65	5644	74	26559	Misin02G074100.1.p,Misin01G080100.1.p,Misin07G320900.1.p,Misin05G133400.1.p,Misin12G221100.1.p,Misin15G059000.1.p,Misin11G177600.1.p,Misin05G245300.1.p,Misin17G243200.1.p,Misin04G159500.1.p,Misin08G223600.1.p,Misin17G113800.1.p,Misin07G113800.1.p,Misin03G145800.1.p,Misin04G159700.1.p,Misin05G223600.1.p,Misin14G094800.1.p,Misin02G062400.1.p,Misin15G207300.1.p,Misin18G036700.1.p,Misin14G055800.1.p,…	0
Biological process	regulation of gene expression	GO:0010468	8	0	4.54311	65	5135	74	26559	Misin02G074100.1.p,Misin01G080100.1.p,Misin07G320900.1.p,Misin05G133400.1.p,Misin12G221100.1.p,Misin15G059000.1.p,Misin11G177600.1.p,Misin05G245300.1.p,Misin17G243200.1.p,Misin04G159500.1.p,Misin08G223600.1.p,Misin17G113800.1.p,Misin07G113800.1.p,Misin03G145800.1.p,Misin04G159700.1.p,Misin05G223600.1.p,Misin14G094800.1.p,Misin02G062400.1.p,Misin15G207300.1.p,Misin18G036700.1.p,Misin14G055800.1.p,…	0
Biological process	regulation of RNA biosynthetic process	GO:2001141	8	0	5.90903	65	3948	74	26559	Misin02G074100.1.p,Misin01G080100.1.p,Misin07G320900.1.p,Misin05G133400.1.p,Misin12G221100.1.p,Misin15G059000.1.p,Misin11G177600.1.p,Misin05G245300.1.p,Misin17G243200.1.p,Misin04G159500.1.p,Misin08G223600.1.p,Misin17G113800.1.p,Misin07G113800.1.p,Misin03G145800.1.p,Misin04G159700.1.p,Misin05G223600.1.p,Misin14G094800.1.p,Misin02G062400.1.p,Misin15G207300.1.p,Misin18G036700.1.p,Misin14G055800.1.p,…	0
Biological process	defense response to bacterium	GO:0042742	7	0	9.14409	24	942	74	26559	Misin07G320900.1.p,Misin15G059000.1.p,Misin03G167700.1.p,Misin17G243200.1.p,Misin04G159500.1.p,Misin03G145800.1.p,Misin04G159700.1.p,Misin05G223600.1.p,Misin14G094800.1.p,Misin15G207300.1.p,Misin14G055800.1.p,Misin04G159600.1.p,Misin03G145900.1.p,Misin18G048700.1.p,Misin01G315300.1.p,Misin06G223300.1.p,Misin04G189300.1.p,Misin19G046600.1.p,Misin02G303500.1.p,Misin16G105500.1.p,Misin16G230900.1.p,…	0
Biological process	regulation of nucleobase-containing compound metabolic process	GO:0019219	6	0	5.0737	65	4598	74	26559	Misin02G074100.1.p,Misin01G080100.1.p,Misin07G320900.1.p,Misin05G133400.1.p,Misin12G221100.1.p,Misin15G059000.1.p,Misin11G177600.1.p,Misin05G245300.1.p,Misin17G243200.1.p,Misin04G159500.1.p,Misin08G223600.1.p,Misin17G113800.1.p,Misin07G113800.1.p,Misin03G145800.1.p,Misin04G159700.1.p,Misin05G223600.1.p,Misin14G094800.1.p,Misin02G062400.1.p,Misin15G207300.1.p,Misin18G036700.1.p,Misin14G055800.1.p,…	0
Biological process	organic cyclic compound metabolic process	GO:1901360	4	0	2.32591	65	10030	74	26559	Misin02G074100.1.p,Misin01G080100.1.p,Misin07G320900.1.p,Misin05G133400.1.p,Misin12G221100.1.p,Misin15G059000.1.p,Misin11G177600.1.p,Misin05G245300.1.p,Misin17G243200.1.p,Misin04G159500.1.p,Misin08G223600.1.p,Misin17G113800.1.p,Misin07G113800.1.p,Misin03G145800.1.p,Misin04G159700.1.p,Misin05G223600.1.p,Misin14G094800.1.p,Misin02G062400.1.p,Misin15G207300.1.p,Misin18G036700.1.p,Misin14G055800.1.p,…	0
Biological process	regulation of macromolecule biosynthetic process	GO:0010556	7	0	4.31297	65	5409	74	26559	Misin02G074100.1.p,Misin01G080100.1.p,Misin07G320900.1.p,Misin05G133400.1.p,Misin12G221100.1.p,Misin15G059000.1.p,Misin11G177600.1.p,Misin05G245300.1.p,Misin17G243200.1.p,Misin04G159500.1.p,Misin08G223600.1.p,Misin17G113800.1.p,Misin07G113800.1.p,Misin03G145800.1.p,Misin04G159700.1.p,Misin05G223600.1.p,Misin14G094800.1.p,Misin02G062400.1.p,Misin15G207300.1.p,Misin18G036700.1.p,Misin14G055800.1.p,…	0
Biological process	nucleobase-containing compound biosynthetic process	GO:0034654	6	0	4.86119	65	4799	74	26559	Misin02G074100.1.p,Misin01G080100.1.p,Misin07G320900.1.p,Misin05G133400.1.p,Misin12G221100.1.p,Misin15G059000.1.p,Misin11G177600.1.p,Misin05G245300.1.p,Misin17G243200.1.p,Misin04G159500.1.p,Misin08G223600.1.p,Misin17G113800.1.p,Misin07G113800.1.p,Misin03G145800.1.p,Misin04G159700.1.p,Misin05G223600.1.p,Misin14G094800.1.p,Misin02G062400.1.p,Misin15G207300.1.p,Misin18G036700.1.p,Misin14G055800.1.p,…	0
Biological process	obsolete regulation of nucleic acid-templated transcription	GO:1903506	0	0	5.90903	65	3948	74	26559	Misin02G074100.1.p,Misin01G080100.1.p,Misin07G320900.1.p,Misin05G133400.1.p,Misin12G221100.1.p,Misin15G059000.1.p,Misin11G177600.1.p,Misin05G245300.1.p,Misin17G243200.1.p,Misin04G159500.1.p,Misin08G223600.1.p,Misin17G113800.1.p,Misin07G113800.1.p,Misin03G145800.1.p,Misin04G159700.1.p,Misin05G223600.1.p,Misin14G094800.1.p,Misin02G062400.1.p,Misin15G207300.1.p,Misin18G036700.1.p,Misin14G055800.1.p,…	0
Biological process	response to bacterium	GO:0009617	6	0	8.01679	26	1164	74	26559	Misin07G320900.1.p,Misin15G059000.1.p,Misin03G167700.1.p,Misin17G243200.1.p,Misin04G159500.1.p,Misin03G145800.1.p,Misin04G159700.1.p,Misin05G223600.1.p,Misin14G094800.1.p,Misin15G207300.1.p,Misin14G055800.1.p,Misin04G159600.1.p,Misin03G145900.1.p,Misin18G048700.1.p,Misin04G189100.1.p,Misin01G315300.1.p,Misin03G167600.1.p,Misin06G223300.1.p,Misin04G189300.1.p,Misin19G046600.1.p,Misin02G303500.1.p,…	0
Biological process	aromatic compound biosynthetic process	GO:0019438	5	0	4.29234	65	5435	74	26559	Misin02G074100.1.p,Misin01G080100.1.p,Misin07G320900.1.p,Misin05G133400.1.p,Misin12G221100.1.p,Misin15G059000.1.p,Misin11G177600.1.p,Misin05G245300.1.p,Misin17G243200.1.p,Misin04G159500.1.p,Misin08G223600.1.p,Misin17G113800.1.p,Misin07G113800.1.p,Misin03G145800.1.p,Misin04G159700.1.p,Misin05G223600.1.p,Misin14G094800.1.p,Misin02G062400.1.p,Misin15G207300.1.p,Misin18G036700.1.p,Misin14G055800.1.p,…	0
Biological process	nucleobase-containing compound metabolic process	GO:0006139	5	0	2.59584	65	8987	74	26559	Misin02G074100.1.p,Misin01G080100.1.p,Misin07G320900.1.p,Misin05G133400.1.p,Misin12G221100.1.p,Misin15G059000.1.p,Misin11G177600.1.p,Misin05G245300.1.p,Misin17G243200.1.p,Misin04G159500.1.p,Misin08G223600.1.p,Misin17G113800.1.p,Misin07G113800.1.p,Misin03G145800.1.p,Misin04G159700.1.p,Misin05G223600.1.p,Misin14G094800.1.p,Misin02G062400.1.p,Misin15G207300.1.p,Misin18G036700.1.p,Misin14G055800.1.p,…	0
Biological process	response to salicylic acid	GO:0009751	6	1.11e-16	15.3241	19	445	74	26559	Misin07G320900.1.p,Misin15G059000.1.p,Misin03G167700.1.p,Misin04G159500.1.p,Misin03G145800.1.p,Misin04G159700.1.p,Misin14G094800.1.p,Misin15G207300.1.p,Misin14G055800.1.p,Misin04G159600.1.p,Misin03G145900.1.p,Misin18G048700.1.p,Misin04G189100.1.p,Misin01G315300.1.p,Misin03G167600.1.p,Misin04G189300.1.p,Misin19G046600.1.p,Misin02G303500.1.p,Misin15G117000.1.p,	2.59e-15
Biological process	regulation of cellular metabolic process	GO:0031323	5	1.11e-16	3.5584	65	6556	74	26559	Misin02G074100.1.p,Misin01G080100.1.p,Misin07G320900.1.p,Misin05G133400.1.p,Misin12G221100.1.p,Misin15G059000.1.p,Misin11G177600.1.p,Misin05G245300.1.p,Misin17G243200.1.p,Misin04G159500.1.p,Misin08G223600.1.p,Misin17G113800.1.p,Misin07G113800.1.p,Misin03G145800.1.p,Misin04G159700.1.p,Misin05G223600.1.p,Misin14G094800.1.p,Misin02G062400.1.p,Misin15G207300.1.p,Misin18G036700.1.p,Misin14G055800.1.p,…	2.59e-15
Biological process	regulation of biological process	GO:0050789	3	1.11e-16	2.26691	68	10766	74	26559	Misin02G074100.1.p,Misin01G080100.1.p,Misin07G320900.1.p,Misin05G133400.1.p,Misin12G221100.1.p,Misin15G059000.1.p,Misin11G177600.1.p,Misin05G245300.1.p,Misin03G167700.1.p,Misin17G243200.1.p,Misin04G159500.1.p,Misin08G223600.1.p,Misin17G113800.1.p,Misin11G033500.1.p,Misin07G113800.1.p,Misin03G145800.1.p,Misin04G159700.1.p,Misin05G223600.1.p,Misin14G094800.1.p,Misin02G062400.1.p,Misin15G207300.1.p,…	2.59e-15
Biological process	nucleic acid metabolic process	GO:0090304	6	1.11e-16	2.82124	65	8269	74	26559	Misin02G074100.1.p,Misin01G080100.1.p,Misin07G320900.1.p,Misin05G133400.1.p,Misin12G221100.1.p,Misin15G059000.1.p,Misin11G177600.1.p,Misin05G245300.1.p,Misin17G243200.1.p,Misin04G159500.1.p,Misin08G223600.1.p,Misin17G113800.1.p,Misin07G113800.1.p,Misin03G145800.1.p,Misin04G159700.1.p,Misin05G223600.1.p,Misin14G094800.1.p,Misin02G062400.1.p,Misin15G207300.1.p,Misin18G036700.1.p,Misin14G055800.1.p,…	2.59e-15
Biological process	gene expression	GO:0010467	6	1.11e-16	3.20012	65	7290	74	26559	Misin02G074100.1.p,Misin01G080100.1.p,Misin07G320900.1.p,Misin05G133400.1.p,Misin12G221100.1.p,Misin15G059000.1.p,Misin11G177600.1.p,Misin05G245300.1.p,Misin17G243200.1.p,Misin04G159500.1.p,Misin08G223600.1.p,Misin17G113800.1.p,Misin07G113800.1.p,Misin03G145800.1.p,Misin04G159700.1.p,Misin05G223600.1.p,Misin14G094800.1.p,Misin02G062400.1.p,Misin15G207300.1.p,Misin18G036700.1.p,Misin14G055800.1.p,…	2.59e-15
Biological process	organic cyclic compound biosynthetic process	GO:1901362	5	1.11e-16	4.15548	65	5614	74	26559	Misin02G074100.1.p,Misin01G080100.1.p,Misin07G320900.1.p,Misin05G133400.1.p,Misin12G221100.1.p,Misin15G059000.1.p,Misin11G177600.1.p,Misin05G245300.1.p,Misin17G243200.1.p,Misin04G159500.1.p,Misin08G223600.1.p,Misin17G113800.1.p,Misin07G113800.1.p,Misin03G145800.1.p,Misin04G159700.1.p,Misin05G223600.1.p,Misin14G094800.1.p,Misin02G062400.1.p,Misin15G207300.1.p,Misin18G036700.1.p,Misin14G055800.1.p,…	2.59e-15
Biological process	response to chitin	GO:0010200	6	1.11e-16	28.4026	22	278	74	26559	Misin07G320900.1.p,Misin15G059000.1.p,Misin03G167700.1.p,Misin04G159500.1.p,Misin07G113800.1.p,Misin03G145800.1.p,Misin04G159700.1.p,Misin15G207300.1.p,Misin14G055800.1.p,Misin18G207000.1.p,Misin04G159600.1.p,Misin03G145900.1.p,Misin18G048700.1.p,Misin04G189100.1.p,Misin03G167600.1.p,Misin08G113400.1.p,Misin04G189300.1.p,Misin19G200400.1.p,Misin06G201700.1.p,Misin19G046600.1.p,Misin16G105500.1.p,…	2.59e-15
Biological process	RNA biosynthetic process	GO:0032774	8	2.22e-16	5.5784	65	4182	74	26559	Misin02G074100.1.p,Misin01G080100.1.p,Misin07G320900.1.p,Misin05G133400.1.p,Misin12G221100.1.p,Misin15G059000.1.p,Misin11G177600.1.p,Misin05G245300.1.p,Misin17G243200.1.p,Misin04G159500.1.p,Misin08G223600.1.p,Misin17G113800.1.p,Misin07G113800.1.p,Misin03G145800.1.p,Misin04G159700.1.p,Misin05G223600.1.p,Misin14G094800.1.p,Misin02G062400.1.p,Misin15G207300.1.p,Misin18G036700.1.p,Misin14G055800.1.p,…	3.45e-15
Biological process	regulation of RNA metabolic process	GO:0051252	7	2.22e-16	5.4724	65	4263	74	26559	Misin02G074100.1.p,Misin01G080100.1.p,Misin07G320900.1.p,Misin05G133400.1.p,Misin12G221100.1.p,Misin15G059000.1.p,Misin11G177600.1.p,Misin05G245300.1.p,Misin17G243200.1.p,Misin04G159500.1.p,Misin08G223600.1.p,Misin17G113800.1.p,Misin07G113800.1.p,Misin03G145800.1.p,Misin04G159700.1.p,Misin05G223600.1.p,Misin14G094800.1.p,Misin02G062400.1.p,Misin15G207300.1.p,Misin18G036700.1.p,Misin14G055800.1.p,…	3.45e-15
Biological process	RNA metabolic process	GO:0016070	7	2.22e-16	3.26643	65	7142	74	26559	Misin02G074100.1.p,Misin01G080100.1.p,Misin07G320900.1.p,Misin05G133400.1.p,Misin12G221100.1.p,Misin15G059000.1.p,Misin11G177600.1.p,Misin05G245300.1.p,Misin17G243200.1.p,Misin04G159500.1.p,Misin08G223600.1.p,Misin17G113800.1.p,Misin07G113800.1.p,Misin03G145800.1.p,Misin04G159700.1.p,Misin05G223600.1.p,Misin14G094800.1.p,Misin02G062400.1.p,Misin15G207300.1.p,Misin18G036700.1.p,Misin14G055800.1.p,…	3.45e-15
Biological process	DNA-templated transcription	GO:0006351	9	2.22e-16	5.74178	65	4063	74	26559	Misin02G074100.1.p,Misin01G080100.1.p,Misin07G320900.1.p,Misin05G133400.1.p,Misin12G221100.1.p,Misin15G059000.1.p,Misin11G177600.1.p,Misin05G245300.1.p,Misin17G243200.1.p,Misin04G159500.1.p,Misin08G223600.1.p,Misin17G113800.1.p,Misin07G113800.1.p,Misin03G145800.1.p,Misin04G159700.1.p,Misin05G223600.1.p,Misin14G094800.1.p,Misin02G062400.1.p,Misin15G207300.1.p,Misin18G036700.1.p,Misin14G055800.1.p,…	3.45e-15
Biological process	heterocycle biosynthetic process	GO:0018130	5	2.22e-16	4.39504	65	5308	74	26559	Misin02G074100.1.p,Misin01G080100.1.p,Misin07G320900.1.p,Misin05G133400.1.p,Misin12G221100.1.p,Misin15G059000.1.p,Misin11G177600.1.p,Misin05G245300.1.p,Misin17G243200.1.p,Misin04G159500.1.p,Misin08G223600.1.p,Misin17G113800.1.p,Misin07G113800.1.p,Misin03G145800.1.p,Misin04G159700.1.p,Misin05G223600.1.p,Misin14G094800.1.p,Misin02G062400.1.p,Misin15G207300.1.p,Misin18G036700.1.p,Misin14G055800.1.p,…	3.45e-15
Biological process	regulation of primary metabolic process	GO:0080090	5	2.22e-16	4.11589	65	5668	74	26559	Misin02G074100.1.p,Misin01G080100.1.p,Misin07G320900.1.p,Misin05G133400.1.p,Misin12G221100.1.p,Misin15G059000.1.p,Misin11G177600.1.p,Misin05G245300.1.p,Misin17G243200.1.p,Misin04G159500.1.p,Misin08G223600.1.p,Misin17G113800.1.p,Misin07G113800.1.p,Misin03G145800.1.p,Misin04G159700.1.p,Misin05G223600.1.p,Misin14G094800.1.p,Misin02G062400.1.p,Misin15G207300.1.p,Misin18G036700.1.p,Misin14G055800.1.p,…	3.45e-15
Biological process	regulation of metabolic process	GO:0019222	4	2.22e-16	3.47362	65	6716	74	26559	Misin02G074100.1.p,Misin01G080100.1.p,Misin07G320900.1.p,Misin05G133400.1.p,Misin12G221100.1.p,Misin15G059000.1.p,Misin11G177600.1.p,Misin05G245300.1.p,Misin17G243200.1.p,Misin04G159500.1.p,Misin08G223600.1.p,Misin17G113800.1.p,Misin07G113800.1.p,Misin03G145800.1.p,Misin04G159700.1.p,Misin05G223600.1.p,Misin14G094800.1.p,Misin02G062400.1.p,Misin15G207300.1.p,Misin18G036700.1.p,Misin14G055800.1.p,…	3.45e-15
Biological process	cellular nitrogen compound metabolic process	GO:0034641	4	2.22e-16	2.30249	65	10132	74	26559	Misin02G074100.1.p,Misin01G080100.1.p,Misin07G320900.1.p,Misin05G133400.1.p,Misin12G221100.1.p,Misin15G059000.1.p,Misin11G177600.1.p,Misin05G245300.1.p,Misin17G243200.1.p,Misin04G159500.1.p,Misin08G223600.1.p,Misin17G113800.1.p,Misin07G113800.1.p,Misin03G145800.1.p,Misin04G159700.1.p,Misin05G223600.1.p,Misin14G094800.1.p,Misin02G062400.1.p,Misin15G207300.1.p,Misin18G036700.1.p,Misin14G055800.1.p,…	3.45e-15
Biological process	regulation of nitrogen compound metabolic process	GO:0051171	5	2.22e-16	4.23545	65	5508	74	26559	Misin02G074100.1.p,Misin01G080100.1.p,Misin07G320900.1.p,Misin05G133400.1.p,Misin12G221100.1.p,Misin15G059000.1.p,Misin11G177600.1.p,Misin05G245300.1.p,Misin17G243200.1.p,Misin04G159500.1.p,Misin08G223600.1.p,Misin17G113800.1.p,Misin07G113800.1.p,Misin03G145800.1.p,Misin04G159700.1.p,Misin05G223600.1.p,Misin14G094800.1.p,Misin02G062400.1.p,Misin15G207300.1.p,Misin18G036700.1.p,Misin14G055800.1.p,…	3.45e-15
Biological process	regulation of cellular process	GO:0050794	4	3.33e-16	2.39585	66	9887	74	26559	Misin02G074100.1.p,Misin01G080100.1.p,Misin07G320900.1.p,Misin05G133400.1.p,Misin12G221100.1.p,Misin15G059000.1.p,Misin11G177600.1.p,Misin05G245300.1.p,Misin17G243200.1.p,Misin04G159500.1.p,Misin08G223600.1.p,Misin17G113800.1.p,Misin11G033500.1.p,Misin07G113800.1.p,Misin03G145800.1.p,Misin04G159700.1.p,Misin05G223600.1.p,Misin14G094800.1.p,Misin02G062400.1.p,Misin15G207300.1.p,Misin18G036700.1.p,…	3.62e-15
Biological process	regulation of DNA-templated transcription	GO:0006355	9	3.33e-16	6.02969	65	3869	74	26559	Misin02G074100.1.p,Misin01G080100.1.p,Misin07G320900.1.p,Misin05G133400.1.p,Misin12G221100.1.p,Misin15G059000.1.p,Misin11G177600.1.p,Misin05G245300.1.p,Misin17G243200.1.p,Misin04G159500.1.p,Misin08G223600.1.p,Misin17G113800.1.p,Misin07G113800.1.p,Misin03G145800.1.p,Misin04G159700.1.p,Misin05G223600.1.p,Misin14G094800.1.p,Misin02G062400.1.p,Misin15G207300.1.p,Misin18G036700.1.p,Misin14G055800.1.p,…	3.62e-15
Biological process	biological regulation	GO:0065007	2	3.33e-16	2.04796	68	11917	74	26559	Misin02G074100.1.p,Misin01G080100.1.p,Misin07G320900.1.p,Misin05G133400.1.p,Misin12G221100.1.p,Misin15G059000.1.p,Misin11G177600.1.p,Misin05G245300.1.p,Misin03G167700.1.p,Misin17G243200.1.p,Misin04G159500.1.p,Misin08G223600.1.p,Misin17G113800.1.p,Misin11G033500.1.p,Misin07G113800.1.p,Misin03G145800.1.p,Misin04G159700.1.p,Misin05G223600.1.p,Misin14G094800.1.p,Misin02G062400.1.p,Misin15G207300.1.p,…	3.62e-15
Biological process	cellular aromatic compound metabolic process	GO:0006725	4	4.44e-16	2.37106	65	9839	74	26559	Misin02G074100.1.p,Misin01G080100.1.p,Misin07G320900.1.p,Misin05G133400.1.p,Misin12G221100.1.p,Misin15G059000.1.p,Misin11G177600.1.p,Misin05G245300.1.p,Misin17G243200.1.p,Misin04G159500.1.p,Misin08G223600.1.p,Misin17G113800.1.p,Misin07G113800.1.p,Misin03G145800.1.p,Misin04G159700.1.p,Misin05G223600.1.p,Misin14G094800.1.p,Misin02G062400.1.p,Misin15G207300.1.p,Misin18G036700.1.p,Misin14G055800.1.p,…	4.39e-15
Biological process	response to antibiotic	GO:0046677	4	4.44e-16	13.1307	24	656	74	26559	Misin07G320900.1.p,Misin15G059000.1.p,Misin03G167700.1.p,Misin17G243200.1.p,Misin04G159500.1.p,Misin03G145800.1.p,Misin04G159700.1.p,Misin05G223600.1.p,Misin14G094800.1.p,Misin15G207300.1.p,Misin14G055800.1.p,Misin04G159600.1.p,Misin03G145900.1.p,Misin18G048700.1.p,Misin04G189100.1.p,Misin01G315300.1.p,Misin03G167600.1.p,Misin06G223300.1.p,Misin04G189300.1.p,Misin19G046600.1.p,Misin02G303500.1.p,…	4.39e-15
Biological process	obsolete regulation of cellular macromolecule biosynthetic process	GO:2000112	0	4.44e-16	5.38648	65	4331	74	26559	Misin02G074100.1.p,Misin01G080100.1.p,Misin07G320900.1.p,Misin05G133400.1.p,Misin12G221100.1.p,Misin15G059000.1.p,Misin11G177600.1.p,Misin05G245300.1.p,Misin17G243200.1.p,Misin04G159500.1.p,Misin08G223600.1.p,Misin17G113800.1.p,Misin07G113800.1.p,Misin03G145800.1.p,Misin04G159700.1.p,Misin05G223600.1.p,Misin14G094800.1.p,Misin02G062400.1.p,Misin15G207300.1.p,Misin18G036700.1.p,Misin14G055800.1.p,…	4.39e-15
Biological process	regulation of macromolecule metabolic process	GO:0060255	5	4.44e-16	3.81253	65	6119	74	26559	Misin02G074100.1.p,Misin01G080100.1.p,Misin07G320900.1.p,Misin05G133400.1.p,Misin12G221100.1.p,Misin15G059000.1.p,Misin11G177600.1.p,Misin05G245300.1.p,Misin17G243200.1.p,Misin04G159500.1.p,Misin08G223600.1.p,Misin17G113800.1.p,Misin07G113800.1.p,Misin03G145800.1.p,Misin04G159700.1.p,Misin05G223600.1.p,Misin14G094800.1.p,Misin02G062400.1.p,Misin15G207300.1.p,Misin18G036700.1.p,Misin14G055800.1.p,…	4.39e-15
Biological process	macromolecule biosynthetic process	GO:0009059	5	4.44e-16	2.71866	65	8581	74	26559	Misin02G074100.1.p,Misin01G080100.1.p,Misin07G320900.1.p,Misin05G133400.1.p,Misin12G221100.1.p,Misin15G059000.1.p,Misin11G177600.1.p,Misin05G245300.1.p,Misin17G243200.1.p,Misin04G159500.1.p,Misin08G223600.1.p,Misin17G113800.1.p,Misin07G113800.1.p,Misin03G145800.1.p,Misin04G159700.1.p,Misin05G223600.1.p,Misin14G094800.1.p,Misin02G062400.1.p,Misin15G207300.1.p,Misin18G036700.1.p,Misin14G055800.1.p,…	4.39e-15
Biological process	organic substance biosynthetic process	GO:1901576	4	5.55e-16	2.10473	65	11084	74	26559	Misin02G074100.1.p,Misin01G080100.1.p,Misin07G320900.1.p,Misin05G133400.1.p,Misin12G221100.1.p,Misin15G059000.1.p,Misin11G177600.1.p,Misin05G245300.1.p,Misin17G243200.1.p,Misin04G159500.1.p,Misin08G223600.1.p,Misin17G113800.1.p,Misin07G113800.1.p,Misin03G145800.1.p,Misin04G159700.1.p,Misin05G223600.1.p,Misin14G094800.1.p,Misin02G062400.1.p,Misin15G207300.1.p,Misin18G036700.1.p,Misin14G055800.1.p,…	4.76e-15
Biological process	regulation of cellular biosynthetic process	GO:0031326	6	5.55e-16	4.15992	65	5608	74	26559	Misin02G074100.1.p,Misin01G080100.1.p,Misin07G320900.1.p,Misin05G133400.1.p,Misin12G221100.1.p,Misin15G059000.1.p,Misin11G177600.1.p,Misin05G245300.1.p,Misin17G243200.1.p,Misin04G159500.1.p,Misin08G223600.1.p,Misin17G113800.1.p,Misin07G113800.1.p,Misin03G145800.1.p,Misin04G159700.1.p,Misin05G223600.1.p,Misin14G094800.1.p,Misin02G062400.1.p,Misin15G207300.1.p,Misin18G036700.1.p,Misin14G055800.1.p,…	4.76e-15
Biological process	cellular biosynthetic process	GO:0044249	4	5.55e-16	2.12293	65	10989	74	26559	Misin02G074100.1.p,Misin01G080100.1.p,Misin07G320900.1.p,Misin05G133400.1.p,Misin12G221100.1.p,Misin15G059000.1.p,Misin11G177600.1.p,Misin05G245300.1.p,Misin17G243200.1.p,Misin04G159500.1.p,Misin08G223600.1.p,Misin17G113800.1.p,Misin07G113800.1.p,Misin03G145800.1.p,Misin04G159700.1.p,Misin05G223600.1.p,Misin14G094800.1.p,Misin02G062400.1.p,Misin15G207300.1.p,Misin18G036700.1.p,Misin14G055800.1.p,…	4.76e-15
Biological process	cellular nitrogen compound biosynthetic process	GO:0044271	5	5.55e-16	3.78531	65	6163	74	26559	Misin02G074100.1.p,Misin01G080100.1.p,Misin07G320900.1.p,Misin05G133400.1.p,Misin12G221100.1.p,Misin15G059000.1.p,Misin11G177600.1.p,Misin05G245300.1.p,Misin17G243200.1.p,Misin04G159500.1.p,Misin08G223600.1.p,Misin17G113800.1.p,Misin07G113800.1.p,Misin03G145800.1.p,Misin04G159700.1.p,Misin05G223600.1.p,Misin14G094800.1.p,Misin02G062400.1.p,Misin15G207300.1.p,Misin18G036700.1.p,Misin14G055800.1.p,…	4.76e-15
Biological process	heterocycle metabolic process	GO:0046483	4	5.55e-16	2.42705	65	9612	74	26559	Misin02G074100.1.p,Misin01G080100.1.p,Misin07G320900.1.p,Misin05G133400.1.p,Misin12G221100.1.p,Misin15G059000.1.p,Misin11G177600.1.p,Misin05G245300.1.p,Misin17G243200.1.p,Misin04G159500.1.p,Misin08G223600.1.p,Misin17G113800.1.p,Misin07G113800.1.p,Misin03G145800.1.p,Misin04G159700.1.p,Misin05G223600.1.p,Misin14G094800.1.p,Misin02G062400.1.p,Misin15G207300.1.p,Misin18G036700.1.p,Misin14G055800.1.p,…	4.76e-15
Biological process	response to organonitrogen compound	GO:0010243	5	6.66e-16	12.7148	22	621	74	26559	Misin07G320900.1.p,Misin15G059000.1.p,Misin03G167700.1.p,Misin04G159500.1.p,Misin07G113800.1.p,Misin03G145800.1.p,Misin04G159700.1.p,Misin15G207300.1.p,Misin14G055800.1.p,Misin18G207000.1.p,Misin04G159600.1.p,Misin03G145900.1.p,Misin18G048700.1.p,Misin04G189100.1.p,Misin03G167600.1.p,Misin08G113400.1.p,Misin04G189300.1.p,Misin19G200400.1.p,Misin06G201700.1.p,Misin19G046600.1.p,Misin16G105500.1.p,…	5.05e-15
Biological process	biosynthetic process	GO:0009058	3	6.66e-16	2.06779	65	11282	74	26559	Misin02G074100.1.p,Misin01G080100.1.p,Misin07G320900.1.p,Misin05G133400.1.p,Misin12G221100.1.p,Misin15G059000.1.p,Misin11G177600.1.p,Misin05G245300.1.p,Misin17G243200.1.p,Misin04G159500.1.p,Misin08G223600.1.p,Misin17G113800.1.p,Misin07G113800.1.p,Misin03G145800.1.p,Misin04G159700.1.p,Misin05G223600.1.p,Misin14G094800.1.p,Misin02G062400.1.p,Misin15G207300.1.p,Misin18G036700.1.p,Misin14G055800.1.p,…	5.05e-15
Biological process	response to xenobiotic stimulus	GO:0009410	4	7.77e-16	5.44595	31	2043	74	26559	Misin07G320900.1.p,Misin15G059000.1.p,Misin03G167700.1.p,Misin17G243200.1.p,Misin04G159500.1.p,Misin07G113800.1.p,Misin03G145800.1.p,Misin04G159700.1.p,Misin05G223600.1.p,Misin14G094800.1.p,Misin15G207300.1.p,Misin14G055800.1.p,Misin18G207000.1.p,Misin04G159600.1.p,Misin03G145900.1.p,Misin18G048700.1.p,Misin04G189100.1.p,Misin01G315300.1.p,Misin03G167600.1.p,Misin08G113400.1.p,Misin06G223300.1.p,…	5.63e-15
Biological process	response to acid chemical	GO:0001101	4	3.44e-15	4.71492	33	2512	74	26559	Misin07G320900.1.p,Misin15G059000.1.p,Misin03G167700.1.p,Misin17G243200.1.p,Misin04G159500.1.p,Misin11G033500.1.p,Misin03G145800.1.p,Misin04G159700.1.p,Misin05G223600.1.p,Misin14G094800.1.p,Misin02G062400.1.p,Misin15G207300.1.p,Misin14G055800.1.p,Misin06G173600.1.p,Misin04G159600.1.p,Misin03G145900.1.p,Misin18G048700.1.p,Misin04G189100.1.p,Misin01G315300.1.p,Misin03G167600.1.p,Misin01G063100.1.p,…	2.44e-14
Biological process	response to nitrogen compound	GO:1901698	4	4.44e-15	8.54537	22	924	74	26559	Misin07G320900.1.p,Misin15G059000.1.p,Misin03G167700.1.p,Misin04G159500.1.p,Misin07G113800.1.p,Misin03G145800.1.p,Misin04G159700.1.p,Misin15G207300.1.p,Misin14G055800.1.p,Misin18G207000.1.p,Misin04G159600.1.p,Misin03G145900.1.p,Misin18G048700.1.p,Misin04G189100.1.p,Misin03G167600.1.p,Misin08G113400.1.p,Misin04G189300.1.p,Misin19G200400.1.p,Misin06G201700.1.p,Misin19G046600.1.p,Misin16G105500.1.p,…	3.08e-14
Biological process	regulation of response to stress	GO:0080134	5	1.23e-14	7.05465	24	1221	74	26559	Misin07G320900.1.p,Misin15G059000.1.p,Misin03G167700.1.p,Misin17G243200.1.p,Misin04G159500.1.p,Misin03G145800.1.p,Misin04G159700.1.p,Misin05G223600.1.p,Misin14G094800.1.p,Misin15G207300.1.p,Misin14G055800.1.p,Misin18G207000.1.p,Misin04G159600.1.p,Misin03G145900.1.p,Misin18G048700.1.p,Misin01G315300.1.p,Misin06G223300.1.p,Misin04G189300.1.p,Misin19G200400.1.p,Misin19G046600.1.p,Misin02G303500.1.p,…	8.37e-14
Biological process	response to fungus	GO:0009620	6	1.3e-14	8.74364	21	862	74	26559	Misin15G059000.1.p,Misin03G167700.1.p,Misin17G243200.1.p,Misin05G223600.1.p,Misin14G094800.1.p,Misin14G055800.1.p,Misin18G207000.1.p,Misin06G173600.1.p,Misin04G189100.1.p,Misin01G315300.1.p,Misin03G167600.1.p,Misin06G223300.1.p,Misin04G189300.1.p,Misin19G200400.1.p,Misin02G303500.1.p,Misin16G105500.1.p,Misin16G230900.1.p,Misin17G109300.1.p,Misin05G204000.1.p,Misin05G179500.1.p,Misin15G117000.1.p,	8.64e-14
Biological process	response to oxygen-containing compound	GO:1901700	4	1.73e-14	3.72431	38	3662	74	26559	Misin07G320900.1.p,Misin15G059000.1.p,Misin03G167700.1.p,Misin17G243200.1.p,Misin04G159500.1.p,Misin11G033500.1.p,Misin07G113800.1.p,Misin03G145800.1.p,Misin04G159700.1.p,Misin05G223600.1.p,Misin14G094800.1.p,Misin02G062400.1.p,Misin15G207300.1.p,Misin14G055800.1.p,Misin18G207000.1.p,Misin06G173600.1.p,Misin04G159600.1.p,Misin03G145900.1.p,Misin18G048700.1.p,Misin04G189100.1.p,Misin01G315300.1.p,…	1.13e-13
Biological process	defense response	GO:0006952	4	5.08e-14	4.83483	30	2227	74	26559	Misin07G320900.1.p,Misin15G059000.1.p,Misin03G167700.1.p,Misin17G243200.1.p,Misin04G159500.1.p,Misin03G145800.1.p,Misin04G159700.1.p,Misin05G223600.1.p,Misin14G094800.1.p,Misin15G207300.1.p,Misin18G036700.1.p,Misin14G055800.1.p,Misin18G207000.1.p,Misin06G173600.1.p,Misin04G159600.1.p,Misin03G145900.1.p,Misin18G048700.1.p,Misin01G315300.1.p,Misin19G033600.1.p,Misin06G223300.1.p,Misin04G189300.1.p,…	3.25e-13
Biological process	defense response to other organism	GO:0098542	6	5.68e-14	5.28079	28	1903	74	26559	Misin07G320900.1.p,Misin15G059000.1.p,Misin03G167700.1.p,Misin17G243200.1.p,Misin04G159500.1.p,Misin03G145800.1.p,Misin04G159700.1.p,Misin05G223600.1.p,Misin14G094800.1.p,Misin15G207300.1.p,Misin14G055800.1.p,Misin18G207000.1.p,Misin06G173600.1.p,Misin04G159600.1.p,Misin03G145900.1.p,Misin18G048700.1.p,Misin01G315300.1.p,Misin06G223300.1.p,Misin04G189300.1.p,Misin19G200400.1.p,Misin19G046600.1.p,…	3.56e-13
Biological process	regulation of defense response	GO:0031347	6	1.4e-13	9.11658	19	748	74	26559	Misin07G320900.1.p,Misin15G059000.1.p,Misin03G167700.1.p,Misin04G159500.1.p,Misin03G145800.1.p,Misin04G159700.1.p,Misin14G094800.1.p,Misin15G207300.1.p,Misin14G055800.1.p,Misin18G207000.1.p,Misin04G159600.1.p,Misin03G145900.1.p,Misin18G048700.1.p,Misin01G315300.1.p,Misin04G189300.1.p,Misin19G200400.1.p,Misin19G046600.1.p,Misin02G303500.1.p,Misin15G117000.1.p,	8.63e-13
Biological process	macromolecule metabolic process	GO:0043170	4	1.92e-13	1.71321	69	14455	74	26559	Misin02G074100.1.p,Misin14G000600.1.p,Misin01G080100.1.p,Misin07G320900.1.p,Misin05G133400.1.p,Misin07G139300.1.p,Misin12G221100.1.p,Misin15G059000.1.p,Misin11G177600.1.p,Misin05G245300.1.p,Misin17G243200.1.p,Misin04G159500.1.p,Misin08G223600.1.p,Misin17G113800.1.p,Misin07G113800.1.p,Misin03G145800.1.p,Misin04G159700.1.p,Misin05G223600.1.p,Misin14G094800.1.p,Misin02G062400.1.p,Misin15G207300.1.p,…	1.16e-12
Biological process	regulation of response to stimulus	GO:0048583	4	1.48e-12	4.42528	29	2352	74	26559	Misin07G320900.1.p,Misin15G059000.1.p,Misin03G167700.1.p,Misin17G243200.1.p,Misin04G159500.1.p,Misin11G033500.1.p,Misin03G145800.1.p,Misin04G159700.1.p,Misin05G223600.1.p,Misin14G094800.1.p,Misin15G207300.1.p,Misin14G055800.1.p,Misin18G207000.1.p,Misin04G159600.1.p,Misin03G145900.1.p,Misin18G048700.1.p,Misin09G124800.1.p,Misin01G315300.1.p,Misin10G090500.1.p,Misin06G223300.1.p,Misin04G189300.1.p,…	8.78e-12
Biological process	response to ozone	GO:0010193	6	1.71e-12	38.9175	9	83	74	26559	Misin07G320900.1.p,Misin04G159500.1.p,Misin03G145800.1.p,Misin04G159700.1.p,Misin15G207300.1.p,Misin04G159600.1.p,Misin03G145900.1.p,Misin18G048700.1.p,Misin19G046600.1.p,	9.93e-12
Biological process	response to other organism	GO:0051707	5	2.08e-12	4.19119	30	2569	74	26559	Misin07G320900.1.p,Misin15G059000.1.p,Misin03G167700.1.p,Misin17G243200.1.p,Misin04G159500.1.p,Misin03G145800.1.p,Misin04G159700.1.p,Misin05G223600.1.p,Misin14G094800.1.p,Misin15G207300.1.p,Misin14G055800.1.p,Misin18G207000.1.p,Misin06G173600.1.p,Misin04G159600.1.p,Misin03G145900.1.p,Misin18G048700.1.p,Misin04G189100.1.p,Misin01G315300.1.p,Misin03G167600.1.p,Misin06G223300.1.p,Misin04G189300.1.p,…	1.19e-11
Biological process	response to external biotic stimulus	GO:0043207	4	2.29e-12	4.17494	30	2579	74	26559	Misin07G320900.1.p,Misin15G059000.1.p,Misin03G167700.1.p,Misin17G243200.1.p,Misin04G159500.1.p,Misin03G145800.1.p,Misin04G159700.1.p,Misin05G223600.1.p,Misin14G094800.1.p,Misin15G207300.1.p,Misin14G055800.1.p,Misin18G207000.1.p,Misin06G173600.1.p,Misin04G159600.1.p,Misin03G145900.1.p,Misin18G048700.1.p,Misin04G189100.1.p,Misin01G315300.1.p,Misin03G167600.1.p,Misin06G223300.1.p,Misin04G189300.1.p,…	1.29e-11
Biological process	response to biotic stimulus	GO:0009607	3	2.48e-12	4.16203	30	2587	74	26559	Misin07G320900.1.p,Misin15G059000.1.p,Misin03G167700.1.p,Misin17G243200.1.p,Misin04G159500.1.p,Misin03G145800.1.p,Misin04G159700.1.p,Misin05G223600.1.p,Misin14G094800.1.p,Misin15G207300.1.p,Misin14G055800.1.p,Misin18G207000.1.p,Misin06G173600.1.p,Misin04G159600.1.p,Misin03G145900.1.p,Misin18G048700.1.p,Misin04G189100.1.p,Misin01G315300.1.p,Misin03G167600.1.p,Misin06G223300.1.p,Misin04G189300.1.p,…	1.37e-11
Biological process	defense response to fungus	GO:0050832	7	3.27e-12	9.12017	17	669	74	26559	Misin15G059000.1.p,Misin17G243200.1.p,Misin05G223600.1.p,Misin14G094800.1.p,Misin14G055800.1.p,Misin18G207000.1.p,Misin06G173600.1.p,Misin01G315300.1.p,Misin06G223300.1.p,Misin19G200400.1.p,Misin02G303500.1.p,Misin16G105500.1.p,Misin16G230900.1.p,Misin17G109300.1.p,Misin05G204000.1.p,Misin05G179500.1.p,Misin15G117000.1.p,	1.78e-11
Biological process	biological process involved in interspecies interaction between organisms	GO:0044419	2	6.06e-12	4.0191	30	2679	74	26559	Misin07G320900.1.p,Misin15G059000.1.p,Misin03G167700.1.p,Misin17G243200.1.p,Misin04G159500.1.p,Misin03G145800.1.p,Misin04G159700.1.p,Misin05G223600.1.p,Misin14G094800.1.p,Misin15G207300.1.p,Misin14G055800.1.p,Misin18G207000.1.p,Misin06G173600.1.p,Misin04G159600.1.p,Misin03G145900.1.p,Misin18G048700.1.p,Misin04G189100.1.p,Misin01G315300.1.p,Misin03G167600.1.p,Misin06G223300.1.p,Misin04G189300.1.p,…	3.24e-11
Biological process	response to reactive oxygen species	GO:0000302	5	7.11e-12	12.2255	14	411	74	26559	Misin07G320900.1.p,Misin17G243200.1.p,Misin04G159500.1.p,Misin03G145800.1.p,Misin04G159700.1.p,Misin05G223600.1.p,Misin15G207300.1.p,Misin04G159600.1.p,Misin03G145900.1.p,Misin18G048700.1.p,Misin06G223300.1.p,Misin19G046600.1.p,Misin16G230900.1.p,Misin05G204000.1.p,	3.74e-11
Biological process	nitrogen compound metabolic process	GO:0006807	3	1.33e-11	1.60153	69	15463	74	26559	Misin02G074100.1.p,Misin14G000600.1.p,Misin01G080100.1.p,Misin07G320900.1.p,Misin05G133400.1.p,Misin07G139300.1.p,Misin12G221100.1.p,Misin15G059000.1.p,Misin11G177600.1.p,Misin05G245300.1.p,Misin17G243200.1.p,Misin04G159500.1.p,Misin08G223600.1.p,Misin17G113800.1.p,Misin07G113800.1.p,Misin03G145800.1.p,Misin04G159700.1.p,Misin05G223600.1.p,Misin14G094800.1.p,Misin02G062400.1.p,Misin15G207300.1.p,…	6.89e-11
Biological process	response to organic cyclic compound	GO:0014070	5	2.38e-11	6.79203	19	1004	74	26559	Misin07G320900.1.p,Misin15G059000.1.p,Misin03G167700.1.p,Misin04G159500.1.p,Misin03G145800.1.p,Misin04G159700.1.p,Misin14G094800.1.p,Misin15G207300.1.p,Misin14G055800.1.p,Misin04G159600.1.p,Misin03G145900.1.p,Misin18G048700.1.p,Misin04G189100.1.p,Misin01G315300.1.p,Misin03G167600.1.p,Misin04G189300.1.p,Misin19G046600.1.p,Misin02G303500.1.p,Misin15G117000.1.p,	1.21e-10
Biological process	response to external stimulus	GO:0009605	3	1.33e-10	3.3232	32	3456	74	26559	Misin07G320900.1.p,Misin15G059000.1.p,Misin03G167700.1.p,Misin17G243200.1.p,Misin04G159500.1.p,Misin03G145800.1.p,Misin04G159700.1.p,Misin05G223600.1.p,Misin14G094800.1.p,Misin15G207300.1.p,Misin14G055800.1.p,Misin18G207000.1.p,Misin06G173600.1.p,Misin04G159600.1.p,Misin03G145900.1.p,Misin18G048700.1.p,Misin09G124800.1.p,Misin04G189100.1.p,Misin01G315300.1.p,Misin03G167600.1.p,Misin10G090500.1.p,…	6.67e-10
Biological process	leaf senescence	GO:0010150	4	1.93e-10	10.8255	13	431	74	26559	Misin07G320900.1.p,Misin15G059000.1.p,Misin04G159500.1.p,Misin07G113800.1.p,Misin03G145800.1.p,Misin04G159700.1.p,Misin15G207300.1.p,Misin14G055800.1.p,Misin04G159600.1.p,Misin03G145900.1.p,Misin18G048700.1.p,Misin08G113400.1.p,Misin19G046600.1.p,	9.53e-10
Biological process	plant organ senescence	GO:0090693	3	2.55e-10	10.58	13	441	74	26559	Misin07G320900.1.p,Misin15G059000.1.p,Misin04G159500.1.p,Misin07G113800.1.p,Misin03G145800.1.p,Misin04G159700.1.p,Misin15G207300.1.p,Misin14G055800.1.p,Misin04G159600.1.p,Misin03G145900.1.p,Misin18G048700.1.p,Misin08G113400.1.p,Misin19G046600.1.p,	1.24e-09
Biological process	response to organic substance	GO:0010033	4	3.58e-10	2.71303	38	5027	74	26559	Misin07G320900.1.p,Misin15G059000.1.p,Misin03G167700.1.p,Misin17G243200.1.p,Misin04G159500.1.p,Misin11G033500.1.p,Misin07G113800.1.p,Misin03G145800.1.p,Misin04G159700.1.p,Misin05G223600.1.p,Misin14G094800.1.p,Misin02G062400.1.p,Misin15G207300.1.p,Misin14G055800.1.p,Misin18G207000.1.p,Misin06G173600.1.p,Misin04G159600.1.p,Misin03G145900.1.p,Misin18G048700.1.p,Misin04G189100.1.p,Misin01G315300.1.p,…	1.71e-09
Biological process	negative regulation of defense response to bacterium	GO:1900425	8	4.81e-10	63.3362	6	34	74	26559	Misin03G167700.1.p,Misin14G094800.1.p,Misin01G315300.1.p,Misin04G189300.1.p,Misin02G303500.1.p,Misin15G117000.1.p,	2.27e-09
Biological process	obsolete multi-organism process	GO:0051704	0	5.95e-10	3.3428	30	3221	74	26559	Misin07G320900.1.p,Misin15G059000.1.p,Misin03G167700.1.p,Misin17G243200.1.p,Misin04G159500.1.p,Misin03G145800.1.p,Misin04G159700.1.p,Misin05G223600.1.p,Misin15G207300.1.p,Misin14G055800.1.p,Misin18G207000.1.p,Misin06G173600.1.p,Misin04G159600.1.p,Misin03G145900.1.p,Misin18G048700.1.p,Misin04G189100.1.p,Misin03G167600.1.p,Misin12G114700.1.p,Misin07G221700.1.p,Misin06G223300.1.p,Misin11G109800.1.p,…	2.77e-09
Biological process	response to toxic substance	GO:0009636	4	2.02e-09	7.93788	14	633	74	26559	Misin07G320900.1.p,Misin17G243200.1.p,Misin04G159500.1.p,Misin03G145800.1.p,Misin04G159700.1.p,Misin05G223600.1.p,Misin15G207300.1.p,Misin04G159600.1.p,Misin03G145900.1.p,Misin18G048700.1.p,Misin06G223300.1.p,Misin19G046600.1.p,Misin16G230900.1.p,Misin05G204000.1.p,	9.29e-09
Biological process	primary metabolic process	GO:0044238	3	3.56e-09	1.46267	69	16931	74	26559	Misin02G074100.1.p,Misin14G000600.1.p,Misin01G080100.1.p,Misin07G320900.1.p,Misin05G133400.1.p,Misin07G139300.1.p,Misin12G221100.1.p,Misin15G059000.1.p,Misin11G177600.1.p,Misin05G245300.1.p,Misin17G243200.1.p,Misin04G159500.1.p,Misin08G223600.1.p,Misin17G113800.1.p,Misin07G113800.1.p,Misin03G145800.1.p,Misin04G159700.1.p,Misin05G223600.1.p,Misin14G094800.1.p,Misin02G062400.1.p,Misin15G207300.1.p,…	1.61e-08
Biological process	immune system process	GO:0002376	2	3.9e-09	5.35236	18	1207	74	26559	Misin07G320900.1.p,Misin15G059000.1.p,Misin17G243200.1.p,Misin04G159500.1.p,Misin03G145800.1.p,Misin04G159700.1.p,Misin05G223600.1.p,Misin15G207300.1.p,Misin14G055800.1.p,Misin18G207000.1.p,Misin04G159600.1.p,Misin03G145900.1.p,Misin18G048700.1.p,Misin06G223300.1.p,Misin19G200400.1.p,Misin19G046600.1.p,Misin16G230900.1.p,Misin05G204000.1.p,	1.74e-08
Biological process	obsolete aging	GO:0007568	0	6.49e-09	10.6414	11	371	74	26559	Misin07G320900.1.p,Misin04G159500.1.p,Misin07G113800.1.p,Misin03G145800.1.p,Misin04G159700.1.p,Misin15G207300.1.p,Misin04G159600.1.p,Misin03G145900.1.p,Misin18G048700.1.p,Misin08G113400.1.p,Misin19G046600.1.p,	2.86e-08
Biological process	cellular response to hydrogen peroxide	GO:0070301	8	7.45e-09	71.7811	5	25	74	26559	Misin17G243200.1.p,Misin05G223600.1.p,Misin06G223300.1.p,Misin16G230900.1.p,Misin05G204000.1.p,	3.24e-08
Biological process	regulation of cell fate specification	GO:0042659	6	7.45e-09	71.7811	5	25	74	26559	Misin17G243200.1.p,Misin05G223600.1.p,Misin06G223300.1.p,Misin16G230900.1.p,Misin05G204000.1.p,	3.24e-08
Biological process	response to hormone	GO:0009725	5	3.92e-08	2.88397	29	3609	74	26559	Misin07G320900.1.p,Misin15G059000.1.p,Misin03G167700.1.p,Misin17G243200.1.p,Misin04G159500.1.p,Misin11G033500.1.p,Misin03G145800.1.p,Misin04G159700.1.p,Misin05G223600.1.p,Misin14G094800.1.p,Misin15G207300.1.p,Misin14G055800.1.p,Misin06G173600.1.p,Misin04G159600.1.p,Misin03G145900.1.p,Misin18G048700.1.p,Misin04G189100.1.p,Misin01G315300.1.p,Misin03G167600.1.p,Misin06G223300.1.p,Misin04G189300.1.p,…	1.66e-07
Biological process	obsolete negative regulation of multi-organism process	GO:0043901	0	6.07e-08	29.1004	6	74	74	26559	Misin03G167700.1.p,Misin14G094800.1.p,Misin01G315300.1.p,Misin04G189300.1.p,Misin02G303500.1.p,Misin15G117000.1.p,	2.54e-07
Biological process	response to endogenous stimulus	GO:0009719	3	7.08e-08	2.80849	29	3706	74	26559	Misin07G320900.1.p,Misin15G059000.1.p,Misin03G167700.1.p,Misin17G243200.1.p,Misin04G159500.1.p,Misin11G033500.1.p,Misin03G145800.1.p,Misin04G159700.1.p,Misin05G223600.1.p,Misin14G094800.1.p,Misin15G207300.1.p,Misin14G055800.1.p,Misin06G173600.1.p,Misin04G159600.1.p,Misin03G145900.1.p,Misin18G048700.1.p,Misin04G189100.1.p,Misin01G315300.1.p,Misin03G167600.1.p,Misin06G223300.1.p,Misin04G189300.1.p,…	2.92e-07
Biological process	response to oxidative stress	GO:0006979	4	7.16e-08	5.97464	14	841	74	26559	Misin07G320900.1.p,Misin17G243200.1.p,Misin04G159500.1.p,Misin03G145800.1.p,Misin04G159700.1.p,Misin05G223600.1.p,Misin15G207300.1.p,Misin04G159600.1.p,Misin03G145900.1.p,Misin18G048700.1.p,Misin06G223300.1.p,Misin19G046600.1.p,Misin16G230900.1.p,Misin05G204000.1.p,	2.92e-07
Biological process	cellular response to antibiotic	GO:0071236	5	1.07e-07	18.4731	7	136	74	26559	Misin15G059000.1.p,Misin17G243200.1.p,Misin05G223600.1.p,Misin14G055800.1.p,Misin06G223300.1.p,Misin16G230900.1.p,Misin05G204000.1.p,	4.3e-07
Biological process	regulation of response to external stimulus	GO:0032101	5	1.18e-07	7.04888	12	611	74	26559	Misin15G059000.1.p,Misin03G167700.1.p,Misin14G094800.1.p,Misin14G055800.1.p,Misin18G207000.1.p,Misin09G124800.1.p,Misin01G315300.1.p,Misin10G090500.1.p,Misin04G189300.1.p,Misin19G200400.1.p,Misin02G303500.1.p,Misin15G117000.1.p,	4.69e-07
Biological process	positive regulation of DNA-templated transcription	GO:0045893	10	1.22e-07	4.87064	16	1179	74	26559	Misin07G320900.1.p,Misin17G243200.1.p,Misin04G159500.1.p,Misin03G145800.1.p,Misin04G159700.1.p,Misin05G223600.1.p,Misin15G207300.1.p,Misin04G159600.1.p,Misin03G145900.1.p,Misin18G048700.1.p,Misin06G223300.1.p,Misin19G046600.1.p,Misin16G230900.1.p,Misin05G204000.1.p,Misin05G314300.1.p,Misin06G308400.1.p,	4.78e-07
Biological process	organic substance metabolic process	GO:0071704	3	2.01e-07	1.36737	69	18111	74	26559	Misin02G074100.1.p,Misin14G000600.1.p,Misin01G080100.1.p,Misin07G320900.1.p,Misin05G133400.1.p,Misin07G139300.1.p,Misin12G221100.1.p,Misin15G059000.1.p,Misin11G177600.1.p,Misin05G245300.1.p,Misin17G243200.1.p,Misin04G159500.1.p,Misin08G223600.1.p,Misin17G113800.1.p,Misin07G113800.1.p,Misin03G145800.1.p,Misin04G159700.1.p,Misin05G223600.1.p,Misin14G094800.1.p,Misin02G062400.1.p,Misin15G207300.1.p,…	7.81e-07
Biological process	regulation of cell fate commitment	GO:0010453	5	2.05e-07	38.1814	5	47	74	26559	Misin17G243200.1.p,Misin05G223600.1.p,Misin06G223300.1.p,Misin16G230900.1.p,Misin05G204000.1.p,	7.86e-07
Biological process	positive regulation of RNA biosynthetic process	GO:1902680	9	2.38e-07	4.63478	16	1239	74	26559	Misin07G320900.1.p,Misin17G243200.1.p,Misin04G159500.1.p,Misin03G145800.1.p,Misin04G159700.1.p,Misin05G223600.1.p,Misin15G207300.1.p,Misin04G159600.1.p,Misin03G145900.1.p,Misin18G048700.1.p,Misin06G223300.1.p,Misin19G046600.1.p,Misin16G230900.1.p,Misin05G204000.1.p,Misin05G314300.1.p,Misin06G308400.1.p,	9.03e-07
Biological process	obsolete positive regulation of nucleic acid-templated transcription	GO:1903508	0	2.38e-07	4.63478	16	1239	74	26559	Misin07G320900.1.p,Misin17G243200.1.p,Misin04G159500.1.p,Misin03G145800.1.p,Misin04G159700.1.p,Misin05G223600.1.p,Misin15G207300.1.p,Misin04G159600.1.p,Misin03G145900.1.p,Misin18G048700.1.p,Misin06G223300.1.p,Misin19G046600.1.p,Misin16G230900.1.p,Misin05G204000.1.p,Misin05G314300.1.p,Misin06G308400.1.p,	9.03e-07
Biological process	negative regulation of response to biotic stimulus	GO:0002832	6	5.82e-07	19.9392	6	108	74	26559	Misin03G167700.1.p,Misin14G094800.1.p,Misin01G315300.1.p,Misin04G189300.1.p,Misin02G303500.1.p,Misin15G117000.1.p,	2.15e-06
Biological process	innate immune response	GO:0045087	7	6.72e-07	5.41901	13	861	74	26559	Misin07G320900.1.p,Misin15G059000.1.p,Misin04G159500.1.p,Misin03G145800.1.p,Misin04G159700.1.p,Misin15G207300.1.p,Misin14G055800.1.p,Misin18G207000.1.p,Misin04G159600.1.p,Misin03G145900.1.p,Misin18G048700.1.p,Misin19G200400.1.p,Misin19G046600.1.p,	2.46e-06
Biological process	regulation of defense response to bacterium	GO:1900424	7	1.03e-06	18.0961	6	119	74	26559	Misin03G167700.1.p,Misin14G094800.1.p,Misin01G315300.1.p,Misin04G189300.1.p,Misin02G303500.1.p,Misin15G117000.1.p,	3.73e-06
Biological process	negative regulation of response to external stimulus	GO:0032102	6	1.19e-06	17.6511	6	122	74	26559	Misin03G167700.1.p,Misin14G094800.1.p,Misin01G315300.1.p,Misin04G189300.1.p,Misin02G303500.1.p,Misin15G117000.1.p,	4.27e-06
Biological process	system development	GO:0048731	4	1.32e-06	2.33741	31	4760	74	26559	Misin07G320900.1.p,Misin12G221100.1.p,Misin15G059000.1.p,Misin11G177600.1.p,Misin17G243200.1.p,Misin04G159500.1.p,Misin07G113800.1.p,Misin03G145800.1.p,Misin04G159700.1.p,Misin05G223600.1.p,Misin15G207300.1.p,Misin14G055800.1.p,Misin07G454800.1.p,Misin07G453800.1.p,Misin04G159600.1.p,Misin03G145900.1.p,Misin18G048700.1.p,Misin01G001000.1.p,Misin09G124800.1.p,Misin12G114700.1.p,Misin10G090500.1.p,…	4.68e-06
Biological process	response to stress	GO:0006950	3	1.38e-06	2.02802	38	6725	74	26559	Misin07G320900.1.p,Misin15G059000.1.p,Misin03G167700.1.p,Misin17G243200.1.p,Misin04G159500.1.p,Misin03G145800.1.p,Misin04G159700.1.p,Misin05G223600.1.p,Misin14G094800.1.p,Misin02G062400.1.p,Misin15G207300.1.p,Misin18G036700.1.p,Misin14G055800.1.p,Misin18G207000.1.p,Misin06G173600.1.p,Misin04G159600.1.p,Misin03G145900.1.p,Misin18G048700.1.p,Misin09G124800.1.p,Misin01G315300.1.p,Misin12G114700.1.p,…	4.85e-06
Biological process	positive regulation of RNA metabolic process	GO:0051254	8	1.53e-06	4.02699	16	1426	74	26559	Misin07G320900.1.p,Misin17G243200.1.p,Misin04G159500.1.p,Misin03G145800.1.p,Misin04G159700.1.p,Misin05G223600.1.p,Misin15G207300.1.p,Misin04G159600.1.p,Misin03G145900.1.p,Misin18G048700.1.p,Misin06G223300.1.p,Misin19G046600.1.p,Misin16G230900.1.p,Misin05G204000.1.p,Misin05G314300.1.p,Misin06G308400.1.p,	5.32e-06
Biological process	positive regulation of response to salt stress	GO:1901002	8	1.54e-06	25.6361	5	70	74	26559	Misin17G243200.1.p,Misin05G223600.1.p,Misin06G223300.1.p,Misin16G230900.1.p,Misin05G204000.1.p,	5.28e-06
Biological process	regulation of defense response to fungus	GO:1900150	7	1.65e-06	16.6933	6	129	74	26559	Misin14G094800.1.p,Misin18G207000.1.p,Misin01G315300.1.p,Misin19G200400.1.p,Misin02G303500.1.p,Misin15G117000.1.p,	5.61e-06
Biological process	positive regulation of gene expression	GO:0010628	9	1.87e-06	3.96581	16	1448	74	26559	Misin07G320900.1.p,Misin17G243200.1.p,Misin04G159500.1.p,Misin03G145800.1.p,Misin04G159700.1.p,Misin05G223600.1.p,Misin15G207300.1.p,Misin04G159600.1.p,Misin03G145900.1.p,Misin18G048700.1.p,Misin06G223300.1.p,Misin19G046600.1.p,Misin16G230900.1.p,Misin05G204000.1.p,Misin05G314300.1.p,Misin06G308400.1.p,	6.29e-06
Biological process	regulation of response to biotic stimulus	GO:0002831	5	2.41e-06	6.6711	10	538	74	26559	Misin15G059000.1.p,Misin03G167700.1.p,Misin14G094800.1.p,Misin14G055800.1.p,Misin18G207000.1.p,Misin01G315300.1.p,Misin04G189300.1.p,Misin19G200400.1.p,Misin02G303500.1.p,Misin15G117000.1.p,	8e-06
Biological process	immune response	GO:0006955	3	3.12e-06	4.71766	13	989	74	26559	Misin07G320900.1.p,Misin15G059000.1.p,Misin04G159500.1.p,Misin03G145800.1.p,Misin04G159700.1.p,Misin15G207300.1.p,Misin14G055800.1.p,Misin18G207000.1.p,Misin04G159600.1.p,Misin03G145900.1.p,Misin18G048700.1.p,Misin19G200400.1.p,Misin19G046600.1.p,	1.03e-05
Biological process	response to chemical	GO:0042221	3	3.44e-06	1.9587	38	6963	74	26559	Misin07G320900.1.p,Misin15G059000.1.p,Misin03G167700.1.p,Misin17G243200.1.p,Misin04G159500.1.p,Misin11G033500.1.p,Misin07G113800.1.p,Misin03G145800.1.p,Misin04G159700.1.p,Misin05G223600.1.p,Misin14G094800.1.p,Misin02G062400.1.p,Misin15G207300.1.p,Misin14G055800.1.p,Misin18G207000.1.p,Misin06G173600.1.p,Misin04G159600.1.p,Misin03G145900.1.p,Misin18G048700.1.p,Misin04G189100.1.p,Misin01G315300.1.p,…	1.12e-05
Biological process	positive regulation of nucleobase-containing compound metabolic process	GO:0045935	7	4.96e-06	3.67637	16	1562	74	26559	Misin07G320900.1.p,Misin17G243200.1.p,Misin04G159500.1.p,Misin03G145800.1.p,Misin04G159700.1.p,Misin05G223600.1.p,Misin15G207300.1.p,Misin04G159600.1.p,Misin03G145900.1.p,Misin18G048700.1.p,Misin06G223300.1.p,Misin19G046600.1.p,Misin16G230900.1.p,Misin05G204000.1.p,Misin05G314300.1.p,Misin06G308400.1.p,	1.6e-05
Biological process	leaf development	GO:0048366	6	5.22e-06	4.4993	13	1037	74	26559	Misin07G320900.1.p,Misin15G059000.1.p,Misin04G159500.1.p,Misin07G113800.1.p,Misin03G145800.1.p,Misin04G159700.1.p,Misin15G207300.1.p,Misin14G055800.1.p,Misin04G159600.1.p,Misin03G145900.1.p,Misin18G048700.1.p,Misin08G113400.1.p,Misin19G046600.1.p,	1.67e-05
Biological process	immune effector process	GO:0002252	3	6.01e-06	10.1304	7	248	74	26559	Misin15G059000.1.p,Misin17G243200.1.p,Misin05G223600.1.p,Misin14G055800.1.p,Misin06G223300.1.p,Misin16G230900.1.p,Misin05G204000.1.p,	1.9e-05
Biological process	positive regulation of macromolecule biosynthetic process	GO:0010557	8	6.12e-06	3.61618	16	1588	74	26559	Misin07G320900.1.p,Misin17G243200.1.p,Misin04G159500.1.p,Misin03G145800.1.p,Misin04G159700.1.p,Misin05G223600.1.p,Misin15G207300.1.p,Misin04G159600.1.p,Misin03G145900.1.p,Misin18G048700.1.p,Misin06G223300.1.p,Misin19G046600.1.p,Misin16G230900.1.p,Misin05G204000.1.p,Misin05G314300.1.p,Misin06G308400.1.p,	1.92e-05
Biological process	cellular response to reactive oxygen species	GO:0034614	7	9.88e-06	17.5934	5	102	74	26559	Misin17G243200.1.p,Misin05G223600.1.p,Misin06G223300.1.p,Misin16G230900.1.p,Misin05G204000.1.p,	3.04e-05
Biological process	positive regulation of cellular biosynthetic process	GO:0031328	7	1.06e-05	3.46141	16	1659	74	26559	Misin07G320900.1.p,Misin17G243200.1.p,Misin04G159500.1.p,Misin03G145800.1.p,Misin04G159700.1.p,Misin05G223600.1.p,Misin15G207300.1.p,Misin04G159600.1.p,Misin03G145900.1.p,Misin18G048700.1.p,Misin06G223300.1.p,Misin19G046600.1.p,Misin16G230900.1.p,Misin05G204000.1.p,Misin05G314300.1.p,Misin06G308400.1.p,	3.23e-05
Biological process	positive regulation of biosynthetic process	GO:0009891	6	1.29e-05	3.408	16	1685	74	26559	Misin07G320900.1.p,Misin17G243200.1.p,Misin04G159500.1.p,Misin03G145800.1.p,Misin04G159700.1.p,Misin05G223600.1.p,Misin15G207300.1.p,Misin04G159600.1.p,Misin03G145900.1.p,Misin18G048700.1.p,Misin06G223300.1.p,Misin19G046600.1.p,Misin16G230900.1.p,Misin05G204000.1.p,Misin05G314300.1.p,Misin06G308400.1.p,	3.89e-05
Biological process	regulation of response to salt stress	GO:1901000	7	1.31e-05	16.616	5	108	74	26559	Misin17G243200.1.p,Misin05G223600.1.p,Misin06G223300.1.p,Misin16G230900.1.p,Misin05G204000.1.p,	3.9e-05
Biological process	response to inorganic substance	GO:0010035	4	1.36e-05	3.07487	18	2101	74	26559	Misin07G320900.1.p,Misin17G243200.1.p,Misin04G159500.1.p,Misin03G145800.1.p,Misin04G159700.1.p,Misin05G223600.1.p,Misin02G062400.1.p,Misin15G207300.1.p,Misin04G159600.1.p,Misin03G145900.1.p,Misin18G048700.1.p,Misin01G063100.1.p,Misin06G223300.1.p,Misin19G046600.1.p,Misin16G105500.1.p,Misin16G230900.1.p,Misin17G109300.1.p,Misin05G204000.1.p,	4.02e-05
Biological process	negative regulation of defense response	GO:0031348	7	1.99e-05	10.8213	6	199	74	26559	Misin03G167700.1.p,Misin14G094800.1.p,Misin01G315300.1.p,Misin04G189300.1.p,Misin02G303500.1.p,Misin15G117000.1.p,	5.79e-05
Biological process	metabolic process	GO:0008152	2	2.24e-05	1.2597	69	19659	74	26559	Misin02G074100.1.p,Misin14G000600.1.p,Misin01G080100.1.p,Misin07G320900.1.p,Misin05G133400.1.p,Misin07G139300.1.p,Misin12G221100.1.p,Misin15G059000.1.p,Misin11G177600.1.p,Misin05G245300.1.p,Misin17G243200.1.p,Misin04G159500.1.p,Misin08G223600.1.p,Misin17G113800.1.p,Misin07G113800.1.p,Misin03G145800.1.p,Misin04G159700.1.p,Misin05G223600.1.p,Misin14G094800.1.p,Misin02G062400.1.p,Misin15G207300.1.p,…	6.46e-05
Biological process	obsolete regulation of multi-organism process	GO:0043900	0	2.8e-05	6.61577	8	434	74	26559	Misin03G167700.1.p,Misin14G094800.1.p,Misin18G207000.1.p,Misin01G315300.1.p,Misin04G189300.1.p,Misin19G200400.1.p,Misin02G303500.1.p,Misin15G117000.1.p,	8e-05
Biological process	regulation of response to osmotic stress	GO:0047484	6	3.08e-05	13.9111	5	129	74	26559	Misin17G243200.1.p,Misin05G223600.1.p,Misin06G223300.1.p,Misin16G230900.1.p,Misin05G204000.1.p,	8.66e-05
Biological process	pollen development	GO:0009555	6	3.48e-05	4.90308	10	732	74	26559	Misin12G221100.1.p,Misin11G177600.1.p,Misin07G454800.1.p,Misin07G453800.1.p,Misin01G001000.1.p,Misin12G114700.1.p,Misin07G221700.1.p,Misin11G109800.1.p,Misin16G028000.1.p,Misin04G224400.1.p,	9.7e-05
Biological process	defense response to symbiont	GO:0140546	7	4.25e-05	13.0038	5	138	74	26559	Misin17G243200.1.p,Misin05G223600.1.p,Misin06G223300.1.p,Misin16G230900.1.p,Misin05G204000.1.p,	0.000118
Biological process	defense response to virus	GO:0051607	8	4.25e-05	13.0038	5	138	74	26559	Misin17G243200.1.p,Misin05G223600.1.p,Misin06G223300.1.p,Misin16G230900.1.p,Misin05G204000.1.p,	0.000118
Biological process	positive regulation of cellular metabolic process	GO:0031325	6	4.43e-05	2.81494	18	2295	74	26559	Misin07G320900.1.p,Misin17G243200.1.p,Misin04G159500.1.p,Misin03G145800.1.p,Misin04G159700.1.p,Misin05G223600.1.p,Misin15G207300.1.p,Misin04G159600.1.p,Misin03G145900.1.p,Misin18G048700.1.p,Misin06G223300.1.p,Misin19G046600.1.p,Misin16G105500.1.p,Misin16G230900.1.p,Misin17G109300.1.p,Misin05G204000.1.p,Misin05G314300.1.p,Misin06G308400.1.p,	0.00012
Biological process	cell fate specification	GO:0001708	4	4.88e-05	12.6375	5	142	74	26559	Misin17G243200.1.p,Misin05G223600.1.p,Misin06G223300.1.p,Misin16G230900.1.p,Misin05G204000.1.p,	0.000131
Biological process	positive regulation of metabolic process	GO:0009893	5	6.38e-05	2.73741	18	2360	74	26559	Misin07G320900.1.p,Misin17G243200.1.p,Misin04G159500.1.p,Misin03G145800.1.p,Misin04G159700.1.p,Misin05G223600.1.p,Misin15G207300.1.p,Misin04G159600.1.p,Misin03G145900.1.p,Misin18G048700.1.p,Misin06G223300.1.p,Misin19G046600.1.p,Misin16G105500.1.p,Misin16G230900.1.p,Misin17G109300.1.p,Misin05G204000.1.p,Misin05G314300.1.p,Misin06G308400.1.p,	0.000169
Biological process	response to jasmonic acid	GO:0009753	7	6.86e-05	5.82402	8	493	74	26559	Misin15G059000.1.p,Misin14G094800.1.p,Misin14G055800.1.p,Misin06G173600.1.p,Misin01G315300.1.p,Misin02G303500.1.p,Misin05G179500.1.p,Misin15G117000.1.p,	0.00018
Biological process	response to fatty acid	GO:0070542	6	7.78e-05	5.71961	8	502	74	26559	Misin15G059000.1.p,Misin14G094800.1.p,Misin14G055800.1.p,Misin06G173600.1.p,Misin01G315300.1.p,Misin02G303500.1.p,Misin05G179500.1.p,Misin15G117000.1.p,	0.000201
Biological process	phyllome development	GO:0048827	5	9.08e-05	3.42316	13	1363	74	26559	Misin07G320900.1.p,Misin15G059000.1.p,Misin04G159500.1.p,Misin07G113800.1.p,Misin03G145800.1.p,Misin04G159700.1.p,Misin15G207300.1.p,Misin14G055800.1.p,Misin04G159600.1.p,Misin03G145900.1.p,Misin18G048700.1.p,Misin08G113400.1.p,Misin19G046600.1.p,	0.000231
Biological process	positive regulation of nitrogen compound metabolic process	GO:0051173	6	9.09e-05	2.90025	16	1980	74	26559	Misin07G320900.1.p,Misin17G243200.1.p,Misin04G159500.1.p,Misin03G145800.1.p,Misin04G159700.1.p,Misin05G223600.1.p,Misin15G207300.1.p,Misin04G159600.1.p,Misin03G145900.1.p,Misin18G048700.1.p,Misin06G223300.1.p,Misin19G046600.1.p,Misin16G230900.1.p,Misin05G204000.1.p,Misin05G314300.1.p,Misin06G308400.1.p,	0.00023
Biological process	cellular metabolic process	GO:0044237	3	0.000108	1.27913	65	18238	74	26559	Misin02G074100.1.p,Misin01G080100.1.p,Misin07G320900.1.p,Misin05G133400.1.p,Misin12G221100.1.p,Misin15G059000.1.p,Misin11G177600.1.p,Misin05G245300.1.p,Misin17G243200.1.p,Misin04G159500.1.p,Misin08G223600.1.p,Misin17G113800.1.p,Misin07G113800.1.p,Misin03G145800.1.p,Misin04G159700.1.p,Misin05G223600.1.p,Misin14G094800.1.p,Misin02G062400.1.p,Misin15G207300.1.p,Misin18G036700.1.p,Misin14G055800.1.p,…	0.000272
Biological process	multicellular organism development	GO:0007275	4	0.000198	1.83538	31	6062	74	26559	Misin07G320900.1.p,Misin12G221100.1.p,Misin15G059000.1.p,Misin11G177600.1.p,Misin17G243200.1.p,Misin04G159500.1.p,Misin07G113800.1.p,Misin03G145800.1.p,Misin04G159700.1.p,Misin05G223600.1.p,Misin15G207300.1.p,Misin14G055800.1.p,Misin07G454800.1.p,Misin07G453800.1.p,Misin04G159600.1.p,Misin03G145900.1.p,Misin18G048700.1.p,Misin01G001000.1.p,Misin09G124800.1.p,Misin12G114700.1.p,Misin10G090500.1.p,…	0.000483
Biological process	response to lipid	GO:0033993	5	0.000204	2.70489	16	2123	74	26559	Misin15G059000.1.p,Misin17G243200.1.p,Misin11G033500.1.p,Misin05G223600.1.p,Misin14G094800.1.p,Misin14G055800.1.p,Misin06G173600.1.p,Misin01G315300.1.p,Misin06G223300.1.p,Misin02G303500.1.p,Misin16G230900.1.p,Misin05G204000.1.p,Misin05G179500.1.p,Misin05G314300.1.p,Misin06G308400.1.p,Misin15G117000.1.p,	0.000493
Biological process	positive regulation of macromolecule metabolic process	GO:0010604	6	0.00023	2.67715	16	2145	74	26559	Misin07G320900.1.p,Misin17G243200.1.p,Misin04G159500.1.p,Misin03G145800.1.p,Misin04G159700.1.p,Misin05G223600.1.p,Misin15G207300.1.p,Misin04G159600.1.p,Misin03G145900.1.p,Misin18G048700.1.p,Misin06G223300.1.p,Misin19G046600.1.p,Misin16G230900.1.p,Misin05G204000.1.p,Misin05G314300.1.p,Misin06G308400.1.p,	0.000551
Biological process	embryo development ending in seed dormancy	GO:0009793	6	0.000326	3.73083	10	962	74	26559	Misin12G221100.1.p,Misin11G177600.1.p,Misin07G454800.1.p,Misin07G453800.1.p,Misin01G001000.1.p,Misin12G114700.1.p,Misin07G221700.1.p,Misin11G109800.1.p,Misin16G028000.1.p,Misin04G224400.1.p,	0.00077
Biological process	negative regulation of response to stimulus	GO:0048585	5	0.000371	4.04274	9	799	74	26559	Misin03G167700.1.p,Misin11G033500.1.p,Misin14G094800.1.p,Misin01G315300.1.p,Misin04G189300.1.p,Misin02G303500.1.p,Misin05G314300.1.p,Misin06G308400.1.p,Misin15G117000.1.p,	0.000871
Biological process	cell fate commitment	GO:0045165	4	0.000418	7.97568	5	225	74	26559	Misin17G243200.1.p,Misin05G223600.1.p,Misin06G223300.1.p,Misin16G230900.1.p,Misin05G204000.1.p,	0.000974
Biological process	gametophyte development	GO:0048229	5	0.000419	3.61435	10	993	74	26559	Misin12G221100.1.p,Misin11G177600.1.p,Misin07G454800.1.p,Misin07G453800.1.p,Misin01G001000.1.p,Misin12G114700.1.p,Misin07G221700.1.p,Misin11G109800.1.p,Misin16G028000.1.p,Misin04G224400.1.p,	0.000968
Biological process	response to virus	GO:0009615	6	0.00055	7.50848	5	239	74	26559	Misin17G243200.1.p,Misin05G223600.1.p,Misin06G223300.1.p,Misin16G230900.1.p,Misin05G204000.1.p,	0.00126281
Biological process	cellular response to oxidative stress	GO:0034599	6	0.00089	6.74634	5	266	74	26559	Misin17G243200.1.p,Misin05G223600.1.p,Misin06G223300.1.p,Misin16G230900.1.p,Misin05G204000.1.p,	0.00201533
Biological process	cellular response to oxygen-containing compound	GO:1901701	5	0.0013199	2.72932	12	1578	74	26559	Misin15G059000.1.p,Misin17G243200.1.p,Misin11G033500.1.p,Misin05G223600.1.p,Misin14G055800.1.p,Misin06G173600.1.p,Misin06G223300.1.p,Misin16G230900.1.p,Misin05G204000.1.p,Misin05G179500.1.p,Misin05G314300.1.p,Misin06G308400.1.p,	0.00294717
Biological process	plant organ development	GO:0099402	4	0.00140076	2.26976	16	2530	74	26559	Misin07G320900.1.p,Misin15G059000.1.p,Misin04G159500.1.p,Misin07G113800.1.p,Misin03G145800.1.p,Misin04G159700.1.p,Misin15G207300.1.p,Misin14G055800.1.p,Misin04G159600.1.p,Misin03G145900.1.p,Misin18G048700.1.p,Misin09G124800.1.p,Misin10G090500.1.p,Misin08G113400.1.p,Misin06G201700.1.p,Misin19G046600.1.p,	0.00310646
Biological process	embryo development	GO:0009790	5	0.00140302	3.08603	10	1163	74	26559	Misin12G221100.1.p,Misin11G177600.1.p,Misin07G454800.1.p,Misin07G453800.1.p,Misin01G001000.1.p,Misin12G114700.1.p,Misin07G221700.1.p,Misin11G109800.1.p,Misin16G028000.1.p,Misin04G224400.1.p,	0.00309043
Biological process	cellular response to toxic substance	GO:0097237	5	0.00140856	6.08314	5	295	74	26559	Misin17G243200.1.p,Misin05G223600.1.p,Misin06G223300.1.p,Misin16G230900.1.p,Misin05G204000.1.p,	0.00308182
Biological process	multicellular organismal process	GO:0032501	2	0.00141977	1.64806	31	6751	74	26559	Misin07G320900.1.p,Misin12G221100.1.p,Misin15G059000.1.p,Misin11G177600.1.p,Misin17G243200.1.p,Misin04G159500.1.p,Misin07G113800.1.p,Misin03G145800.1.p,Misin04G159700.1.p,Misin05G223600.1.p,Misin15G207300.1.p,Misin14G055800.1.p,Misin07G454800.1.p,Misin07G453800.1.p,Misin04G159600.1.p,Misin03G145900.1.p,Misin18G048700.1.p,Misin01G001000.1.p,Misin09G124800.1.p,Misin12G114700.1.p,Misin10G090500.1.p,…	0.00308563
Biological process	positive regulation of cellular process	GO:0048522	5	0.00148129	2.11744	18	3051	74	26559	Misin07G320900.1.p,Misin17G243200.1.p,Misin04G159500.1.p,Misin03G145800.1.p,Misin04G159700.1.p,Misin05G223600.1.p,Misin15G207300.1.p,Misin04G159600.1.p,Misin03G145900.1.p,Misin18G048700.1.p,Misin06G223300.1.p,Misin19G046600.1.p,Misin16G105500.1.p,Misin16G230900.1.p,Misin17G109300.1.p,Misin05G204000.1.p,Misin05G314300.1.p,Misin06G308400.1.p,	0.00319801
Biological process	positive regulation of biological process	GO:0048518	4	0.00258072	1.91621	20	3746	74	26559	Misin07G320900.1.p,Misin15G059000.1.p,Misin17G243200.1.p,Misin04G159500.1.p,Misin03G145800.1.p,Misin04G159700.1.p,Misin05G223600.1.p,Misin15G207300.1.p,Misin14G055800.1.p,Misin04G159600.1.p,Misin03G145900.1.p,Misin18G048700.1.p,Misin06G223300.1.p,Misin19G046600.1.p,Misin16G105500.1.p,Misin16G230900.1.p,Misin17G109300.1.p,Misin05G204000.1.p,Misin05G314300.1.p,Misin06G308400.1.p,	0.00542784
Biological process	cellular response to chemical stress	GO:0062197	5	0.00314396	5.05501	5	355	74	26559	Misin17G243200.1.p,Misin05G223600.1.p,Misin06G223300.1.p,Misin16G230900.1.p,Misin05G204000.1.p,	0.00657008
Biological process	anatomical structure development	GO:0048856	3	0.00335085	1.56661	31	7102	74	26559	Misin07G320900.1.p,Misin12G221100.1.p,Misin15G059000.1.p,Misin11G177600.1.p,Misin17G243200.1.p,Misin04G159500.1.p,Misin07G113800.1.p,Misin03G145800.1.p,Misin04G159700.1.p,Misin05G223600.1.p,Misin15G207300.1.p,Misin14G055800.1.p,Misin07G454800.1.p,Misin07G453800.1.p,Misin04G159600.1.p,Misin03G145900.1.p,Misin18G048700.1.p,Misin01G001000.1.p,Misin09G124800.1.p,Misin12G114700.1.p,Misin10G090500.1.p,…	0.00695781
Biological process	regulation of cell differentiation	GO:0045595	5	0.00358006	4.90308	5	366	74	26559	Misin17G243200.1.p,Misin05G223600.1.p,Misin06G223300.1.p,Misin16G230900.1.p,Misin05G204000.1.p,	0.00738671
Biological process	response to stimulus	GO:0050896	2	0.00396166	1.34784	46	12249	74	26559	Misin07G320900.1.p,Misin15G059000.1.p,Misin03G167700.1.p,Misin17G243200.1.p,Misin04G159500.1.p,Misin11G033500.1.p,Misin07G113800.1.p,Misin03G145800.1.p,Misin04G159700.1.p,Misin05G223600.1.p,Misin14G094800.1.p,Misin02G062400.1.p,Misin15G207300.1.p,Misin18G036700.1.p,Misin14G055800.1.p,Misin18G207000.1.p,Misin06G173600.1.p,Misin04G159600.1.p,Misin03G145900.1.p,Misin18G048700.1.p,Misin09G124800.1.p,…	0.00807188
Biological process	seed development	GO:0048316	5	0.00646645	2.4924	10	1440	74	26559	Misin12G221100.1.p,Misin11G177600.1.p,Misin07G454800.1.p,Misin07G453800.1.p,Misin01G001000.1.p,Misin12G114700.1.p,Misin07G221700.1.p,Misin11G109800.1.p,Misin16G028000.1.p,Misin04G224400.1.p,	0.012548
Biological process	vegetative to reproductive phase transition of meristem	GO:0010228	4	0.00756901	4.09709	5	438	74	26559	Misin17G243200.1.p,Misin05G223600.1.p,Misin06G223300.1.p,Misin16G230900.1.p,Misin05G204000.1.p,	0.0141
Biological process	developmental process	GO:0032502	2	0.00761335	1.48824	31	7476	74	26559	Misin07G320900.1.p,Misin12G221100.1.p,Misin15G059000.1.p,Misin11G177600.1.p,Misin17G243200.1.p,Misin04G159500.1.p,Misin07G113800.1.p,Misin03G145800.1.p,Misin04G159700.1.p,Misin05G223600.1.p,Misin15G207300.1.p,Misin14G055800.1.p,Misin07G454800.1.p,Misin07G453800.1.p,Misin04G159600.1.p,Misin03G145900.1.p,Misin18G048700.1.p,Misin01G001000.1.p,Misin09G124800.1.p,Misin12G114700.1.p,Misin10G090500.1.p,…	0.014102
Biological process	shoot system development	GO:0048367	5	0.00802153	2.09792	13	2224	74	26559	Misin07G320900.1.p,Misin15G059000.1.p,Misin04G159500.1.p,Misin07G113800.1.p,Misin03G145800.1.p,Misin04G159700.1.p,Misin15G207300.1.p,Misin14G055800.1.p,Misin04G159600.1.p,Misin03G145900.1.p,Misin18G048700.1.p,Misin08G113400.1.p,Misin19G046600.1.p,	0.0147741
Biological process	response to salt stress	GO:0009651	5	0.00822855	2.56158	9	1261	74	26559	Misin17G243200.1.p,Misin05G223600.1.p,Misin02G062400.1.p,Misin01G063100.1.p,Misin06G223300.1.p,Misin16G105500.1.p,Misin16G230900.1.p,Misin17G109300.1.p,Misin05G204000.1.p,	0.0150703
Biological process	fruit development	GO:0010154	5	0.00898799	2.37371	10	1512	74	26559	Misin12G221100.1.p,Misin11G177600.1.p,Misin07G454800.1.p,Misin07G453800.1.p,Misin01G001000.1.p,Misin12G114700.1.p,Misin07G221700.1.p,Misin11G109800.1.p,Misin16G028000.1.p,Misin04G224400.1.p,	0.0162783
Biological process	reproductive system development	GO:0061458	5	0.0101985	1.90772	15	2822	74	26559	Misin12G221100.1.p,Misin11G177600.1.p,Misin17G243200.1.p,Misin05G223600.1.p,Misin07G454800.1.p,Misin07G453800.1.p,Misin01G001000.1.p,Misin12G114700.1.p,Misin07G221700.1.p,Misin06G223300.1.p,Misin11G109800.1.p,Misin16G028000.1.p,Misin16G230900.1.p,Misin05G204000.1.p,Misin04G224400.1.p,	0.0182676
Biological process	reproductive structure development	GO:0048608	4	0.0101985	1.90772	15	2822	74	26559	Misin12G221100.1.p,Misin11G177600.1.p,Misin17G243200.1.p,Misin05G223600.1.p,Misin07G454800.1.p,Misin07G453800.1.p,Misin01G001000.1.p,Misin12G114700.1.p,Misin07G221700.1.p,Misin06G223300.1.p,Misin11G109800.1.p,Misin16G028000.1.p,Misin16G230900.1.p,Misin05G204000.1.p,Misin04G224400.1.p,	0.0182676
Biological process	post-embryonic development	GO:0009791	3	0.0102194	1.76801	18	3654	74	26559	Misin12G221100.1.p,Misin11G177600.1.p,Misin17G243200.1.p,Misin05G223600.1.p,Misin07G454800.1.p,Misin07G453800.1.p,Misin01G001000.1.p,Misin09G124800.1.p,Misin12G114700.1.p,Misin10G090500.1.p,Misin07G221700.1.p,Misin06G223300.1.p,Misin11G109800.1.p,Misin16G028000.1.p,Misin06G201700.1.p,Misin16G230900.1.p,Misin05G204000.1.p,Misin04G224400.1.p,	0.0181061
Biological process	negative regulation of DNA-templated transcription	GO:0045892	10	0.0134544	3.07194	6	701	74	26559	Misin15G059000.1.p,Misin14G055800.1.p,Misin18G207000.1.p,Misin09G124800.1.p,Misin10G090500.1.p,Misin19G200400.1.p,	0.0234552
Biological process	positive regulation of response to stimulus	GO:0048584	5	0.0134969	2.75476	7	912	74	26559	Misin15G059000.1.p,Misin17G243200.1.p,Misin05G223600.1.p,Misin14G055800.1.p,Misin06G223300.1.p,Misin16G230900.1.p,Misin05G204000.1.p,	0.0234042
Biological process	response to osmotic stress	GO:0006970	4	0.0177515	2.25569	9	1432	74	26559	Misin17G243200.1.p,Misin05G223600.1.p,Misin02G062400.1.p,Misin01G063100.1.p,Misin06G223300.1.p,Misin16G105500.1.p,Misin16G230900.1.p,Misin17G109300.1.p,Misin05G204000.1.p,	0.0301405
Biological process	negative regulation of RNA biosynthetic process	GO:1902679	9	0.0197139	2.81863	6	764	74	26559	Misin15G059000.1.p,Misin14G055800.1.p,Misin18G207000.1.p,Misin09G124800.1.p,Misin10G090500.1.p,Misin19G200400.1.p,	0.0332991
Biological process	obsolete negative regulation of nucleic acid-templated transcription	GO:1903507	0	0.0197139	2.81863	6	764	74	26559	Misin15G059000.1.p,Misin14G055800.1.p,Misin18G207000.1.p,Misin09G124800.1.p,Misin10G090500.1.p,Misin19G200400.1.p,	0.0332991
Biological process	cellular response to xenobiotic stimulus	GO:0071466	5	0.0226294	2.4801	7	1013	74	26559	Misin15G059000.1.p,Misin17G243200.1.p,Misin05G223600.1.p,Misin14G055800.1.p,Misin06G223300.1.p,Misin16G230900.1.p,Misin05G204000.1.p,	0.0376387
Biological process	response to cold	GO:0009409	5	0.0257863	2.64875	6	813	74	26559	Misin12G114700.1.p,Misin07G221700.1.p,Misin11G109800.1.p,Misin16G105500.1.p,Misin17G109300.1.p,Misin04G224400.1.p,	0.0426717
Biological process	response to abscisic acid	GO:0009737	6	0.0310516	2.16371	8	1327	74	26559	Misin17G243200.1.p,Misin11G033500.1.p,Misin05G223600.1.p,Misin06G223300.1.p,Misin16G230900.1.p,Misin05G204000.1.p,Misin05G314300.1.p,Misin06G308400.1.p,	0.0503622
Biological process	negative regulation of RNA metabolic process	GO:0051253	8	0.0346223	2.46953	6	872	74	26559	Misin15G059000.1.p,Misin14G055800.1.p,Misin18G207000.1.p,Misin09G124800.1.p,Misin10G090500.1.p,Misin19G200400.1.p,	0.0553279
Biological process	response to alcohol	GO:0097305	5	0.0349091	2.11432	8	1358	74	26559	Misin17G243200.1.p,Misin11G033500.1.p,Misin05G223600.1.p,Misin06G223300.1.p,Misin16G230900.1.p,Misin05G204000.1.p,Misin05G314300.1.p,Misin06G308400.1.p,	0.055514
Biological process	cellular response to lipid	GO:0071396	6	0.035093	2.2593	7	1112	74	26559	Misin15G059000.1.p,Misin11G033500.1.p,Misin14G055800.1.p,Misin06G173600.1.p,Misin05G179500.1.p,Misin05G314300.1.p,Misin06G308400.1.p,	0.0555355
Biological process	developmental process involved in reproduction	GO:0003006	3	0.0452202	1.58808	15	3390	74	26559	Misin12G221100.1.p,Misin11G177600.1.p,Misin17G243200.1.p,Misin05G223600.1.p,Misin07G454800.1.p,Misin07G453800.1.p,Misin01G001000.1.p,Misin12G114700.1.p,Misin07G221700.1.p,Misin06G223300.1.p,Misin11G109800.1.p,Misin16G028000.1.p,Misin16G230900.1.p,Misin05G204000.1.p,Misin04G224400.1.p,	0.068249
Biological process	obsolete negative regulation of cellular macromolecule biosynthetic process	GO:2000113	0	0.0468102	2.29333	6	939	74	26559	Misin15G059000.1.p,Misin14G055800.1.p,Misin18G207000.1.p,Misin09G124800.1.p,Misin10G090500.1.p,Misin19G200400.1.p,	0.0703231

## Sheet: GO处理后制表
Class	GO_Name	EnrichmentScore
Molecular function	sequence-specific double-stranded DNA binding	11.0305
Molecular function	transcription cis-regulatory region binding	9.976
Molecular function	transcription regulatory region nucleic acid binding	9.976
Molecular function	double-stranded DNA binding	8.55797
Molecular function	DNA-binding transcription factor activity	8.55233
Molecular function	transcription regulator activity	7.85022
Molecular function	sequence-specific DNA binding	6.85784
Molecular function	DNA binding	4.04947
Molecular function	nucleic acid binding	2.03912
Molecular function	heterocyclic compound binding	1.76382
Molecular function	organic cyclic compound binding	1.75428
Cellular component	nucleus	2.89444
Cellular component	intracellular membrane-bounded organelle	1.35924
Cellular component	membrane-bounded organelle	1.35483
Cellular component	intracellular organelle	1.30623
Cellular component	organelle	1.30286
Cellular component	obsolete intracellular part	1.14839
Cellular component	intracellular anatomical structure	1.14255
Biological process	cellular response to hydrogen peroxide	71.7811
Biological process	regulation of cell fate specification	71.7811
Biological process	negative regulation of defense response to bacterium	63.3362
Biological process	response to ozone	38.9175
Biological process	regulation of cell fate commitment	38.1814
Biological process	obsolete negative regulation of multi-organism process	29.1004
Biological process	response to chitin	28.4026
Biological process	response to hydrogen peroxide	27.4572
Biological process	positive regulation of response to salt stress	25.6361
Biological process	negative regulation of response to biotic stimulus	19.9392
Biological process	cellular response to antibiotic	18.4731
Biological process	regulation of defense response to bacterium	18.0961
Biological process	negative regulation of response to external stimulus	17.6511
Biological process	cellular response to reactive oxygen species	17.5934
Biological process	regulation of defense response to fungus	16.6933
Biological process	regulation of response to salt stress	16.616
Biological process	response to salicylic acid	15.3241
Biological process	regulation of response to osmotic stress	13.9111
Biological process	response to antibiotic	13.1307
Biological process	defense response to symbiont	13.0038
Biological process	defense response to virus	13.0038
Biological process	response to organonitrogen compound	12.7148
Biological process	cell fate specification	12.6375
Biological process	response to reactive oxygen species	12.2255
Biological process	leaf senescence	10.8255
Biological process	negative regulation of defense response	10.8213
Biological process	obsolete aging	10.6414
Biological process	plant organ senescence	10.58
Biological process	immune effector process	10.1304

## Sheet: 正文表格
Gene Name	Gene Locus ID	Chromosome Location	Gene Start	Gene End	pI	MW	Conserved Heptapeptide	Zinc Finger Type	Domain Number	Group	Protein Length (aa)
MsWRKY01	Misin01G001000.1	Chr01	256399	260899	5.96	42019.1	WRKYGQK	C2H2	1	IIe	388
MsWRKY02	Misin01G047900.1	Chr01	7447384	7449297	9.28	45084.5	WRKYGQK	C2H2	1	IId	423
MsWRKY03	Misin01G063100.1	Chr01	9967017	9972013	6.41	34538	WRKYGQK	C2H2	1	IIc	331
MsWRKY04	Misin01G064300.1	Chr01	10185437	10187725	6.27	44986.9	WRKYGQK	C2H2	2	I	420
MsWRKY05	Misin01G080100.1	Chr01	13181193	13184725	10.03	43273.5	WRKYGQK	C2H2	1	IId	402
MsWRKY06	Misin01G144700.1	Chr01	27617080	27617952	9.51	11896.3	WRKYGQK	C2H2	1	IId	108
MsWRKY07	Misin01G144800.1	Chr01	27658926	27661691	8.79	14941.5	WKKYGQK	C2H2	1	IId	138
MsWRKY08	Misin01G263700.1	Chr01	84350262	84352266	6.35	47584.9	WRKYGQK	C2H2	1	IIe	441
MsWRKY09	Misin01G315300.1	Chr01	105230385	105233381	6.67	29695.2	WRKYGQK	C2H2	2	I	270
MsWRKY10	Misin01G341600.1	Chr01	112898915	112899930	10.23	18701	WRKYGQK	C2	1	IId	179
MsWRKY11	Misin01G362700.1	Chr01	118028855	118030800	5.97	33081.5	WRKYGQK	C2HC	1	III	319
MsWRKY12	Misin01G370500.1	Chr01	119779719	119781349	8.71	23777.3	WRKYGEK	C2HC	1	III	219
MsWRKY13	Misin02G032200.1	Chr02	4903340	4905683	9.42	46713.6	WRKYGQK	C2H2	1	IId	439
MsWRKY14	Misin02G061600.1	Chr02	10345970	10348174	6.33	45153.2	WRKYGQK	C2H2	2	I	419
MsWRKY15	Misin02G062400.1	Chr02	10531789	10536585	8.28	36115.9	WRKYGQK	C2H2	1	IIc	342
MsWRKY16	Misin02G074100.1	Chr02	12502555	12505918	10.03	43237.3	WRKYGQK	C2H2	1	IId	403
MsWRKY17	Misin02G115600.1	Chr02	21231516	21233686	8.81	15261.7	WKKYGQK	C2H2	1	IId	142
MsWRKY18	Misin02G115700.1	Chr02	21277852	21278769	9.3	17306.1	WRKYGQK	C2H2	1	IId	161
MsWRKY19	Misin02G129800.1	Chr02	24888414	24891276	5.13	29550.9	WRKYGQK	C2HC	1	III	275
MsWRKY20	Misin02G139500.1	Chr02	27977090	27980493	9.78	37940.9	WRKYGQK	C2H2	1	IId	351
MsWRKY21	Misin02G258000.1	Chr02	82777287	82779248	6.21	51394.7	WRKYGQK	C2H2	1	IIe	477
MsWRKY22	Misin02G303500.1	Chr02	98992567	99008454	7.04	51566.6	WRKYGQK	C2H2	2	I	487
MsWRKY23	Misin02G345000.1	Chr02	109902400	109904305	5.39	32934	WRKYGQK	C2HC	1	III	316
MsWRKY24	Misin02G360900.1	Chr02	113665512	113666881	8.5	23918.4	WRKYGEK	C2HC	1	III	221
MsWRKY25	Misin03G030100.1	Chr03	7315277	7319424	5.91	40003.6	WRKYGQK	C2H2	1	IIc	385
MsWRKY26	Misin03G090400.1	Chr03	26714328	26724781	6.53	65823.7	WKIYHEK	C2H2	1	III	577
MsWRKY27	Misin03G145800.1	Chr03	58356338	58358329	5.9	34210.1	WRKYGQK	C2HC	1	III	323
MsWRKY28	Misin03G145900.1	Chr03	58463020	58464851	5.15	32889.2	WRKYGQK	C2HC	1	III	308
MsWRKY29	Misin03G167600.1	Chr03	67670898	67672930	7.5	34390.4	WRKYGQK	C2H2	1	IIa	322
MsWRKY30	Misin03G167700.1	Chr03	67713031	67714003	5.67	27360.5	WRKYGQK	C2H2	1	IIa	255
MsWRKY31	Misin03G309200.1	Chr03	99305845	99312404	6.22	65765.9	WRKYGQK	C2H2	2	I	612
MsWRKY32	Misin03G348200.1	Chr03	105876921	105879425	6.52	34512	WRKYGQK	C2HC	1	III	334
MsWRKY33	Misin04G012600.1	Chr04	2811844	2816422	5.71	40011.4	WRKYGQK	C2H2	1	IIc	388
MsWRKY34	Misin04G103000.1	Chr04	28871792	28881760	6.64	180044	WEKFGEK	C2H2	1	III	1620
MsWRKY35	Misin04G121800.1	Chr04	37165681	37167742	8.1	32376.4	WRKYGQK	C2HC	1	III	310
MsWRKY36	Misin04G159500.1	Chr04	59513396	59515552	5.8	33477.2	WRKYGQK	C2HC	1	III	314
MsWRKY37	Misin04G159600.1	Chr04	59590103	59591840	6.27	35403.3	WRKYGQK	C2HC	1	III	333
MsWRKY38	Misin04G159700.1	Chr04	59628053	59630374	6.41	32262	WRKYGQK	C2HC	1	III	300
MsWRKY39	Misin04G189100.1	Chr04	70520338	70521730	8.61	24998.4	WRKYGQK	C2H2	1	IIa	232
MsWRKY40	Misin04G189300.1	Chr04	70613566	70615037	6.45	29149.6	WSKYGQK	C2H2	1	IIa	272
MsWRKY41	Misin04G224400.1	Chr04	80781032	80788531	6.07	62448.1	WRKYGQK	C2H2	2	I	584
MsWRKY42	Misin04G335900.1	Chr04	103115716	103123318	6.2	65842	WRKYGQK	C2H2	2	I	613
MsWRKY43	Misin04G395900.1	Chr04	113184557	113186904	9.49	28237.3	WRKYGQK	C2HC	1	III	266
MsWRKY44	Misin05G004000.1	Chr05	1062340	1065068	6.95	40831.1	-------	C2H2	0	IIb	398
MsWRKY45	Misin05G004600.1	Chr05	1127680	1130708	9.02	61031	WRKYGQK	C2H2	1	IIb	586
MsWRKY46	Misin05G039300.1	Chr05	8714579	8716081	6.51	25862.7	WRKYGKK	C2H2	1	IIc	247
MsWRKY47	Misin05G039400.1	Chr05	8724881	8727718	6.74	54286.4	WRKYGQK	C2H2	1	IIb	529
MsWRKY48	Misin05G043000.1	Chr05	9436264	9443373	9.66	29836.3	WRKYGQK	C2H2	1	IIc	282
MsWRKY49	Misin05G044100.1	Chr05	9661358	9662378	10.01	25167.3	WRKYGQK	-------	1	IIc	243
MsWRKY50	Misin05G133400.1	Chr05	33763626	33768855	6.92	58669.5	WRKYGQK	C2H2	1	IIb	565
MsWRKY51	Misin05G179500.1	Chr05	61537333	61538346	5.02	23472.8	WRK----	C2H2	1	IIc	218
MsWRKY52	Misin05G181000.1	Chr05	62453032	62454436	9.45	34432.9	WRKYGQK	C2H2	1	IIb	334
MsWRKY53	Misin05G204000.1	Chr05	71047834	71051020	6.39	38748.6	WRKYGQK	C2H2	1	IIc	358
MsWRKY54	Misin05G204800.1	Chr05	71261560	71263661	8.16	42492.8	WRKYGQK	C2H2	1	IIe	399
MsWRKY55	Misin05G223600.1	Chr05	76270790	76274606	7.75	40925.8	WRKYGQK	C2H2	1	IIc	392
MsWRKY56	Misin05G245300.1	Chr05	82376407	82381492	6.65	27467.9	WRKYGQK	C2H2	1	IIc	257
MsWRKY57	Misin05G247500.1	Chr05	82585497	82587483	5.09	31768	WRKYGQK	C2H2	1	IId	309
MsWRKY58	Misin05G257300.1	Chr05	84706704	84708239	8.87	23279	WRKYGKK	C2H2	1	IIc	217
MsWRKY59	Misin05G266000.1	Chr05	87076200	87078166	4.84	33807.1	WRKYGQK	C2H2	1	IIe	311
MsWRKY60	Misin05G314300.1	Chr05	97084382	97087219	6.07	58493.8	WRKYGQK	C2H2	2	I	547
MsWRKY61	Misin05G318500.1	Chr05	97853542	97855451	6.13	28871.1	WRKYGQK	C2HC	1	III	273
MsWRKY62	Misin05G318700.1	Chr05	97894342	97897352	5.55	35408.4	WRKYGQK	C2HC	1	III	321
MsWRKY63	Misin05G318800.1	Chr05	97904621	97907196	5.88	39828.4	WRKYGQK	C2HC	1	III	365
MsWRKY64	Misin05G318900.1	Chr05	97921736	97926790	5.56	29563.3	WRKYGQK	C2HC	1	III	263
MsWRKY65	Misin05G319000.1	Chr05	97947986	97954617	5.15	24871.5	-------	C2HC	0	III	222
MsWRKY66	Misin05G341800.1	Chr05	102614804	102620037	6.21	37871.1	WRKYGQK	C2H2	1	IId	360
MsWRKY67	Misin06G033600.1	Chr06	8287503	8288890	6.88	25986.1	WRKYGKK	C2H2	1	IIc	248
MsWRKY68	Misin06G033700.1	Chr06	8316137	8318460	6.6	54945.2	WRKYGQK	C2H2	1	IIb	535
MsWRKY69	Misin06G035300.1	Chr06	8827872	8837074	9.84	30410	WRKYGQK	C2H2	1	IIc	288
MsWRKY70	Misin06G118100.1	Chr06	32022401	32028104	6.68	58207.6	WRKYGQK	C2H2	1	IIb	559
MsWRKY71	Misin06G173600.1	Chr06	64362468	64364136	5.41	25009.4	WRKYGKK	C2H2	1	IIc	230
MsWRKY72	Misin06G176500.1	Chr06	65837433	65838824	9.46	34595.2	WRKYGQK	C2H2	1	IIb	330
MsWRKY73	Misin06G194000.1	Chr06	71485939	71489452	6.64	37778.4	WRKYGQK	C2H2	1	IIe	352
MsWRKY74	Misin06G201700.1	Chr06	74689039	74691538	6.65	35420.7	WRKYGQK	C2HC	1	III	341
MsWRKY75	Misin06G223300.1	Chr06	81494458	81497861	6.95	40981.7	WRKYGQK	C2H2	1	IIc	394
MsWRKY76	Misin06G257000.1	Chr06	89646615	89650205	6.29	27464	WRKYGQK	C2H2	1	IIc	256
MsWRKY77	Misin06G263000.1	Chr06	91159450	91161480	4.82	33231.6	WRKYGQK	C2H2	1	IIe	308
MsWRKY78	Misin06G304500.1	Chr06	98736612	98740191	5.98	26953	WRKYGQK	C2HC	1	III	238
MsWRKY79	Misin06G304600.1	Chr06	98786343	98796970	5.61	29373.1	WRKYGQK	C2HC	1	III	262
MsWRKY80	Misin06G304700.1	Chr06	98801362	98804326	7.08	39644.5	WRKYGQK	C2HC	1	III	365
MsWRKY81	Misin06G304800.1	Chr06	98822340	98825116	6.14	33305	WRKYGQK	C2HC	1	III	308
MsWRKY82	Misin06G304900.1	Chr06	98833287	98834794	5.98	29436.7	WRKYGQK	C2HC	1	III	276
MsWRKY83	Misin06G308400.1	Chr06	99650347	99653285	6.65	56227.5	WRKYGQK	C2H2	2	I	524
MsWRKY84	Misin06G319700.1	Chr06	101544841	101551366	7.72	35540.8	WRKYGQK	C2H2	1	IId	337
MsWRKY85	Misin07G063600.1	Chr07	11867503	11869447	8.81	38783	WRKYGQK	C2H2	1	IIa	361
MsWRKY86	Misin07G113800.1	Chr07	22968339	22970872	5.77	40000.8	WRKYGQK	C2H2	1	IIe	375
MsWRKY87	Misin07G139300.1	Chr07	29364149	29365802	9.23	11245.9	WRKYGQK	C2H2	2	I	98
MsWRKY88	Misin07G156800.1	Chr07	33883167	33890997	6.45	62499.9	WRKYGQK	C2H2	2	I	577
MsWRKY89	Misin07G221700.1	Chr07	48363328	48367783	6.18	73536.7	WRKYGQK	C2H2	2	I	680
MsWRKY90	Misin07G320900.1	Chr07	80414542	80415531	6.49	35113.1	WRKYGQK	C2HC	1	III	329
MsWRKY91	Misin07G336100.1	Chr07	97182907	97186054	9.53	32283.9	WRKYGQK	C2H2	1	IId	304
MsWRKY92	Misin07G427800.1	Chr07	133666880	133670859	8.74	26212.8	WRKYGQK	C2H2	1	IIc	237
MsWRKY93	Misin07G453800.1	Chr07	139859854	139863939	5.97	50932.8	WRKYGQK	C2H2	1	IIe	487
MsWRKY94	Misin07G454800.1	Chr07	140141540	140145937	5.74	50614.5	WRKYGQK	C2H2	1	IIe	487
MsWRKY95	Misin07G514500.1	Chr07	153014613	153017365	5.33	60875	WRKYGQK	C2H2	1	IIb	575
MsWRKY96	Misin08G064100.1	Chr08	13397841	13399660	8.81	38153.2	WRKYGQK	C2H2	1	IIa	357
MsWRKY97	Misin08G113400.1	Chr08	31140937	31143013	5.6	39155.7	WRKYGQK	C2H2	1	IIe	368
MsWRKY98	Misin08G130600.1	Chr08	40498773	40500342	9.46	32546.2	WRKYGQK	C2H2	1	IId	305
MsWRKY99	Misin08G223600.1	Chr08	74637099	74641364	8.47	26138.7	WRKYGQK	C2H2	1	IIc	236
MsWRKY100	Misin08G295700.1	Chr08	89997647	90000423	5.41	64800.4	WRKYGQK	C2H2	1	IIb	604
MsWRKY101	Misin09G094400.1	Chr09	31825786	31831560	6.09	142970	WRKYGQK	C2H2	1	III	1269
MsWRKY102	Misin09G124800.1	Chr09	48969562	48973277	9.32	23326.5	WRKYGQK	C2H2	1	IIc	212
MsWRKY103	Misin09G168300.1	Chr09	69478619	69480158	5.16	35435.3	WRKYGEK	C2HC	1	III	315
MsWRKY104	Misin09G168400.1	Chr09	69516272	69517802	5.23	35384.4	CRKYGEK	C2HC	1	III	315
MsWRKY105	Misin10G075100.1	Chr10	22664223	22667110	7.58	68606	WRKYGR-	C2HC	1	III	602
MsWRKY106	Misin10G075200.1	Chr10	22667111	22669574	11.79	21954.3	-------	C2	0	III	197
MsWRKY107	Misin10G090500.1	Chr10	28806465	28809996	9.46	23366.5	WRKYGQK	C2H2	1	IIc	211
MsWRKY108	Misin10G147700.1	Chr10	57752929	57755316	9.09	45494.3	WNKYSQK	C2HC	1	III	402
MsWRKY109	Misin10G168900.1	Chr10	64290186	64291933	8.31	28207.5	WRKYGEK	C2HC	1	III	251
MsWRKY110	Misin11G033500.1	Chr11	21369493	21371062	9.69	31121.1	WRKYGQK	C2H2	1	IId	290
MsWRKY111	Misin11G109800.1	Chr11	50960040	50966140	6.99	76641.5	WRKYGQK	C2H2	2	I	722
MsWRKY112	Misin11G161900.1	Chr11	61907380	61911291	8.87	26426	WRKYGQK	C2H2	1	IIc	241
MsWRKY113	Misin11G172000.1	Chr11	63970651	63972274	10.11	32836.5	WRKYGQK	C2H2	1	IId	311
MsWRKY114	Misin11G177600.1	Chr11	64766776	64770389	5.42	51673.8	WRKYGQK	C2H2	1	IIe	490
MsWRKY115	Misin12G114700.1	Chr12	53371560	53377084	6.71	76479.3	WRKYGQK	C2H2	2	I	721
MsWRKY116	Misin12G168300.1	Chr12	64849948	64854472	8.58	26693.3	WRKYGQK	C2H2	1	IIc	246
MsWRKY117	Misin12G221100.1	Chr12	75273661	75277569	5.4	51312.3	WRKYGQK	C2H2	1	IIe	490
MsWRKY118	Misin12G224200.1	Chr12	75983746	75985597	10.12	33577.2	WRKYGQK	C2H2	1	IId	320
MsWRKY119	Misin13G053300.1	Chr13	15284932	15287835	9.19	23715.2	WRKYGQK	C2H2	2	I	214
MsWRKY120	Misin13G053800.1	Chr13	15379156	15382102	8.1	24999.4	WRKYGQK	C2H2	2	I	225
MsWRKY121	Misin13G065100.1	Chr13	19010992	19011900	9.97	31219.4	WRKYGQK	C2H2	1	IId	302
MsWRKY122	Misin13G077200.1	Chr13	26514539	26521340	6.14	61765.1	WRKYGQK	C2H2	2	I	568
MsWRKY123	Misin14G000600.1	Chr14	88281	90014	8.39	20741.6	WRKYGQK	C2H2	2	I	187
MsWRKY124	Misin14G044100.1	Chr14	10368810	10372904	9.05	25296	WRKYGEK	C2HC	1	III	225
MsWRKY125	Misin14G044300.1	Chr14	10410602	10412653	6.45	30496.3	WRKYGQK	C2HC	1	III	269
MsWRKY126	Misin14G044400.1	Chr14	10415330	10420545	9.23	22949.9	WRKYGQK	C2	1	III	197
MsWRKY127	Misin14G044700.1	Chr14	10486916	10488031	5.53	30704.2	WRKYGQK	C2HC	1	III	271
MsWRKY128	Misin14G044900.1	Chr14	10550794	10554423	5.75	32763.7	WRKYGQK	C2HC	1	III	316
MsWRKY129	Misin14G045000.1	Chr14	10578622	10579241	8.84	15262.1	WRKYGQK	-------	1	III	146
MsWRKY130	Misin14G045100.1	Chr14	10615079	10617387	5.35	39100	WRKYGQK	C2HC	1	III	369
MsWRKY131	Misin14G055800.1	Chr14	13292467	13294425	5.81	33108.8	WRKYGQK	C2HC	1	III	311
MsWRKY132	Misin14G094800.1	Chr14	36988970	36997185	7.26	51967.2	WRKYGQK	C2H2	2	I	489
MsWRKY133	Misin14G145800.1	Chr14	53975422	53978412	10.11	39116.6	WRKYGQK	C2H2	1	IId	367
MsWRKY134	Misin15G021700.1	Chr15	5345780	5348381	6.01	37525.6	WRKYGQK	C2HC	1	III	354
MsWRKY135	Misin15G022300.1	Chr15	5508198	5510603	5.95	34408.5	WRKYGQK	C2HC	1	III	301
MsWRKY136	Misin15G022400.1	Chr15	5519610	5521171	6.41	30314.2	WRKYGQK	C2HC	1	III	269
MsWRKY137	Misin15G022600.1	Chr15	5554241	5557091	9.24	25266	RRKYGEK	C2HC	1	III	224
MsWRKY138	Misin15G022700.1	Chr15	5568564	5569944	6.24	36949.2	WRKYGEK	C2HC	1	III	349
MsWRKY139	Misin15G059000.1	Chr15	14509029	14511457	5.86	34045.6	WRKYGQK	C2HC	1	III	321
MsWRKY140	Misin15G117000.1	Chr15	44938827	44944840	7.26	52373.6	WRKYGQK	C2H2	2	I	494
MsWRKY141	Misin15G165100.1	Chr15	61759600	61762535	10.06	39406.9	WRKYGQK	C2H2	1	IId	369
MsWRKY142	Misin15G207300.1	Chr15	72991988	72993980	5.68	33773.5	WRKYGQK	C2HC	1	III	318
MsWRKY143	Misin16G028000.1	Chr16	6831166	6841544	6.1	42064.2	WRKYGQK	C2H2	1	IIe	390
MsWRKY144	Misin16G048900.1	Chr16	10992577	10999877	6.07	55955.5	WRKYGQK	C2H2	1	IIb	539
MsWRKY145	Misin16G081700.1	Chr16	22116722	22118179	8.38	19270.2	WRKYGKK	C2H2	1	IIc	178
MsWRKY146	Misin16G101800.1	Chr16	37889291	37892295	6.76	44475.8	WRKYGQK	C2HC	1	III	415
MsWRKY147	Misin16G105500.1	Chr16	40038943	40041203	8.11	52702.1	WRKYGQK	C2H2	2	I	498
MsWRKY148	Misin16G172200.1	Chr16	63685681	63688656	6.24	59899.7	WRKYGQK	C2H2	2	I	567
MsWRKY149	Misin16G174600.1	Chr16	64449520	64453297	9.67	16747.9	WRKYGEK	-------	1	III	149
MsWRKY150	Misin16G174700.1	Chr16	64489809	64491209	4.8	33581.5	WRKYGQK	C2HC	1	III	305
MsWRKY151	Misin16G203800.1	Chr16	69942927	69944332	9.25	25824.2	WRKYGQK	C2H2	1	IIc	245
MsWRKY152	Misin16G214500.1	Chr16	71981919	71983740	6.51	22679.9	WRKYGKK	C2H2	1	IIc	220
MsWRKY153	Misin16G230900.1	Chr16	74460403	74463496	6.14	45216	WRKYGQK	C2H2	1	IIc	427
MsWRKY154	Misin16G238000.1	Chr16	75949728	75952344	6.47	55813.4	WRKYGQK	C2H2	1	IIb	533
MsWRKY155	Misin16G240400.1	Chr16	76369804	76371283	5.64	31057.5	WRKYGQK	C2HC	1	III	292
MsWRKY156	Misin16G248100.1	Chr16	78361013	78362627	7.59	40882.2	WRKYGQK	C2H2	1	IIe	383
MsWRKY157	Misin17G038700.1	Chr17	10631690	10636844	6.08	55291.5	WRKYGQK	C2H2	1	IIb	532
MsWRKY158	Misin17G083500.1	Chr17	25376889	25385898	6.96	21980.2	WRKYGKK	C2H2	1	IIc	204
MsWRKY159	Misin17G109300.1	Chr17	38677661	38679975	6.87	53141.5	WRKYGQK	C2H2	2	I	507
MsWRKY160	Misin17G113800.1	Chr17	41268683	41271638	6.99	44427.8	WRKYGQK	C2HC	1	III	414
MsWRKY161	Misin17G171600.1	Chr17	64424660	64428034	6.08	21848.3	WTKYGEK	C2HC	1	III	191
MsWRKY162	Misin17G174100.1	Chr17	65394933	65397741	6.65	60054.9	WRKYGQK	C2H2	2	I	563
MsWRKY163	Misin17G209900.1	Chr17	73211242	73212749	9.15	24778.2	WRKYGQK	C2H2	1	IIc	234
MsWRKY164	Misin17G216300.1	Chr17	74457742	74459617	6.2	22606.8	WRKYGKK	C2H2	1	IIc	218
MsWRKY165	Misin17G243200.1	Chr17	79583903	79586980	6.37	43647.5	WRKYGQK	C2H2	1	IIc	414
MsWRKY166	Misin17G243900.1	Chr17	79818715	79821649	6.82	61955.4	WRKYGQK	C2H2	1	IIb	589
MsWRKY167	Misin17G248100.1	Chr17	80589893	80591407	5.8	31233.8	WRKYGQK	C2HC	1	III	294
MsWRKY168	Misin17G257600.1	Chr17	82409895	82413771	5.06	35515.9	WRKYGQK	C2H2	1	IIc	336
MsWRKY169	Misin17G258100.1	Chr17	82719255	82721075	7.6	32985.9	WRKYGQK	C2H2	1	IIe	314
MsWRKY170	Misin18G036700.1	Chr18	8281538	8287821	8.86	67058	WRKYGQK	C2H2	1	IIb	638
MsWRKY171	Misin18G048700.1	Chr18	10206417	10210611	5.82	41183.6	WRKYGQK	C2HC	1	III	385
MsWRKY172	Misin18G150100.1	Chr18	48766642	48768157	8.32	35201.5	WRKYGQK	C2H2	1	IIe	321
MsWRKY173	Misin18G152000.1	Chr18	50380536	50382557	5.18	60818.2	WRKYGEK	C2H2	1	IIe	569
MsWRKY174	Misin18G207000.1	Chr18	69577536	69579342	9.29	44128	WRKYGQK	C2H2	1	IIa	411
MsWRKY175	Misin19G033600.1	Chr19	7916396	7933365	8.04	65369.6	WRKYGQK	C2H2	1	IIb	624
MsWRKY176	Misin19G046600.1	Chr19	10576130	10580248	6.01	39605.9	WRKYGQK	C2HC	1	III	371
MsWRKY177	Misin19G148800.1	Chr19	49190343	49191582	7.58	38894.3	WRKYGQK	C2H2	1	IIe	359
MsWRKY178	Misin19G148900.1	Chr19	49254920	49256188	7.99	40336	WRKYGQK	C2H2	1	IIe	377
MsWRKY179	Misin19G200400.1	Chr19	69378305	69380812	9.55	36897.6	WRKYGQK	C2H2	1	IIa	343

## Sheet: 基因表达谱
Gene_ID	jun13_leaf	aug17_leaf	aug18_leaf	sep12_leaf	sep27_leaf	oct8_leaf	oct26_leaf	may5_rhiz	jun13_rhiz	aug17_rhiz	aug18_rhiz	sep12_rhiz	sep27_rhiz	oct8_rhiz	oct26_rhiz	oct29_rhiz	jun13_stem	aug17_stem	aug18_stem	sep12_stem	sep27_stem	oct8_stem	locusName	Pfam	Panther	KOG	EC	KO	GO	Best-hit-arabi-name	arabi-symbol	arabi-defline	Best-hit-rice-name	rice-symbol	rice-defline	constitutive_exp_>=5CPM in all time points for each organ	leaf_prob	leaf_log2FC	stem_prob	stem_log2FC	rhiz_prob	rhiz_log2FC	Represented in Heatmap Fig. 3d	Rhizome preferred
MsWRKY01	34.4541	59.469	34.3253	25.0936	28.8861	21.9097	25.8175	30.2311	24.5749	33.2448	39.0978	21.0259	40.7184	30.1914	23.7046	18.7738	26.0531	33.9952	30.7182	32.1473	33.6938	23.6756	Misin01G001000	PF03106	PTHR32096,PTHR32096:SF28				GO:0043565,GO:0006355,GO:0003700	AT1G30650.1	AR411,ATWRKY14,WRKY14	WRKY DNA-binding protein 14	LOC_Os03g63810.1		WRKY80, expressed	NA	NA	NA	NA	NA	NA	NA	NA	NA
MsWRKY02	22.0305	19.735	20.5709	24.0702	22.4412	22.7075	19.2221	17.3743	26.6149	32.9222	23.8572	29.7414	21.8581	21.156	18.6033	18.7738	22.9626	31.7965	26.2388	31.199	27.2305	20.0929	Misin01G047900	PF10533,PF03106	PTHR31282,PTHR31282:SF33				GO:0043565,GO:0006355,GO:0003700	AT2G30590.1	WRKY21	WRKY DNA-binding protein 21	LOC_Os03g58420.1		WRKY6, expressed	NA	NA	NA	NA	NA	NA	NA	NA	NA
MsWRKY03	153.409	73.3267	80.4997	141.455	124.247	589.255	256.035	1685.85	69.2874	112.69	382.813	494.509	47.9771	202.229	346.215	51.0516	118.358	72.0581	84.5067	94.6389	127.173	464.246	Misin01G063100	PF03106	PTHR31221,PTHR31221:SF15				GO:0043565,GO:0006355,GO:0003700	AT1G69310.1	ATWRKY57,WRKY57	WRKY DNA-binding protein 57	LOC_Os03g55080.1		WRKY3, expressed	NA	0.910513	-0.473278	0.970939	-0.931702	0.984019	1.01986	NA	NA
MsWRKY04	19.5642	19.735	17.3743	17.3743	19.0949	19.806	17.3743	25.0861	21.1392	22.0211	18.7983	26.3554	17.3743	19.9404	17.3743	20.974	17.3743	19.4882	17.3743	17.3743	17.3743	19.2448	Misin01G064300	PF03106	PTHR31221,PTHR31221:SF24				GO:0043565,GO:0006355,GO:0003700	AT1G13960.1	WRKY4	WRKY DNA-binding protein 4	LOC_Os07g39480.1		WRKY87, expressed	NA	NA	NA	NA	NA	NA	NA	NA	NA
MsWRKY05	67.3855	96.498	64.1335	56.0267	46.6687	59.4041	43.878	260.152	250.191	299.82	224.004	251.335	247.357	246.928	259.62	201.712	279.206	402.773	380.076	207.31	211.729	324.738	Misin01G080100	PF10533,PF03106	PTHR31282,PTHR31282:SF20				GO:0043565,GO:0006355,GO:0003700	AT2G30590.1	WRKY21	WRKY DNA-binding protein 21	LOC_Os03g53050.1		WRKY121, expressed	stem,rhiz	0.999945	-2.16226	0.988536	0.835179	0.954026	0.514742	NA	NA
MsWRKY06	22.363	17.3743	17.3743	17.3743	21.2899	17.3743	19.2673	32.1068	17.3743	17.3743	18.8864	17.3743	17.3743	18.6405	17.3743	17.3743	17.3743	17.3743	18.7137	17.3743	17.3743	17.3743	Misin01G144700	PF03106	PTHR31221,PTHR31221:SF16				GO:0043565,GO:0006355,GO:0003700	AT1G29860.1	ATWRKY71,WRKY71	WRKY DNA-binding protein 71	LOC_Os03g45450.1		WRKY60, expressed	NA	NA	NA	NA	NA	NA	NA	NA	NA
MsWRKY07	28.2526	25.5346	25.6528	25.0936	19.1265	24.5241	18.9677	38.1736	18.9433	22.2909	24.5214	25.3838	22.1407	25.9783	17.3743	18.7746	23.9266	19.9165	26.1396	25.4744	21.9643	17.3743	Misin01G144800	PF03106	PTHR31221,PTHR31221:SF16				GO:0043565,GO:0006355,GO:0003700	AT2G47260.1	ATWRKY23,WRKY23	WRKY DNA-binding protein 23	LOC_Os03g45450.1		WRKY60, expressed	NA	NA	NA	NA	NA	NA	NA	NA	NA
MsWRKY08	22.0865	21.6381	19.8679	20.8332	20.6891	26.2242	17.3743	47.0242	28.5634	22.7797	32.1919	20.7997	27.5759	22.0129	20.0681	17.3743	32.2524	52.0941	68.8432	48.9432	83.2084	26.4859	Misin01G263700	PF03106	PTHR32096,PTHR32096:SF18				GO:0043565,GO:0006355,GO:0003700	AT2G34830.1	AtWRKY35,MEE24,WRKY35	WRKY DNA-binding protein 35	LOC_Os10g42850.1		WRKY2, expressed	NA	NA	NA	NA	NA	NA	NA	NA	NA
MsWRKY09	124.163	119.939	110.769	142.389	147.495	139.306	117.824	71.3337	82.5327	89.3564	78.2813	71.2006	80.6393	76.3812	87.641	111.028	79.9755	100.852	86.9597	79.9617	77.494	72.42	Misin01G315300	PF03106	PTHR31221,PTHR31221:SF18				GO:0043565,GO:0006355,GO:0003700	AT1G13960.1	WRKY4	WRKY DNA-binding protein 4	LOC_Os03g33012.1		WRKY81, expressed	NA	0.98733	0.638157	0.854667	-0.309426	0.88588	-0.368238	NA	NA
MsWRKY10	91.0746	166.082	171.275	89.297	86.7623	39.0172	60.8657	131.815	34.4691	45.0969	37.8654	58.8076	29.3638	43.2114	30.1181	36.149	21.317	63.9937	38.043	55.8006	40.6874	32.0519	Misin01G341600	PF03106	PTHR31282,PTHR31282:SF9				GO:0043565,GO:0006355,GO:0003700	AT3G58710.2	ATWRKY69,WRKY69	WRKY DNA-binding protein 69	LOC_Os01g53040.1		WRKY14, expressed	NA	0.9942	1.06332	0.955385	-0.736578	0.882641	-0.5184	NA	NA
MsWRKY11	45.9755	89.9808	65.8806	31.5743	59.196	25.3239	20.2111	21.5912	21.8307	28.0064	26.1807	29.5666	31.8919	32.764	20.1834	21.3965	22.3632	34.4616	41.4851	74.677	44.0991	45.1156	Misin01G362700	PF03106	PTHR31282,PTHR31282:SF5				GO:0043565,GO:0006355,GO:0003700	AT2G40740.1	ATWRKY55,WRKY55	WRKY DNA-binding protein 55	LOC_Os03g21710.1		WRKY79, expressed	NA	NA	NA	NA	NA	NA	NA	NA	NA
MsWRKY12	75.0078	79.8137	83.5067	90.5608	155.396	600.553	324.874	918.164	211.258	254.869	212.696	367.653	228.858	481.377	288.062	437.064	89.836	105.059	95.6585	119.871	227.84	402.975	Misin01G370500	PF03106	PTHR31282,PTHR31282:SF13				GO:0043565,GO:0006355,GO:0003700	AT4G11070.2	AtWRKY41,WRKY41	WRKY family transcription factor	LOC_Os03g20550.1		WRKY55, expressed	rhiz	0.944559	-0.513123	0.974652	-0.814983	0.992604	0.980979	NA	NA
MsWRKY13	41.4187	56.9722	46.4872	58.0718	48.1283	37.4347	57.1139	31.7695	20.0654	32.2115	20.3104	26.3853	20.9778	26.7003	20.0681	20.305	25.1726	53.4739	29.5287	43.872	51.66	28.9376	Misin02G032200	PF10533,PF03106	PTHR31282,PTHR31282:SF33				GO:0043565,GO:0006355,GO:0003700	AT2G30590.1	WRKY21	WRKY DNA-binding protein 21	LOC_Os03g58420.2		WRKY6, expressed	NA	NA	NA	NA	NA	NA	NA	NA	NA
MsWRKY14	17.3743	20.8818	17.3743	17.3743	17.3743	19.0082	17.3743	21.2027	17.3743	21.5935	17.3743	23.5977	17.3743	19.2394	17.3743	17.3743	17.3743	17.3743	17.3743	20.6158	25.0901	17.3743	Misin02G061600	PF03106	PTHR31221				GO:0043565,GO:0006355,GO:0003700	AT1G13960.1	WRKY4	WRKY DNA-binding protein 4	LOC_Os08g38990.2		WRKY30, expressed	NA	NA	NA	NA	NA	NA	NA	NA	NA
MsWRKY15	115.559	63.9931	66.3458	83.8673	74.9349	241.354	182.602	845.947	69.6907	150.946	689.658	707.593	49.3512	93.7442	556.016	47.5911	138.977	60.6746	52.4077	59.9286	51.7063	196.854	Misin02G062400	PF03106	PTHR31221,PTHR31221:SF15				GO:0043565,GO:0006355,GO:0003700	AT1G69310.1	ATWRKY57,WRKY57	WRKY DNA-binding protein 57	LOC_Os03g55080.1		WRKY3, expressed	NA	0.991113	-1.05383	0.988057	-1.45685	0.998311	1.72392	NA	NA
MsWRKY16	235.524	164.884	146.054	161.24	113.098	94.8957	104.769	347.421	725.451	677.717	577.185	866.719	436.56	584.795	573.586	491.894	577.121	782.798	708.143	460.108	463.659	255.343	Misin02G074100	PF10533,PF03106	PTHR31282,PTHR31282:SF20				GO:0043565,GO:0006355,GO:0003700	AT3G04670.1	ATWRKY39,WRKY39	WRKY DNA-binding protein 39	LOC_Os03g53050.1		WRKY121, expressed	stem,rhiz	1	-1.97301	0.951667	0.440724	0.995486	0.819203	NA	NA
MsWRKY17	45.9087	42.0041	38.4022	32.7127	39.8602	36.2992	32.7249	82.9944	22.0427	26.1234	18.7983	25.6829	25.7489	30.7839	21.1872	22.3304	24.6007	30.3541	29.4935	38.9334	29.8315	31.7813	Misin02G115600	PF03106	PTHR31221,PTHR31221:SF16				GO:0043565,GO:0006355,GO:0003700	AT2G47260.1	ATWRKY23,WRKY23	WRKY DNA-binding protein 23	LOC_Os03g45450.1		WRKY60, expressed	NA	NA	NA	NA	NA	NA	NA	NA	NA
MsWRKY18	17.3743	17.3743	17.3743	17.3743	17.3743	17.3743	17.3743	21.5912	17.3743	21.3832	18.8864	17.3743	18.8562	18.6405	17.3743	17.3743	17.3743	17.3743	17.3743	17.3743	17.3743	17.3743	Misin02G115700	PF03106	PTHR31221				GO:0043565,GO:0006355,GO:0003700	AT2G47260.1	ATWRKY23,WRKY23	WRKY DNA-binding protein 23	LOC_Os03g45450.1		WRKY60, expressed	NA	NA	NA	NA	NA	NA	NA	NA	NA
MsWRKY19	20.6808	17.3743	17.3743	17.3743	17.3743	17.3743	17.3743	19.5044	18.9433	17.3743	18.8864	18.8022	17.3743	17.3743	19.7224	19.6454	23.7965	17.3743	22.428	17.3743	17.3743	20.0929	Misin02G129800	PF03106	PTHR31282,PTHR31282:SF22				GO:0043565,GO:0006355,GO:0003700	AT1G66600.1	ABO3,ATWRKY63,WRKY63	ABA overly sensitive mutant 3	LOC_Os01g60600.1		WRKY108, expressed	NA	NA	NA	NA	NA	NA	NA	NA	NA
MsWRKY20	484.014	347.271	388.666	373.572	379.831	533.123	368.474	788.387	378.869	344.573	512.362	466.114	214.691	318.708	247.113	135.785	324.139	387.972	352.573	443.735	444.865	759.326	Misin02G139500	PF10533,PF03106	PTHR31282,PTHR31282:SF23				GO:0043565,GO:0006355,GO:0003700	AT2G30590.1	WRKY21	WRKY DNA-binding protein 21	LOC_Os12g40570.2		WRKY94, expressed	leaf-stem-rhiz	0.0391483	0.0208262	0.776719	0.200058	0.743816	-0.190643	NA	NA
MsWRKY21	32.9024	31.1998	29.2941	26.6897	30.9576	32.0659	23.4839	38.6983	22.0817	21.473	25.3588	21.4847	24.6291	19.9404	22.9326	18.9047	35.3495	66.291	88.5156	69.2194	113.989	44.3897	Misin02G258000	PF03106	PTHR32096,PTHR32096:SF18				GO:0043565,GO:0006355,GO:0003700	AT2G34830.1	AtWRKY35,MEE24,WRKY35	WRKY DNA-binding protein 35	LOC_Os04g50920.1		WRKY37, expressed	NA	0.932766	-0.520592	0.996272	1.40574	0.978154	-1.01737	NA	NA
MsWRKY22	303.806	209.732	286.05	318.188	379.995	518.509	356.389	361.665	299.094	264.666	271.318	262.381	275.59	264.435	296.831	318.476	262.763	198.402	212.177	193.253	206.471	268.619	Misin02G303500	PF03106	PTHR31221,PTHR31221:SF18				GO:0043565,GO:0006355,GO:0003700	AT2G03340.1	WRKY3	WRKY DNA-binding protein 3	LOC_Os03g33012.1		WRKY81, expressed	leaf-stem-rhiz	0.961083	0.389195	0.966851	-0.489133	0.0222895	0.0138529	NA	NA
MsWRKY23	44.0877	68.3425	51.134	34.7835	57.3791	39.2956	28.7902	49.4284	23.0293	39.8288	25.93	41.3022	30.5314	106.598	24.9834	25.2866	20.6664	34.455	43.2883	63.6899	50.8923	77.8729	Misin02G345000	PF03106	PTHR31282,PTHR31282:SF5				GO:0043565,GO:0006355,GO:0003700	AT2G40740.1	ATWRKY55,WRKY55	WRKY DNA-binding protein 55	LOC_Os03g21710.1		WRKY79, expressed	NA	0.0496629	0.0422299	0.444451	0.185274	0.464389	-0.196849	NA	NA
MsWRKY24	47.7855	47.374	51.3659	49.1402	56.698	177.377	91.4642	432.855	418.35	478.606	352.226	410.536	305.73	439.727	304.355	308.814	311.431	186.604	241.679	173.817	295.451	577.357	Misin02G360900	PF03106	PTHR31282,PTHR31282:SF13				GO:0043565,GO:0006355,GO:0003700	AT2G40740.1	ATWRKY55,WRKY55	WRKY DNA-binding protein 55	LOC_Os03g20550.1		WRKY55, expressed	stem,rhiz	0.999944	-2.20343	0.729064	0.237404	0.996496	1.08369	NA	NA
MsWRKY25	78.9314	93.0734	83.8881	86.328	61.7068	24.9715	28.8773	170.659	417.381	240.702	277.749	184.643	128.552	67.6168	72.2724	48.6517	178.993	196.308	154.983	118.03	156.816	29.9968	Misin03G030100	PF03106	PTHR31221,PTHR31221:SF8				GO:0043565,GO:0006355,GO:0003700	AT1G69310.1	ATWRKY57,WRKY57	WRKY DNA-binding protein 57	LOC_Os07g02060.1		WRKY29, expressed	NA	0.997047	-1.34747	0.202674	0.0997173	0.979989	0.842938	NA	NA
MsWRKY26	29.4006	27.7468	34.8353	31.6681	31.5946	31.2998	46.296	69.0381	32.6936	36.9694	40.8799	33.8921	36.411	42.7444	28.4287	30.6936	43.0986	39.3083	48.8842	41.5681	36.3927	48.1841	Misin03G090400	PF03106	PTHR23155,PTHR23155:SF516				GO:0043565,GO:0006355,GO:0003700	AT3G14460.1		LRR and NB-ARC domains-containing disease resistance protein	LOC_Os07g17230.1		WRKY123, expressed	NA	NA	NA	NA	NA	NA	NA	NA	NA
MsWRKY27	187.231	338.608	210.068	116.584	152.988	120.135	147.957	810.385	51.9625	258.807	2102.66	2001.28	45.2045	93.0282	1116.88	34.0938	263.05	164.601	149.574	162.656	99.0211	249.071	Misin03G145800	PF03106	PTHR32096,PTHR32096:SF26				GO:0043565,GO:0006355,GO:0003700	AT2G46400.1	ATWRKY46,WRKY46	WRKY DNA-binding protein 46	LOC_Os09g16510.1		WRKY74, expressed	leaf,stem	0.997776	-1.54151	0.990854	-1.43386	0.999216	2.02757	NA	NA
MsWRKY28	45.1567	75.3319	101.605	48.2807	55.7771	51.2768	31.5285	247.687	60.9779	116.919	394.122	152.034	55.2887	56.2218	180.796	24.8309	86.6519	79.1871	67.9239	83.708	55.9695	189.126	Misin03G145900	PF03106	PTHR32096,PTHR32096:SF20				GO:0043565,GO:0006355,GO:0003700	AT2G46400.1	ATWRKY46,WRKY46	WRKY DNA-binding protein 46	LOC_Os09g16510.1		WRKY74, expressed	NA	0.992507	-1.10013	0.527911	-0.187439	0.980612	0.938613	NA	NA
MsWRKY29	105.159	1100.1	494.817	63.4497	547.906	53.3361	45.3169	140.82	32.5739	73.5992	42.821	45.8946	49.1172	63.3757	24.1751	30.1079	40.3932	120.124	393.657	380.749	156.82	261.037	Misin03G167600	PF03106	PTHR31429,PTHR31429:SF3				GO:0043565,GO:0006355,GO:0003700	AT1G80840.1	ATWRKY40,WRKY40	WRKY DNA-binding protein 40	LOC_Os09g25060.1		WRKY76, expressed	NA	0.992321	1.30926	0.833848	0.472431	0.997939	-2.26372	NA	NA
MsWRKY30	22.0305	71.1511	30.8736	22.6281	40.6344	19.0082	17.3743	29.951	17.3743	26.8305	20.223	22.9344	28.1613	21.156	17.3743	17.3743	18.738	24.4931	52.2177	45.7189	35.0823	47.4435	Misin03G167700		PTHR31429,PTHR31429:SF8					AT1G80840.1	ATWRKY40,WRKY40	WRKY DNA-binding protein 40	LOC_Os09g25070.1		WRKY62, expressed	NA	NA	NA	NA	NA	NA	NA	NA	NA
MsWRKY31	697.694	830.511	753.908	915.324	788.719	686.277	728.093	716.017	1078.51	1064.51	985.578	806.386	691.729	709.893	617.732	743.563	855.673	1004.46	1143.55	988.183	946.231	813.59	Misin03G309200	PF03106	PTHR31221,PTHR31221:SF9				GO:0043565,GO:0006355,GO:0003700	AT4G26640.2	AtWRKY20,WRKY20	WRKY family transcription factor family protein	LOC_Os07g39480.1		WRKY87, expressed	leaf-stem-rhiz	0.932575	-0.191594	0.952931	0.26046	0.400336	-0.0597177	NA	NA
MsWRKY32	122.647	279.486	128.753	41.9508	98.4327	43.4744	35.4604	31.9838	26.7722	42.2754	28.4204	41.2678	48.2254	49.4317	26.0299	30.0237	24.7386	63.3985	57.2013	60.2707	35.5359	57.6234	Misin03G348200	PF03106	PTHR31282,PTHR31282:SF19				GO:0043565,GO:0006355,GO:0003700	AT3G56400.1	ATWRKY70,WRKY70	WRKY DNA-binding protein 70	LOC_Os07g48260.1		WRKY47, expressed	NA	0.995533	1.24622	0.757792	-0.331256	0.978533	-1.06578	NA	NA
MsWRKY33	53.1836	51.8018	65.5389	86.7702	71.9212	28.4852	28.2891	317.951	463.005	257.774	355.362	299.6	289.266	157.187	124.999	63.7127	216.725	261.427	207.192	227.041	268.946	75.2036	Misin04G012600	PF03106	PTHR31221,PTHR31221:SF8				GO:0043565,GO:0006355,GO:0003700	AT1G69310.2	ATWRKY57,WRKY57	WRKY DNA-binding protein 57	LOC_Os07g02060.1		WRKY29, expressed	NA	0.999825	-2.1116	0.769488	0.28245	0.992555	1.01199	NA	NA
MsWRKY34	714.182	574.461	630.602	573.13	547.303	212.647	596.7	87.2199	89.3529	87.2666	82.686	119.49	89.9746	90.2043	92.296	107.446	52.0188	117.587	54.1243	128.034	68.3966	32.9584	Misin04G103000	PF03106,PF00931	PTHR23155,PTHR23155:SF516	KOG4658			GO:0043565,GO:0006355,GO:0003700,GO:0043531	AT3G14460.1		LRR and NB-ARC domains-containing disease resistance protein	LOC_Os07g17230.1		WRKY123, expressed	leaf	1	2.66333	0.998108	-1.92841	0.999323	-1.78771	NA	NA
MsWRKY35	84.4595	169.962	105.702	61.4578	51.795	35.5991	41.5298	290.917	315.245	265.791	154.436	171.385	120.214	161.968	132.371	182.48	395.895	414.095	453.562	170.186	175.479	99.0388	Misin04G121800	PF03106	PTHR31282				GO:0043565,GO:0006355,GO:0003700	AT2G40750.1	ATWRKY54,WRKY54	WRKY DNA-binding protein 54	LOC_Os07g27670.1		WRKY115, expressed	rhiz	0.998954	-1.65654	0.988515	0.962686	0.624112	0.197984	NA	NA
MsWRKY36	42.1201	62.5973	63.6884	56.9646	65.2994	35.8363	26.5144	585.472	41.9765	125.135	768.453	707.863	40.5299	82.8269	396.776	29.244	69.969	85.3784	81.6377	71.2403	66.857	232.717	Misin04G159500	PF03106	PTHR32096,PTHR32096:SF20				GO:0043565,GO:0006355,GO:0003700	AT2G46400.1	ATWRKY46,WRKY46	WRKY DNA-binding protein 46	LOC_Os09g16510.1		WRKY74, expressed	NA	0.999462	-2.17976	0.970703	-0.970783	0.999264	2.05657	NA	NA
MsWRKY37	20.6808	23.9988	25.0941	24.3302	17.3743	21.8753	19.2673	32.5626	19.7052	24.8848	37.284	23.0234	23.5527	22.7131	28.7694	18.7738	30.3735	22.1727	29.9496	21.601	22.1833	33.5751	Misin04G159600	PF03106	PTHR32096,PTHR32096:SF20				GO:0043565,GO:0006355,GO:0003700	AT2G46400.1	ATWRKY46,WRKY46	WRKY DNA-binding protein 46	LOC_Os09g16510.1		WRKY74, expressed	NA	NA	NA	NA	NA	NA	NA	NA	NA
MsWRKY38	53.4295	82.7916	72.1398	59.9101	62.7486	41.3987	40.8488	270.553	101.633	95.3209	200.744	99.3816	168.553	95.4265	69.5104	29.6415	344.408	135.935	242.33	151.535	123.149	549.974	Misin04G159700	PF03106	PTHR32096,PTHR32096:SF20				GO:0043565,GO:0006355,GO:0003700	AT2G46400.1	ATWRKY46,WRKY46	WRKY DNA-binding protein 46	LOC_Os09g16510.1		WRKY74, expressed	stem	0.998467	-1.62584	0.99632	1.41376	0.686215	-0.280504	NA	NA
MsWRKY39	38.7999	70.7036	49.5012	35.2936	112.216	34.4249	30.1008	38.2537	18.9433	29.0693	19.6172	29.0827	25.6898	29.1613	27.7122	18.7738	24.3028	32.2353	36.8377	87.2179	54.1744	38.4867	Misin04G189100	PF03106	PTHR31429,PTHR31429:SF3				GO:0043565,GO:0006355,GO:0003700	AT1G80840.1	ATWRKY40,WRKY40	WRKY DNA-binding protein 40	LOC_Os09g25060.1		WRKY76, expressed	NA	NA	NA	NA	NA	NA	NA	NA	NA
MsWRKY40	19.8967	24.9226	17.3743	17.3743	26.2094	19.0082	17.3743	37.5637	17.3743	23.4987	24.9666	20.0532	25.0966	20.2481	17.3743	17.3743	17.3743	17.3743	27.7832	25.935	29.4665	46.6929	Misin04G189300	PF03106	PTHR31429,PTHR31429:SF8				GO:0043565,GO:0006355,GO:0003700	AT1G80840.1	ATWRKY40,WRKY40	WRKY DNA-binding protein 40	LOC_Os09g25070.1		WRKY62, expressed	NA	NA	NA	NA	NA	NA	NA	NA	NA
MsWRKY41	329.811	294.959	306.755	388.009	515.181	1165.76	1128.29	829.729	273.992	216.83	360.914	270.421	258.699	453.066	219.777	225.855	387.207	303.017	270.413	364.693	357.119	1110.75	Misin04G224400	PF03106	PTHR31221,PTHR31221:SF35			K18835	GO:0043565,GO:0006355,GO:0003700	AT5G56270.1	ATWRKY2,WRKY2	WRKY DNA-binding protein 2	LOC_Os09g30400.2		WRKY90, expressed	leaf-stem-rhiz	0.987869	0.619543	0.031709	0.0307132	0.976704	-0.640922	Misin04G224400	NA
MsWRKY42	415.898	421.358	445.041	575.803	457.159	409.585	487.814	574.811	645.445	591.038	631.078	504.767	471.851	426.808	382.911	439.484	603.65	619.88	741.955	698.946	689.505	603.296	Misin04G335900	PF03106	PTHR31221,PTHR31221:SF9				GO:0043565,GO:0006355,GO:0003700	AT4G26640.2	AtWRKY20,WRKY20	WRKY family transcription factor family protein	LOC_Os07g39480.1		WRKY87, expressed	leaf-stem-rhiz	0.970371	-0.319395	0.980687	0.416748	0.553137	-0.0975054	NA	NA
MsWRKY43	48.4199	69.8209	49.9438	33.1355	52.4033	32.8368	33.0451	23.31	17.3743	27.6708	21.7241	27.6123	25.4866	21.156	18.6033	21.5266	21.6912	28.1804	28.3558	36.09	26.7685	26.1574	Misin04G395900	PF03106	PTHR31282,PTHR31282:SF19				GO:0043565,GO:0006355,GO:0003700	AT3G56400.1	ATWRKY70,WRKY70	WRKY DNA-binding protein 70	LOC_Os07g48260.1		WRKY47, expressed	NA	NA	NA	NA	NA	NA	NA	NA	NA
MsWRKY44	165.79	154.442	171.344	220.078	321.022	1005.82	982.502	396.838	77.8267	95.9606	144.339	258.994	51.5601	310.626	281.118	292.144	32.2183	78.5073	46.5213	88.7367	106.351	131.416	Misin05G004000		PTHR31429,PTHR31429:SF16					AT4G04450.1	AtWRKY42,WRKY42	WRKY family transcription factor	LOC_Os01g14440.1		WRKY1, expressed	leaf	0.999415	1.48124	0.998086	-1.94956	0.824872	-0.361797	NA	NA
MsWRKY45	471.035	348.254	499.016	668.363	1068.24	4212.63	3594.09	1435.11	294.692	405.932	457.322	1202.06	178.894	1557.73	1220.33	1625.92	86.5538	234.021	116.667	312.092	427.064	656.005	Misin05G004600	PF03106	PTHR31429,PTHR31429:SF16				GO:0043565,GO:0006355,GO:0003700	AT1G62300.1	ATWRKY6,WRKY6	WRKY family transcription factor	LOC_Os01g14440.1		WRKY1, expressed	leaf,rhiz	0.999415	1.24362	1	-1.99888	0.321206	-0.0931791	NA	NA
MsWRKY46	86.9439	72.168	65.3426	61.5659	57.3481	93.6419	76.6913	1083.74	382.098	332.891	400.44	749.566	187.828	588.553	716.628	939.184	66.6874	61.2237	43.368	75.6393	74.7451	51.0128	Misin05G039300	PF03106	PTHR31221,PTHR31221:SF5				GO:0043565,GO:0006355,GO:0003700	AT5G64810.1	ATWRKY51,WRKY51	WRKY DNA-binding protein 51	LOC_Os01g09100.1		WRKY10, expressed	rhiz	0.999974	-2.38473	0.999804	-2.59284	1	3.1346	NA	Misin05G039300
MsWRKY47	44.2476	54.6047	56.2958	56.2032	60.5204	58.8894	57.2232	177.203	27.9353	58.8109	34.1338	73.1617	34.9302	42.8616	53.157	34.3121	21.1766	55.5373	25.878	55.1885	57.7223	50.0503	Misin05G039400	PF03106	PTHR31429,PTHR31429:SF15				GO:0043565,GO:0006355,GO:0003700	AT5G15130.1	ATWRKY72,WRKY72	WRKY DNA-binding protein 72	LOC_Os01g09080.1		WRKY107, expressed	NA	0.0842331	0.0528957	0.830374	-0.386306	0.63283	0.249113	NA	NA
MsWRKY48	35.3952	45.2351	36.905	44.6347	49.0141	41.4299	31.8548	237.668	387.311	290.701	334.662	421.728	259.044	301.276	237.388	293.998	523.937	286.595	402.539	389.034	426.789	886.465	Misin05G043000	PF03106	PTHR31221,PTHR31221:SF17				GO:0043565,GO:0006355,GO:0003700	AT4G39410.1	ATWRKY13,WRKY13	WRKY DNA-binding protein 13	LOC_Os01g08710.2		WRKY102, expressed	stem,rhiz	1	-3.22798	0.99906	1.32751	0.830144	0.288502	NA	NA
MsWRKY49	21.2137	25.1456	17.3743	20.8332	21.2899	22.5195	17.3743	37.7066	43.6047	46.9915	43.9052	46.1032	44.6441	42.9217	40.5761	47.8625	136.915	91.1653	116.267	80.7218	108.214	134.532	Misin05G044100	PF03106	PTHR31221,PTHR31221:SF17				GO:0043565,GO:0006355,GO:0003700	AT4G39410.1	ATWRKY13,WRKY13	WRKY DNA-binding protein 13	LOC_Os01g08710.2		WRKY102, expressed	NA	0.999155	-1.78091	0.999718	1.71354	0.906253	-0.536926	NA	NA
MsWRKY50	613.684	649.261	670.474	1247.49	1150.92	1474.49	1440.11	202.462	243.07	314.858	185.361	422.167	181.502	394.086	147.89	445.787	238.988	308.231	210.033	498.215	482.056	466.59	Misin05G133400	PF03106	PTHR31429,PTHR31429:SF14				GO:0043565,GO:0006355,GO:0003700	AT4G04450.1	AtWRKY42,WRKY42	WRKY family transcription factor	LOC_Os01g18584.1		WRKY9, expressed	leaf-stem-rhiz	1	1.73817	0.982775	-0.733234	0.999439	-1.37071	NA	NA
MsWRKY51	97.8999	53.1018	72.895	62.9541	36.8762	78.4604	26.1164	23.8812	17.3743	21.9901	18.7983	24.0605	25.2223	29.1501	32.3778	33.5554	22.2627	29.2255	28.6074	37.3894	27.5504	29.5657	Misin05G179500	PF03106	PTHR31221,PTHR31221:SF30				GO:0043565,GO:0006355,GO:0003700	AT5G64810.1	ATWRKY51,WRKY51	WRKY DNA-binding protein 51	LOC_Os01g40260.1		WRKY77, expressed	NA	NA	NA	NA	NA	NA	NA	NA	NA
MsWRKY52	17.3743	20.8818	19.0481	19.1354	21.7108	22.0892	37.6677	42.3158	17.3743	17.3743	22.3343	22.1419	19.496	17.3743	27.782	17.3743	17.3743	17.3743	17.3743	17.3743	21.3718	19.6331	Misin05G181000	PF03106	PTHR31429,PTHR31429:SF1				GO:0043565,GO:0006355,GO:0003700	AT1G68150.1	ATWRKY9,WRKY9	WRKY DNA-binding protein 9	LOC_Os01g09080.1		WRKY107, expressed	NA	NA	NA	NA	NA	NA	NA	NA	NA
MsWRKY53	36.1633	51.2012	43.6396	46.6371	39.4224	43.1743	26.1349	547.787	131.502	152.854	72.3835	149.916	82.8339	122.332	84.6512	151.915	27.5511	69.0529	41.7599	58.8219	107.565	41.9746	Misin05G204000	PF03106	PTHR31221,PTHR31221:SF37				GO:0043565,GO:0006355,GO:0003700	AT4G18170.1	ATWRKY28,WRKY28	WRKY DNA-binding protein 28	LOC_Os01g43650.1		WRKY11, expressed	NA	0.99767	-1.60474	0.968864	-0.96353	0.997898	1.77324	NA	NA
MsWRKY54	103.918	61.8737	55.3353	126.499	66.5253	250.744	147.497	63.4721	32.3643	75.8109	37.0823	85.6591	49.4195	63.2985	92.2428	87.0139	33.1605	49.0302	29.6529	58.2425	66.7425	54.1598	Misin05G204800	PF03106	PTHR32096,PTHR32096:SF23				GO:0043565,GO:0006355,GO:0003700	AT4G01250.1	AtWRKY22,WRKY22	WRKY family transcription factor	LOC_Os01g43550.2		WRKY12, expressed	NA	0.994252	1.02185	0.972573	-0.859015	0.833939	-0.391801	NA	NA
MsWRKY55	158.389	192.561	222.752	352.012	434.958	386.589	754.782	374.897	413.948	280.598	265.134	381.267	216.527	349.972	241.414	299.462	257.85	328.361	259.723	363.841	337.412	394.803	Misin05G223600	PF03106	PTHR31221,PTHR31221:SF13				GO:0043565,GO:0006355,GO:0003700	AT4G18170.1	ATWRKY28,WRKY28	WRKY DNA-binding protein 28	LOC_Os01g47560.1		WRKY16, expressed	leaf-stem-rhiz	0.747229	0.202998	0.216888	-0.0531584	0.585052	-0.140499	NA	NA
MsWRKY56	19.5642	21.8348	19.8679	20.8332	25.1137	23.4631	37.6434	45.6038	53.6559	37.1195	35.9274	35.6423	55.263	53.5379	35.3721	19.4448	31.6428	24.5203	23.7228	30.1915	23.7189	33.6714	Misin05G245300	PF03106	PTHR31221,PTHR31221:SF7				GO:0043565,GO:0006355,GO:0003700	AT1G64000.1	ATWRKY56,WRKY56	WRKY DNA-binding protein 56	LOC_Os01g53260.1		WRKY23, expressed	NA	NA	NA	NA	NA	NA	NA	NA	NA
MsWRKY57	505.514	572.904	614.646	224.751	151.884	64.0058	105.806	385.633	67.9905	89.0096	65.9462	98.7224	46.6125	72.7883	48.496	51.1734	74.5886	294.046	108.707	260.656	115.383	61.079	Misin05G247500	PF03106	PTHR31282,PTHR31282:SF9				GO:0043565,GO:0006355,GO:0003700	AT3G58710.2	ATWRKY69,WRKY69	WRKY DNA-binding protein 69	LOC_Os01g53040.1		WRKY14, expressed	NA	0.998871	1.32416	0.78193	-0.317193	0.986073	-1.18436	NA	NA
MsWRKY58	68.6698	41.3245	46.7571	35.6739	43.8036	44.5963	76.9646	173.58	26.4825	34.7616	42.7455	65.5686	34.9107	83.5937	172.127	129.404	34.6022	33.2533	30.9936	35.0431	88.0973	74.9875	Misin05G257300	PF03106	PTHR31221,PTHR31221:SF40				GO:0043565,GO:0006355,GO:0003700	AT5G64810.1	ATWRKY51,WRKY51	WRKY DNA-binding protein 51	LOC_Os01g51690.1		WRKY26, expressed	NA	0.905228	-0.453802	0.874925	-0.513815	0.959927	0.744747	NA	NA
MsWRKY59	1740.99	2412.29	2009.1	1451.01	1624.67	446.155	2045.94	1043.01	1207.6	1150.62	791.961	964.608	475.578	907.777	655.599	1056.51	1085.78	1816.6	1102.96	1533.64	1316.52	863.535	Misin05G266000	PF03106	PTHR32096,PTHR32096:SF19				GO:0043565,GO:0006355,GO:0003700	AT3G58710.1	ATWRKY69,WRKY69	WRKY DNA-binding protein 69	LOC_Os01g54600.1		WRKY13, expressed	leaf-stem-rhiz	0.998894	0.622126	0.433217	0.071602	0.997385	-0.682717	NA	NA
MsWRKY60	187.355	105.386	120.234	95.4933	98.9405	252.893	627.766	1319.43	84.5639	88.6817	461.417	646.593	67.0525	300.848	916.709	124.129	64.8414	69.3067	39.2645	79.0836	69.4524	68.3093	Misin05G314300	PF03106	PTHR31221,PTHR31221:SF1			K13424	GO:0043565,GO:0006355,GO:0003700	AT2G38470.1	ATWRKY33,WRKY33	WRKY DNA-binding protein 33	LOC_Os01g61080.1		WRKY24, expressed	NA	0.889559	-0.428498	0.999416	-2.42236	0.998168	1.61422	NA	NA
MsWRKY61	71.4966	157.049	110.186	59.7362	43.368	29.9407	25.932	489.162	35.0987	61.2398	120.715	270.391	40.1854	62.9476	404.726	54.1808	61.5139	133.705	125.106	98.7568	59.5952	71.5202	Misin05G318500	PF03106	PTHR31282,PTHR31282:SF10				GO:0043565,GO:0006355,GO:0003700	AT3G56400.1	ATWRKY70,WRKY70	WRKY DNA-binding protein 70	LOC_Os01g60640.1		WRKY21, expressed	NA	0.98708	-1.05974	0.874723	-0.465734	0.986571	1.12113	NA	NA
MsWRKY62	25.8698	44.8721	35.3549	26.4092	39.9799	59.7283	116.964	772.742	21.0656	30.487	118.109	206.668	21.5954	71.9987	494.325	25.9397	26.7852	23.0489	19.3898	27.078	29.9313	49.1422	Misin05G318700	PF03106	PTHR31282,PTHR31282:SF22				GO:0043565,GO:0006355,GO:0003700	AT5G22570.1	ATWRKY38,WRKY38	WRKY DNA-binding protein 38	LOC_Os01g60600.1		WRKY108, expressed	NA	0.987816	-1.366	0.992113	-2.19525	0.997852	2.28359	NA	NA
MsWRKY63	17.3743	17.3743	20.2239	17.3743	17.3743	17.3743	17.3743	30.8905	17.3743	17.3743	17.3743	17.3743	17.3743	17.3743	17.3743	17.3743	17.3743	17.3743	17.3743	17.3743	17.3743	21.5275	Misin05G318800	PF03106	PTHR31282,PTHR31282:SF34				GO:0043565,GO:0006355,GO:0003700	AT3G56400.1	ATWRKY70,WRKY70	WRKY DNA-binding protein 70	LOC_Os01g60540.1		WRKY20, expressed	NA	NA	NA	NA	NA	NA	NA	NA	NA
MsWRKY64	17.3743	17.3743	17.3743	17.3743	17.3743	17.3743	17.3743	21.8862	21.1392	17.3743	21.6469	18.7901	18.9427	19.2909	18.8391	21.0449	17.3743	18.8028	18.7137	17.3743	17.3743	17.3743	Misin05G318900	PF03106	PTHR31282,PTHR31282:SF29				GO:0043565,GO:0006355,GO:0003700	AT5G22570.1	ATWRKY38,WRKY38	WRKY DNA-binding protein 38	LOC_Os01g60520.1		WRKY116, expressed	NA	NA	NA	NA	NA	NA	NA	NA	NA
MsWRKY65	19.5642	20.8818	28.0781	22.5884	26.8188	22.7075	19.2221	22.619	19.7052	20.1947	18.7983	18.8022	20.0645	17.3743	21.122	21.7159	22.4889	19.9165	22.4309	18.6914	21.6469	26.1843	Misin05G319000	PF03106	PTHR31282,PTHR31282:SF35				GO:0043565,GO:0006355,GO:0003700	AT5G22570.1	ATWRKY38,WRKY38	WRKY DNA-binding protein 38	LOC_Os01g60490.1		WRKY22, expressed	NA	NA	NA	NA	NA	NA	NA	NA	NA
MsWRKY66	28.2691	23.7268	33.9188	27.9566	32.158	31.0947	32.4612	29.8461	22.4605	23.8104	23.4363	18.8022	27.4166	25.5728	23.4071	17.3743	38.6453	31.6527	44.1006	49.1789	41.3714	49.9339	Misin05G341800	PF03106	PTHR31221,PTHR31221:SF38				GO:0043565,GO:0006355,GO:0003700	AT5G43290.1	ATWRKY49,WRKY49	WRKY DNA-binding protein 49	LOC_Os01g62514.1		WRKY56, expressed	NA	0.0774112	-0.0414843	0.960509	0.685554	0.951072	-0.612837	NA	NA
MsWRKY67	46.5547	59.469	52.8648	38.9942	41.7842	45.6244	51.4054	1375.56	504.092	426.408	543.198	905.798	280.082	623.081	1198.01	1084.66	128.938	54.9676	50.0549	35.0472	46.9645	68.7739	Misin06G033600	PF03106	PTHR31221,PTHR31221:SF5				GO:0043565,GO:0006355,GO:0003700	AT5G64810.1	ATWRKY51,WRKY51	WRKY DNA-binding protein 51	LOC_Os01g09100.1		WRKY10, expressed	rhiz	1	-3.36105	1	-2.85288	1	3.7994	NA	Misin06G033600
MsWRKY68	52.3629	71.9814	38.6489	44.71	72.7155	88.0721	216.011	350.609	30.8319	63.4688	55.1164	157.703	35.4714	48.1423	74.5855	37.4447	19.3887	66.6375	22.7539	46.4721	54.105	53.4005	Misin06G033700	PF03106	PTHR31429,PTHR31429:SF15				GO:0043565,GO:0006355,GO:0003700	AT5G15130.1	ATWRKY72,WRKY72	WRKY DNA-binding protein 72	LOC_Os01g09080.1		WRKY107, expressed	NA	0.39481	0.176226	0.973783	-1.04319	0.882331	0.544857	NA	NA
MsWRKY69	40.5145	43.4134	33.4267	32.0068	51.0646	41.3519	28.252	167.014	260.39	239.468	217.361	266.012	177.511	194.472	156.961	201.909	1013.1	573.515	776.553	689.464	734.177	1269.01	Misin06G035300	PF03106	PTHR31221,PTHR31221:SF17				GO:0043565,GO:0006355,GO:0003700	AT4G39410.1	ATWRKY13,WRKY13	WRKY DNA-binding protein 13	LOC_Os01g08710.2		WRKY102, expressed	stem,rhiz	1	-3.59264	1	2.62725	0.98871	-1.00447	NA	NA
MsWRKY70	590.807	532.42	610.697	794.365	966.966	779.058	1078.29	202.991	202.055	202.443	169.7	360.311	157.906	457.82	194.828	536.861	213.279	238	176.159	374.917	414.521	406.223	Misin06G118100	PF03106	PTHR31429,PTHR31429:SF14				GO:0043565,GO:0006355,GO:0003700	AT1G62300.1	ATWRKY6,WRKY6	WRKY family transcription factor	LOC_Os01g18584.1		WRKY9, expressed	leaf-stem-rhiz	1	1.4345	0.981015	-0.686296	0.994986	-1.00075	NA	NA
MsWRKY71	202.394	121.301	99.3238	92.3137	55.0994	80.325	36.8483	70.3119	40.1044	50.5853	29.1923	37.0257	31.1099	48.3581	30.7496	28.4061	37.3136	58.4815	54.2512	59.3824	38.1957	42.376	Misin06G173600	PF03106	PTHR31221,PTHR31221:SF30				GO:0043565,GO:0006355,GO:0003700	AT5G26170.1	ATWRKY50,WRKY50	WRKY DNA-binding protein 50	LOC_Os01g40260.1		WRKY77, expressed	NA	0.995813	1.15072	0.860822	-0.419865	0.966146	-0.864048	NA	NA
MsWRKY72	25.7557	22.6896	19.0481	26.3798	24.9797	19.0082	27.8774	62.8024	17.3743	23.1786	20.9933	22.8096	25.182	21.4093	26.1945	21.3965	17.3743	23.2109	17.3743	18.6914	21.4333	17.3743	Misin06G176500	PF03106	PTHR31429,PTHR31429:SF1				GO:0043565,GO:0006355,GO:0003700	AT1G68150.1	ATWRKY9,WRKY9	WRKY DNA-binding protein 9	LOC_Os01g40430.1		WRKY27, expressed	NA	NA	NA	NA	NA	NA	NA	NA	NA
MsWRKY73	60.3749	48.826	52.0118	53.353	45.3312	81.8522	80.9351	52.3821	33.097	40.5579	29.2934	59.0307	40.8474	39.8726	63.0605	45.1777	27.5888	36.7457	34.4434	45.5835	51.5548	39.6388	Misin06G194000	PF03106	PTHR32096,PTHR32096:SF23				GO:0043565,GO:0006355,GO:0003700	AT4G01250.1	AtWRKY22,WRKY22	WRKY family transcription factor	LOC_Os01g43550.2		WRKY12, expressed	NA	NA	NA	NA	NA	NA	NA	NA	NA
MsWRKY74	541.171	356.93	626.18	323.713	192.488	183.206	317.59	131.722	53.9552	59.9331	232.896	191.295	38.8782	226.66	95.6604	28.1127	125.973	74.5083	64.6355	100.335	52.4439	25.2321	Misin06G201700	PF03106	PTHR32096,PTHR32096:SF29				GO:0043565,GO:0006355,GO:0003700	AT4G11070.1	AtWRKY41,WRKY41	WRKY family transcription factor	LOC_Os01g46800.1		WRKY15, expressed	leaf	0.999973	1.85919	0.992172	-1.58921	0.975681	-0.942857	NA	NA
MsWRKY75	371.316	355.033	431.029	565.344	402.654	695.431	587.218	652.907	530.941	372.807	353.862	473.883	332.223	552.389	351.59	408.416	258.929	338.231	313.401	429.488	341.523	663.029	Misin06G223300	PF03106	PTHR31221,PTHR31221:SF13				GO:0043565,GO:0006355,GO:0003700	AT4G18170.1	ATWRKY28,WRKY28	WRKY DNA-binding protein 28	LOC_Os01g47560.1		WRKY16, expressed	leaf-stem-rhiz	0.865997	0.21576	0.878407	-0.257581	0.0134985	0.00923672	NA	NA
MsWRKY76	19.5642	19.735	19.8679	21.8183	35.2657	19.0082	37.667	58.9301	65.2718	46.6627	46.2132	37.2143	76.826	90.8221	35.4899	26.3319	36.4479	22.2022	27.775	37.1369	37.9974	48.0149	Misin06G257000	PF03106	PTHR31221,PTHR31221:SF7				GO:0043565,GO:0006355,GO:0003700	AT5G41570.1	ATWRKY24,WRKY24	WRKY DNA-binding protein 24	LOC_Os01g53260.1		WRKY23, expressed	NA	NA	NA	NA	NA	NA	NA	NA	NA
MsWRKY77	1762.49	2314.85	2080.27	1378.46	1442.96	388.512	1934.1	1130.1	905.476	933.851	797.508	1066.29	462.2	890.028	702.24	1067.01	684.432	1364.75	836.18	1299.91	1122.44	684.764	Misin06G263000	PF03106	PTHR32096,PTHR32096:SF19				GO:0043565,GO:0006355,GO:0003700	AT3G58710.1	ATWRKY69,WRKY69	WRKY DNA-binding protein 69	LOC_Os01g54600.1		WRKY13, expressed	leaf-stem-rhiz	0.999688	0.764459	0.917462	-0.240445	0.991193	-0.561511	NA	NA
MsWRKY78	22.0305	17.3743	22.2826	23.4615	17.3743	22.2488	23.3737	22.3239	23.6807	24.5168	24.0958	18.727	21.004	20.5571	21.6482	22.2098	22.312	18.6879	20.0796	22.2951	19.0267	18.5911	Misin06G304500	PF03106	PTHR31282,PTHR31282:SF35				GO:0043565,GO:0006355,GO:0003700	AT5G22570.1	ATWRKY38,WRKY38	WRKY DNA-binding protein 38	LOC_Os01g60490.1		WRKY22, expressed	NA	NA	NA	NA	NA	NA	NA	NA	NA
MsWRKY79	19.5642	17.3743	17.3743	19.0721	21.2899	19.0082	19.2221	39.7287	31.4231	29.7865	33.9494	33.07	32.0657	30.4148	26.9622	25.2866	20.6963	21.3682	25.1053	22.1064	21.7273	20.0954	Misin06G304600	PF03106	PTHR31282,PTHR31282:SF29				GO:0043565,GO:0006355,GO:0003700	AT5G22570.1	ATWRKY38,WRKY38	WRKY DNA-binding protein 38	LOC_Os01g60520.1		WRKY116, expressed	NA	NA	NA	NA	NA	NA	NA	NA	NA
MsWRKY80	17.3743	19.735	20.2239	17.3743	19.5694	20.9812	18.9677	24.6804	17.3743	18.7399	18.8864	18.7901	18.8078	18.6742	19.1827	20.1741	18.6819	18.6879	18.7151	23.4354	21.4333	26.5495	Misin06G304700	PF03106	PTHR31282,PTHR31282:SF34				GO:0043565,GO:0006355,GO:0003700	AT5G01900.1	ATWRKY62,WRKY62	WRKY DNA-binding protein 62	LOC_Os01g60540.1		WRKY20, expressed	NA	NA	NA	NA	NA	NA	NA	NA	NA
MsWRKY81	17.3743	26.3392	22.2446	21.7551	22.4412	48.6175	38.3332	1180.44	17.3743	24.8368	163.163	254.408	17.3743	93.9173	255.048	22.3743	30.3352	18.488	17.3743	17.3743	26.9074	41.8797	Misin06G304800	PF03106	PTHR31282,PTHR31282:SF22				GO:0043565,GO:0006355,GO:0003700	AT1G66600.1	ABO3,ATWRKY63,WRKY63	ABA overly sensitive mutant 3	LOC_Os01g60600.1		WRKY108, expressed	NA	0.99707	-2.36396	0.991699	-2.47857	0.999247	3.06725	NA	NA
MsWRKY82	114.927	263.046	143.523	63.9882	67.3921	41.9357	49.155	949.658	30.9811	77.4354	312.951	519.3	44.2722	88.628	343.267	37.0817	129.429	162.53	123.086	99.3616	78.0266	106.618	Misin06G304900	PF03106	PTHR31282,PTHR31282:SF10				GO:0043565,GO:0006355,GO:0003700	AT1G80590.1	ATWRKY66,WRKY66	WRKY DNA-binding protein 66	LOC_Os01g60640.1		WRKY21, expressed	NA	0.987095	-1.07117	0.953547	-0.745333	0.9922	1.31957	NA	NA
MsWRKY83	149.776	69.8401	92.9886	101.188	86.2327	468.001	579.303	1150.91	73.7696	76.5656	237.381	362.898	59.4577	252.081	499.57	86.0899	39.0895	57.7899	31.8053	62.15	64.6536	50.7376	Misin06G308400	PF03106	PTHR31221,PTHR31221:SF1			K13424	GO:0043565,GO:0006355,GO:0003700	AT2G38470.1	ATWRKY33,WRKY33	WRKY DNA-binding protein 33	LOC_Os01g61080.1		WRKY24, expressed	NA	0.344458	0.143262	0.999448	-2.43463	0.986201	1.10575	Misin06G308400	NA
MsWRKY84	42.8542	32.501	60.3979	50.6316	29.7744	40.98	28.1747	49.0741	37.5113	35.4798	36.8571	26.8917	48.6931	52.7254	42.065	35.3399	38.4952	54.3412	63.648	98.3739	55.8317	64.2619	Misin06G319700	PF03106	PTHR31221,PTHR31221:SF38				GO:0043565,GO:0006355,GO:0003700	AT5G43290.1	ATWRKY49,WRKY49	WRKY DNA-binding protein 49	LOC_Os01g62514.1		WRKY56, expressed	NA	0.762217	-0.260098	0.942481	0.615288	0.810156	-0.339676	NA	NA
MsWRKY85	1020.4	904.958	502.204	485.281	501.838	1676.66	2127.73	11944.3	460.749	2669.42	7923.78	12253.9	331.385	1259.79	5894.22	460.758	536.554	802.118	205.073	410.792	729.91	1516.83	Misin07G063600	PF03106	PTHR31429,PTHR31429:SF7				GO:0043565,GO:0006355,GO:0003700	AT1G80840.1	ATWRKY40,WRKY40	WRKY DNA-binding protein 40	LOC_Os02g08440.1		WRKY71, expressed	leaf-stem-rhiz	0.999525	-1.60664	0.999999	-2.1917	1	2.45103	NA	NA
MsWRKY86	36.09	53.2437	40.991	44.6136	40.8449	111.588	47.7548	171.844	39.9982	70.5672	52.178	64.4208	46.9097	52.8607	66.3696	44.1424	48.5603	78.0745	54.4561	87.1567	75.8031	87.5568	Misin07G113800	PF03106	PTHR32096,PTHR32096:SF31				GO:0043565,GO:0006355,GO:0003700	AT4G01250.1	AtWRKY22,WRKY22	WRKY family transcription factor	LOC_Os02g16540.1		WRKY39, expressed	NA	0.854647	-0.372379	0.592381	0.221362	0.29345	0.120171	NA	NA
MsWRKY87	46.3336	43.8496	59.3217	37.6982	46.7433	27.0098	27.4423	60.7379	37.2558	29.9224	37.8947	28.6931	51.9548	35.091	33.811	28.4948	34.2514	28.4895	33.9787	31.8622	30.913	36.4403	Misin07G139300	PF03106	PTHR31221,PTHR31221:SF27				GO:0043565,GO:0006355,GO:0003700	AT2G37260.1	ATWRKY44,DSL1,TTG2,WRKY44	WRKY family transcription factor family protein	LOC_Os03g33012.1		WRKY81, expressed	NA	NA	NA	NA	NA	NA	NA	NA	NA
MsWRKY88	210.483	247.357	249.084	257.158	257.736	210.928	170.568	253.648	265.542	296.288	216.188	273.766	235.376	261.722	207.827	252.451	238.56	322.059	338.68	288.599	369.148	314.223	Misin07G156800	PF03106	PTHR31221,PTHR31221:SF29				GO:0043565,GO:0006355,GO:0003700	AT1G13960.1	WRKY4	WRKY DNA-binding protein 4	LOC_Os08g17400.1		WRKY89, expressed	leaf-stem-rhiz	0.912287	-0.272752	0.935523	0.368896	0.393723	-0.0910382	NA	NA
MsWRKY89	585.737	243.621	437.08	478.351	742.81	848.533	673.625	141.487	88.4528	61.7914	60.2501	110.431	98.8586	216.348	194.12	393.126	150.908	134.073	123.01	160.488	172.33	223.212	Misin07G221700	PF03106	PTHR31221,PTHR31221:SF35			K18835	GO:0043565,GO:0006355,GO:0003700	AT5G56270.1	ATWRKY2,WRKY2	WRKY DNA-binding protein 2	LOC_Os08g38990.3		WRKY30, expressed	leaf,stem	1	1.92428	0.990272	-1.0724	0.996247	-1.34879	NA	NA
MsWRKY90	106.175	66.2103	42.7341	48.9376	32.8537	58.4719	167.113	486.592	49.4042	69.4447	226.171	421.397	29.2817	92.0458	293.978	27.8441	93.8887	36.0985	36.4802	40.4801	30.3052	79.7684	Misin07G320900	PF03106	PTHR32096,PTHR32096:SF26				GO:0043565,GO:0006355,GO:0003700	AT4G11070.1	AtWRKY41,WRKY41	WRKY family transcription factor	LOC_Os08g29660.1		WRKY69, expressed	NA	0.971883	-0.838325	0.984492	-1.40795	0.995811	1.54611	NA	NA
MsWRKY91	363.131	118.625	113.496	101.062	73.739	290.544	160.282	112.37	57.5344	71.2534	61.9013	117.93	45.9887	186.606	323.914	108.773	51.1021	73.8618	41.0314	65.3194	73.781	87.4541	Misin07G336100	PF10533,PF03106	PTHR31282,PTHR31282:SF16				GO:0043565,GO:0006355,GO:0003700	AT4G31550.1	ATWRKY11,WRKY11	WRKY DNA-binding protein 11	LOC_Os04g21950.1		WRKY51, expressed	NA	0.984606	0.845898	0.98602	-1.14556	0.0323005	-0.0419073	NA	NA
MsWRKY92	23.4035	24.9226	21.4832	19.9054	19.9903	19.0082	17.3743	119.503	166.074	90.6812	83.3128	70.5488	91.6864	56.2545	49.2419	48.0709	129.439	117.356	182.381	90.8237	107.943	108.086	Misin07G427800	PF03106	PTHR31221,PTHR31221:SF20				GO:0043565,GO:0006355,GO:0003700	AT2G44745.1		WRKY family transcription factor	LOC_Os04g46060.1		WRKY36, expressed	NA	0.999849	-2.28552	0.988522	1.07357	0.768746	0.320615	NA	NA
MsWRKY93	23.4035	17.3743	17.3743	22.6281	22.1853	20.3371	18.9677	26.2262	24.3168	26.6331	25.0053	21.5817	24.3809	25.0553	24.2154	18.7738	21.5702	24.7716	22.3813	23.8933	18.813	20.9029	Misin07G453800	PF03106	PTHR32096,PTHR32096:SF18				GO:0043565,GO:0006355,GO:0003700	AT1G30650.1	AR411,ATWRKY14,WRKY14	WRKY DNA-binding protein 14	LOC_Os04g50920.1		WRKY37, expressed	NA	NA	NA	NA	NA	NA	NA	NA	NA
MsWRKY94	19.5642	21.6381	23.4015	17.3743	21.3215	20.9812	17.3743	31.0992	26.8985	29.3347	31.9139	26.1732	38.3371	29.088	26.5688	22.5605	21.6304	26.1888	21.9033	33.9984	25.829	17.3743	Misin07G454800	PF03106	PTHR32096,PTHR32096:SF18				GO:0043565,GO:0006355,GO:0003700	AT1G30650.1	AR411,ATWRKY14,WRKY14	WRKY DNA-binding protein 14	LOC_Os04g50920.1		WRKY37, expressed	NA	NA	NA	NA	NA	NA	NA	NA	NA
MsWRKY95	24.9627	27.7977	25.5373	24.3302	46.0089	23.5092	60.6516	66.9653	36.6675	45.2887	28.9669	39.4046	40.2284	36.6321	27.0902	30.1769	17.3743	26.285	19.879	25.0217	28.7937	22.0061	Misin07G514500	PF03106	PTHR31429,PTHR31429:SF1				GO:0043565,GO:0006355,GO:0003700	AT1G68150.1	ATWRKY9,WRKY9	WRKY DNA-binding protein 9	LOC_Os02g53100.1		WRKY32, expressed	NA	NA	NA	NA	NA	NA	NA	NA	NA
MsWRKY96	569.592	696.815	371.84	449.937	502.398	2449.51	2059.35	11969.6	360.535	2825.29	8434.66	14037.1	394.392	1226.14	7611.75	636.352	512.895	949.444	396.615	537.163	1088.74	1765.83	Misin08G064100	PF03106	PTHR31429,PTHR31429:SF9				GO:0043565,GO:0006355,GO:0003700	AT1G80840.1	ATWRKY40,WRKY40	WRKY DNA-binding protein 40	LOC_Os02g08440.1		WRKY71, expressed	leaf-stem-rhiz	0.999678	-1.77136	0.999638	-1.98738	1	2.4637	NA	NA
MsWRKY97	57.7051	62.0397	57.0235	61.6583	58.8026	998.545	61.1404	743.78	34.7882	73.4301	71.7655	64.5829	48.1673	182.616	74.3328	35.629	53.726	102.405	64.6089	126.362	112.089	240.407	Misin08G113400	PF03106	PTHR32096,PTHR32096:SF31				GO:0043565,GO:0006355,GO:0003700	AT4G01250.1	AtWRKY22,WRKY22	WRKY family transcription factor	LOC_Os02g16540.1		WRKY39, expressed	NA	0.860283	0.56755	0.888623	-0.545051	0.161488	-0.122138	NA	NA
MsWRKY98	17.3743	20.2194	17.3743	17.3743	17.3743	17.3743	17.3743	35.5169	30.2814	30.6869	29.2758	27.6707	39.4737	24.0603	24.5295	19.6454	67.0062	51.0856	115.95	48.902	47.3304	35.2695	Misin08G223600	PF03106	PTHR31221				GO:0043565,GO:0006355,GO:0003700	AT2G44745.1		WRKY family transcription factor	LOC_Os04g46060.1		WRKY36, expressed	NA	0.99526	-1.24239	0.993426	1.33302	0.803819	-0.394961	NA	NA
MsWRKY99	17.3743	20.2194	17.3743	17.3743	17.3743	17.3743	17.3743	35.5169	30.2814	30.6869	29.2758	27.6707	39.4737	24.0603	24.5295	19.6454	67.0062	51.0856	115.95	48.902	47.3304	35.2695	Misin08G223600	PF03106	PTHR31221				GO:0043565,GO:0006355,GO:0003700	AT2G44745.1		WRKY family transcription factor	LOC_Os04g46060.1		WRKY36, expressed	NA	0.99526	-1.24239	0.993426	1.33302	0.803819	-0.394961	NA	NA
MsWRKY100	28.1178	33.7159	25.8486	26.2357	52.5541	22.2488	43.6033	78.3242	33.0702	55	33.06	48.9229	37.2912	43.3362	29.0234	38.3552	20.9483	25.8396	22.428	23.2988	30.0716	27.9587	Misin08G295700	PF03106	PTHR31429,PTHR31429:SF1				GO:0043565,GO:0006355,GO:0003700	AT1G68150.1	ATWRKY9,WRKY9	WRKY DNA-binding protein 9	LOC_Os02g53100.1		WRKY32, expressed	NA	NA	NA	NA	NA	NA	NA	NA	NA
MsWRKY101	559.368	524.274	503.963	455.044	381.015	163.166	238.675	157.535	335.14	281.611	247.216	251.03	138.281	150.027	89.9144	80.7036	342.062	330.783	293.929	293.576	174.88	150.051	Misin09G094400	PF00931,PF03106	PTHR23155,PTHR23155:SF641	KOG4658			GO:0043531,GO:0043565,GO:0006355,GO:0003700	AT5G56270.1	ATWRKY2,WRKY2	WRKY DNA-binding protein 2	LOC_Os11g11920.1		resistance protein, putative, expressed	leaf,stem	0.998215	0.846559	0.332003	-0.082253	0.985907	-0.797686	NA	NA
MsWRKY102	100.24	99.9236	99.8919	184.582	340.796	410.256	1355.59	362.43	89.4501	95.1492	229.132	332.562	57.2235	191.239	229.299	116.319	48.4413	73.0223	52.4225	85.3186	123.113	61.1273	Misin09G124800	PF03106	PTHR31221,PTHR31221:SF25				GO:0043565,GO:0006355,GO:0003700	AT5G13080.1	ATWRKY75,WRKY75	WRKY DNA-binding protein 75	LOC_Os11g29870.1		WRKY72, expressed	NA	0.998045	1.42311	0.995159	-1.87962	0.732552	-0.324689	NA	NA
MsWRKY103	17.3743	17.3743	17.3743	17.3743	17.3743	17.3743	17.3743	18.8133	17.3743	17.3743	17.3743	17.3743	17.3743	17.3743	17.3743	17.3743	17.3743	17.3743	17.3743	17.3743	17.3743	17.3743	Misin09G168300	PF03106	PTHR31282				GO:0043565,GO:0006355,GO:0003700	AT3G56400.1	ATWRKY70,WRKY70	WRKY DNA-binding protein 70	LOC_Os12g02400.1		WRKY114, expressed	NA	NA	NA	NA	NA	NA	NA	NA	NA
MsWRKY104	17.3743	17.3743	17.3743	17.3743	17.3743	17.3743	17.3743	17.3743	17.3743	17.3743	17.3743	17.3743	17.3743	17.3743	17.3743	17.3743	17.3743	17.3743	17.3743	17.3743	17.3743	17.3743	Misin09G168400	PF03106	PTHR31282				GO:0043565,GO:0006355,GO:0003700	AT3G56400.1	ATWRKY70,WRKY70	WRKY DNA-binding protein 70	LOC_Os12g02400.1		WRKY114, expressed	NA	NA	NA	NA	NA	NA	NA	NA	NA
MsWRKY105	259.427	256.27	275.928	248.072	208.505	110.45	153.479	181.761	291.62	250.762	237.95	254.74	155.401	148.622	129.234	105.982	278.82	285.403	283.278	306.712	206.022	131.366	Misin10G075100	PF03106	PTHR23155,PTHR23155:SF641				GO:0043565,GO:0006355,GO:0003700	AT2G38470.1	ATWRKY33,WRKY33	WRKY DNA-binding protein 33	LOC_Os11g11920.1		resistance protein, putative, expressed	stem,rhiz	0.0256813	-0.0167907	0.852512	0.291238	0.789512	-0.239741	NA	NA
MsWRKY106	39.3749	35.1734	44.4642	51.2878	41.7674	46.8281	44.906	55.0351	53.9312	47.9703	43.2947	55.2664	53.137	44.6547	46.1002	40.7318	62.5954	52.3137	59.9565	68.9953	61.156	51.7477	Misin10G075200	PF03106					GO:0043565,GO:0006355,GO:0003700	AT4G26640.2	AtWRKY20,WRKY20	WRKY family transcription factor family protein	LOC_Os01g61080.1		WRKY24, expressed	NA	NA	NA	NA	NA	NA	NA	NA	NA
MsWRKY107	147.949	175.449	171.62	268.283	515.209	417.257	1757.39	282.3	151.349	150.597	226.661	314.114	80.8384	308.972	191.87	212.708	147.008	205.514	144.826	217.809	296.242	171.38	Misin10G090500	PF03106	PTHR31221,PTHR31221:SF25				GO:0043565,GO:0006355,GO:0003700	AT5G13080.1	ATWRKY75,WRKY75	WRKY DNA-binding protein 75	LOC_Os11g29870.1		WRKY72, expressed	leaf,stem	0.998376	1.29991	0.972937	-0.782976	0.966486	-0.760842	NA	NA
MsWRKY108	17.3743	17.3743	17.3743	17.3743	17.3743	17.3743	17.3743	17.3743	17.3743	17.3743	17.3743	17.3743	17.3743	17.3743	17.3743	17.3743	19.3887	17.3743	18.7151	17.3743	17.3743	18.5911	Misin10G147700	PF03106	PTHR23155,PTHR23155:SF541				GO:0043565,GO:0006355,GO:0003700	AT2G04880.2	ATWRKY1,WRKY1,ZAP1	zinc-dependent activator protein-1	LOC_Os11g37870.1		stripe rust resistance protein Yr10, putative, expressed	NA	NA	NA	NA	NA	NA	NA	NA	NA
MsWRKY109	17.3743	17.3743	17.3743	17.3743	17.3743	17.3743	17.3743	17.3743	17.3743	17.3743	17.3743	17.3743	17.3743	17.3743	17.3743	17.3743	17.3743	17.3743	17.3743	17.3743	17.3743	17.3743	Misin10G168900	PF03106	PTHR31282				GO:0043565,GO:0006355,GO:0003700	AT2G40750.1	ATWRKY54,WRKY54	WRKY DNA-binding protein 54	LOC_Os12g02400.1		WRKY114, expressed	NA	NA	NA	NA	NA	NA	NA	NA	NA
MsWRKY110	100.125	82.3813	74.526	76.7254	59.1224	88.0425	71.6008	182.376	97.5188	100.422	102.933	103.281	66.7323	71.6243	76.3127	46.7603	63.4446	88.8276	66.9031	80.452	79.9688	93.9783	Misin11G033500	PF10533,PF03106	PTHR31282,PTHR31282:SF16				GO:0043565,GO:0006355,GO:0003700	AT4G31550.1	ATWRKY11,WRKY11	WRKY DNA-binding protein 11	LOC_Os04g21950.1		WRKY51, expressed	NA	0.593027	-0.161727	0.539679	-0.151029	0.756876	0.257075	NA	NA
MsWRKY111	22.363	17.3743	17.3743	24.3494	22.136	36.1149	32.6067	56.2022	28.033	41.3043	52.1594	31.0688	49.7398	34.6902	30.0323	18.7738	33.9061	29.5486	46.9743	35.928	37.5299	40.2963	Misin11G109800	PF03106	PTHR31221,PTHR31221:SF10			K18835	GO:0043565,GO:0006355,GO:0003700	AT5G56270.1	ATWRKY2,WRKY2	WRKY DNA-binding protein 2	LOC_Os04g39570.1		WRKY35, expressed	NA	NA	NA	NA	NA	NA	NA	NA	NA
MsWRKY112	41.4247	31.782	48.4074	110.164	60.1936	54.199	47.7189	77.9478	80.2419	96.6067	67.2972	111.013	72.8677	60.5461	47.4725	50.9273	70.0816	88.684	116.441	111.362	141.446	66.2224	Misin11G161900	PF03106	PTHR31221				GO:0043565,GO:0006355,GO:0003700	AT2G44745.1		WRKY family transcription factor	LOC_Os04g46060.1		WRKY36, expressed	NA	0.953176	-0.546005	0.933538	0.56584	0.103179	-0.0629245	NA	NA
MsWRKY113	886.581	764.573	755.005	887.699	827.744	4185.94	1968.29	2121.93	904.305	1075.05	796.64	1099.7	545.869	1134.47	696.559	621.113	750.101	854.11	619.065	870.046	1107.17	1337.92	Misin11G172000	PF10533,PF03106	PTHR31282,PTHR31282:SF15				GO:0043565,GO:0006355,GO:0003700	AT4G31550.1	ATWRKY11,WRKY11	WRKY DNA-binding protein 11	LOC_Os04g51560.1		WRKY68, expressed	leaf-stem-rhiz	0.992906	0.633511	0.964735	-0.395051	0.915189	-0.297448	NA	NA
MsWRKY114	17.3743	17.3743	20.2239	19.1354	17.3743	17.3743	19.2221	34.5996	33.9455	34.3839	40.2371	28.1041	31.2031	29.7409	28.1196	27.998	17.3743	22.8278	20.0782	22.4141	19.9394	20.0929	Misin11G177600	PF03106	PTHR32096,PTHR32096:SF18				GO:0043565,GO:0006355,GO:0003700	AT2G34830.1	AtWRKY35,MEE24,WRKY35	WRKY DNA-binding protein 35	LOC_Os04g50920.1		WRKY37, expressed	NA	NA	NA	NA	NA	NA	NA	NA	NA
MsWRKY115	25.6695	23.7268	21.1688	27.7043	24.4942	32.8592	32.5226	40.389	27.5345	34.0885	39.1025	30.2511	47.9529	28.327	25.1794	17.3743	26.7034	31.1475	30.3088	29.822	23.2506	30.3241	Misin12G114700	PF03106	PTHR31221,PTHR31221:SF10			K18835	GO:0043565,GO:0006355,GO:0003700	AT5G56270.1	ATWRKY2,WRKY2	WRKY DNA-binding protein 2	LOC_Os04g39570.1		WRKY35, expressed	NA	NA	NA	NA	NA	NA	NA	NA	NA
MsWRKY116	34.2951	44.3373	60.7858	59.301	63.6555	43.9526	37.4259	155.457	391.696	351.311	274.504	490.599	413.695	224.061	239.093	157.2	260.531	189.753	273.959	313.446	420.413	515.147	Misin12G168300	PF03106	PTHR31221				GO:0043565,GO:0006355,GO:0003700	AT2G44745.1		WRKY family transcription factor	LOC_Os04g46060.1		WRKY36, expressed	stem,rhiz	0.999997	-2.65772	0.982357	0.767544	0.97952	0.721697	NA	NA
MsWRKY117	17.3743	23.9123	19.0481	23.4615	19.0949	24.8725	26.2652	28.9361	24.6088	33.3587	24.9439	34.8017	30.3192	27.9591	24.4498	29.6164	20.3275	27.2763	23.2339	33.5	31.7482	21.3651	Misin12G221100	PF03106	PTHR32096,PTHR32096:SF18				GO:0043565,GO:0006355,GO:0003700	AT2G34830.1	AtWRKY35,MEE24,WRKY35	WRKY DNA-binding protein 35	LOC_Os04g50920.1		WRKY37, expressed	NA	NA	NA	NA	NA	NA	NA	NA	NA
MsWRKY118	960.345	687.869	652.201	810.929	451.504	1937.21	765.883	1153.58	1259.48	1613.49	648.655	896.667	586.849	812.333	497.112	532.065	1599.95	1426.42	1359.54	1437.43	1315.42	1601.33	Misin12G224200	PF10533,PF03106	PTHR31282,PTHR31282:SF15				GO:0043565,GO:0006355,GO:0003700	AT4G31550.1	ATWRKY11,WRKY11	WRKY DNA-binding protein 11	LOC_Os04g51560.1		WRKY68, expressed	leaf-stem-rhiz	0.956489	-0.301583	0.999024	0.701165	0.967945	-0.392177	NA	NA
MsWRKY119	58.235	64.6628	65.9449	56.4647	53.8721	49.4151	38.5053	70.0598	63.6661	59.4661	56.6927	55.76	49.085	52.2307	58.6475	57.618	56.6233	49.4169	51.5073	57.0827	44.2641	54.8331	Misin13G053300	PF03106	PTHR31221,PTHR31221:SF27				GO:0043565,GO:0006355,GO:0003700	AT2G37260.1	ATWRKY44,DSL1,TTG2,WRKY44	WRKY family transcription factor family protein	LOC_Os12g01180.1		WRKY57, expressed	NA	NA	NA	NA	NA	NA	NA	NA	NA
MsWRKY120	50.2322	47.4323	56.4634	42.5546	49.4365	36.4696	33.4691	33.4483	26.9444	31.8646	33.2953	32.5368	37.6841	32.0989	26.362	32.2992	31.0056	28.6215	28.7821	33.351	29.5204	30.07	Misin13G053800	PF03106	PTHR31221,PTHR31221:SF27				GO:0043565,GO:0006355,GO:0003700	AT2G37260.1	ATWRKY44,DSL1,TTG2,WRKY44	WRKY family transcription factor family protein	LOC_Os12g01180.1		WRKY57, expressed	NA	NA	NA	NA	NA	NA	NA	NA	NA
MsWRKY121	197.305	162.966	145.662	280.738	181.361	729.428	695.327	454.479	266.35	451.653	300.937	526.609	185.053	226.08	345.846	134.73	448.835	356.338	185.694	507.37	530.366	554.089	Misin13G065100	PF10533,PF03106	PTHR31282,PTHR31282:SF32				GO:0043565,GO:0006355,GO:0003700	AT4G31550.1	ATWRKY11,WRKY11	WRKY DNA-binding protein 11	LOC_Os04g51560.1		WRKY68, expressed	leaf-stem-rhiz	0.163656	-0.0572214	0.911305	0.366673	0.838146	-0.274021	NA	NA
MsWRKY122	182.29	203.836	194.225	198.509	193.923	100.724	127.46	171.648	262.202	276.123	219.616	225.128	187.55	193.057	187.206	169.687	238.129	241.87	277.625	254.855	315.025	190.742	Misin13G077200	PF03106	PTHR31221,PTHR31221:SF29				GO:0043565,GO:0006355,GO:0003700	AT1G13960.2	WRKY4	WRKY DNA-binding protein 4	LOC_Os08g17400.1		WRKY89, expressed	stem,rhiz	0.96096	-0.419866	0.929868	0.39002	0.00652627	0.00643477	NA	NA
MsWRKY123	17.3743	20.8818	17.3743	17.3743	20.847	18.9125	21.6361	22.4444	21.4848	20.788	23.3243	20.1549	20.3762	17.3743	17.3743	17.3743	27.9985	27.9875	41.1338	33.6802	20.5851	21.3925	Misin14G000600	PF03106	PTHR31221,PTHR31221:SF27				GO:0043565,GO:0006355,GO:0003700	AT2G37260.1	ATWRKY44,DSL1,TTG2,WRKY44	WRKY family transcription factor family protein	LOC_Os12g01180.1		WRKY57, expressed	NA	NA	NA	NA	NA	NA	NA	NA	NA
MsWRKY124	52.4925	41.0246	51.3328	45.0098	58.6692	51.4477	48.9871	42.2521	39.9901	37.5916	35.7838	40.1659	28.5778	32.4157	37.5784	28.1496	34.5051	30.4901	25.0087	28.2621	33.0132	31.0855	Misin14G044100	PF03106	PTHR31282,PTHR31282:SF7				GO:0043565,GO:0006355,GO:0003700	AT4G11070.1	AtWRKY41,WRKY41	WRKY family transcription factor	LOC_Os11g02480.2		WRKY46, expressed	NA	NA	NA	NA	NA	NA	NA	NA	NA
MsWRKY125	42.9529	41.0246	31.7598	67.7009	44.8892	29.0793	25.8175	17.3743	17.3743	23.1786	25.4188	21.7915	18.8562	18.6405	21.8271	19.4448	28.2567	43.1389	37.8912	61.0901	53.6526	22.5791	Misin14G044300	PF03106	PTHR31282,PTHR31282:SF31				GO:0043565,GO:0006355,GO:0003700	AT2G46400.1	ATWRKY46,WRKY46	WRKY DNA-binding protein 46	LOC_Os11g02520.1		WRKY104, expressed	NA	NA	NA	NA	NA	NA	NA	NA	NA
MsWRKY126	52.7854	38.7999	45.1914	55.039	42.4457	39.7586	45.419	40.6956	44.8852	37.1956	35.4698	36.9682	38.9002	40.4651	40.462	42.6573	39.1631	31.0191	33.6034	44.6759	42.7294	40.4208	Misin14G044400	PF03106	PTHR31282,PTHR31282:SF11				GO:0043565,GO:0006355,GO:0003700	AT5G24110.1	ATWRKY30,WRKY30	WRKY DNA-binding protein 30	LOC_Os12g02450.1		WRKY64, expressed	NA	NA	NA	NA	NA	NA	NA	NA	NA
MsWRKY127	17.3743	17.3743	17.3743	17.3743	17.3743	17.3743	17.3743	17.3743	17.3743	17.3743	17.3743	17.3743	17.3743	17.3743	17.3743	17.3743	17.3743	17.3743	17.3743	17.3743	17.3743	17.3743	Misin14G044700	PF03106	PTHR31282,PTHR31282:SF31				GO:0043565,GO:0006355,GO:0003700	AT5G01900.1	ATWRKY62,WRKY62	WRKY DNA-binding protein 62	LOC_Os11g02520.1		WRKY104, expressed	NA	NA	NA	NA	NA	NA	NA	NA	NA
MsWRKY128	31.2819	33.5181	49.8793	23.0851	35.2505	19.806	27.4423	19.6227	17.3743	17.3743	17.3743	17.3743	17.3743	19.5303	21.2373	17.3743	17.3743	18.6879	17.3743	17.3743	19.0267	17.3743	Misin14G044900	PF03106	PTHR31282,PTHR31282:SF36				GO:0043565,GO:0006355,GO:0003700	AT2G40750.1	ATWRKY54,WRKY54	WRKY DNA-binding protein 54	LOC_Os11g02540.1		WRKY50, expressed	NA	NA	NA	NA	NA	NA	NA	NA	NA
MsWRKY129	17.3743	17.3743	17.3743	17.3743	17.3743	17.3743	17.3743	17.3743	17.3743	17.3743	17.3743	17.3743	17.3743	17.3743	17.3743	17.3743	17.3743	17.3743	17.3743	17.3743	17.3743	17.3743	Misin14G045000	PF03106	PTHR31282,PTHR31282:SF36				GO:0043565,GO:0006355,GO:0003700	AT1G13960.1	WRKY4	WRKY DNA-binding protein 4	LOC_Os11g02540.1		WRKY50, expressed	NA	NA	NA	NA	NA	NA	NA	NA	NA
MsWRKY130	19.8967	40.3851	26.71	19.1693	24.4942	18.9125	17.3743	46.0353	22.2468	30.783	21.7429	28.9712	33.7585	22.9191	21.1872	20.1741	26.5744	25.9556	42.6239	33.8537	26.3397	122.024	Misin14G045100	PF03106	PTHR31282,PTHR31282:SF36				GO:0043565,GO:0006355,GO:0003700	AT2G40750.1	ATWRKY54,WRKY54	WRKY DNA-binding protein 54	LOC_Os11g02540.1		WRKY50, expressed	NA	0.946261	-0.604856	0.947405	0.851806	0.6807	-0.30487	NA	NA
MsWRKY131	600.38	1920.42	1088.86	395.088	812.709	119.867	100.336	76.3945	97.8067	277.427	331.843	292.847	145.13	108.142	38.9553	36.9458	140.933	507.002	714.196	521.494	266.555	171.674	Misin14G055800	PF03106	PTHR31282,PTHR31282:SF14				GO:0043565,GO:0006355,GO:0003700	AT3G56400.1	ATWRKY70,WRKY70	WRKY DNA-binding protein 70	LOC_Os05g25770.1		WRKY45, expressed	stem	0.999455	1.40847	0.10277	0.0631379	0.998644	-1.76421	NA	NA
MsWRKY132	437.949	414.06	421.096	565.092	675.638	466.052	1667	809.132	424.25	320.469	280.39	349.027	270.898	375.596	274.527	319.218	279.3	356.313	288.472	408.23	485.404	339.247	Misin14G094800	PF03106	PTHR31221,PTHR31221:SF22				GO:0043565,GO:0006355,GO:0003700	AT1G13960.1	WRKY4	WRKY DNA-binding protein 4	LOC_Os12g32250.1		WRKY96, expressed	leaf-stem-rhiz	0.998162	0.862305	0.965065	-0.494087	0.953202	-0.468272	NA	NA
MsWRKY133	249.823	214.022	195.836	196.818	183.456	190.491	180.713	300.43	608.117	502.711	385.934	360.786	296.531	336.271	195.507	307.223	417.376	349.442	401.063	318.39	390.097	696.119	Misin14G145800	PF10533,PF03106	PTHR31282,PTHR31282:SF23				GO:0043565,GO:0006355,GO:0003700	AT3G04670.1	ATWRKY39,WRKY39	WRKY DNA-binding protein 39	LOC_Os12g40570.2		WRKY94, expressed	leaf-stem-rhiz	0.998136	-0.960415	0.971187	0.535779	0.849925	0.244647	NA	NA
MsWRKY134	63.2473	182.601	61.1551	39.7347	56.6	26.4361	24.4276	39.0999	46.5134	41	36.7222	38.312	48.9964	39.0095	29.1133	26.6804	49.8968	58.3197	65.4395	43.6712	38.9456	46.413	Misin15G021700	PF03106	PTHR31282,PTHR31282:SF36				GO:0043565,GO:0006355,GO:0003700	AT2G40750.1	ATWRKY54,WRKY54	WRKY DNA-binding protein 54	LOC_Os11g02540.1		WRKY50, expressed	NA	0.843203	0.449393	0.167122	0.097336	0.895902	-0.517625	NA	NA
MsWRKY135	19.8967	23.9988	19.495	17.3743	17.3743	19.0082	19.2673	22.619	23.6072	18.8292	21.7622	19.4687	21.6329	21.1865	18.9544	20.1741	17.3743	19.9165	20.0545	22.1715	21.6469	23.8614	Misin15G022300	PF03106	PTHR31282,PTHR31282:SF11				GO:0043565,GO:0006355,GO:0003700	AT1G66600.1	ABO3,ATWRKY63,WRKY63	ABA overly sensitive mutant 3	LOC_Os12g02450.1		WRKY64, expressed	NA	NA	NA	NA	NA	NA	NA	NA	NA
MsWRKY136	25.8698	23.7268	22.3138	35.9839	25.8638	20.3371	17.3743	17.3743	17.3743	17.3743	18.7983	17.3743	17.3743	17.3743	17.3743	17.3743	22.3744	27.8888	23.7453	33.6157	21.9643	20.0929	Misin15G022400	PF03106	PTHR31282,PTHR31282:SF31				GO:0043565,GO:0006355,GO:0003700	AT2G46400.1	ATWRKY46,WRKY46	WRKY DNA-binding protein 46	LOC_Os11g02520.1		WRKY104, expressed	NA	NA	NA	NA	NA	NA	NA	NA	NA
MsWRKY137	68.8398	49.2331	68.582	80.8511	77.1946	175.8	135.682	36.0997	29.0569	32.2964	31.5307	26.5062	35.9115	32.0733	29.5056	36.2374	39.0099	31.6829	28.8666	44.4214	50.4795	48.4192	Misin15G022600	PF03106	PTHR31282,PTHR31282:SF7				GO:0043565,GO:0006355,GO:0003700	AT2G46400.1	ATWRKY46,WRKY46	WRKY DNA-binding protein 46	LOC_Os11g02480.2		WRKY46, expressed	NA	0.9994	1.43579	0.918913	-0.550757	0.987478	-1.11665	NA	NA
MsWRKY138	17.3743	17.3743	17.3743	20.0041	17.3743	17.3743	17.3743	26.8585	21.1392	28.0771	17.3743	20.9915	21.004	29.6586	17.3743	17.3743	25.8194	20.1163	23.5468	18.6793	17.3743	24.0649	Misin15G022700	PF03106	PTHR31282				GO:0043565,GO:0006355,GO:0003700	AT5G22570.1	ATWRKY38,WRKY38	WRKY DNA-binding protein 38	LOC_Os12g02400.1		WRKY114, expressed	NA	NA	NA	NA	NA	NA	NA	NA	NA
MsWRKY139	256.737	936.763	428.741	184.642	415.265	77.0324	46.6267	148.274	176.097	388.471	436.545	492.781	196.073	176.4	94.0903	59.0917	159.731	326.378	708.308	370.104	183.599	187.691	Misin15G059000	PF03106	PTHR31282,PTHR31282:SF14				GO:0043565,GO:0006355,GO:0003700	AT3G56400.1	ATWRKY70,WRKY70	WRKY DNA-binding protein 70	LOC_Os05g25770.1		WRKY45, expressed	stem	0.466422	0.157025	0.741255	0.266739	0.86772	-0.37962	NA	NA
MsWRKY140	363.622	378.968	369.278	449.775	605.459	618.856	1444.6	304.351	259.379	192.782	172.688	209.971	161.621	200.807	172.711	249.092	166.287	221.969	158.862	281.661	297.984	178.019	Misin15G117000	PF03106	PTHR31221,PTHR31221:SF22				GO:0043565,GO:0006355,GO:0003700	AT2G03340.1	WRKY3	WRKY DNA-binding protein 3	LOC_Os12g32250.1		WRKY96, expressed	leaf-stem-rhiz	0.999915	1.51631	0.9821	-0.823118	0.991481	-0.998665	NA	NA
MsWRKY141	146.255	137.362	134.452	135.947	148.157	143.724	153.253	132.184	299.324	254.086	220.079	198.043	211.865	246.518	145.933	223.374	322.821	204.93	223.525	168.006	253.713	463.551	Misin15G165100	PF10533,PF03106	PTHR31282,PTHR31282:SF23				GO:0043565,GO:0006355,GO:0003700	AT2G30590.1	WRKY21	WRKY DNA-binding protein 21	LOC_Os12g40570.2		WRKY94, expressed	leaf-stem-rhiz	0.992624	-0.734075	0.962309	0.566863	0.232819	0.0697902	NA	NA
MsWRKY142	178.996	416.239	172.941	126.732	153.16	205.037	151.133	1895.29	100.408	580.769	4251.54	5404.64	73.3747	236.273	2605.53	42.0833	341.307	213.988	133.138	202.386	139.844	140.554	Misin15G207300	PF03106	PTHR32096,PTHR32096:SF20				GO:0043565,GO:0006355,GO:0003700	AT2G46400.1	ATWRKY46,WRKY46	WRKY DNA-binding protein 46	LOC_Os09g16510.1		WRKY74, expressed	leaf,stem	0.999881	-2.52258	0.99912	-2.42782	1	3.13315	NA	NA
MsWRKY143	24.4133	28.147	38.0593	34.3001	27.5351	27.7036	24.5702	31.9227	30.1157	36.4337	36.2746	24.9047	54.0599	27.1174	28.6831	22.4452	40.7169	52.0641	52.6536	42.4445	44.0084	23.0964	Misin16G028000	PF03106	PTHR32096,PTHR32096:SF28				GO:0043565,GO:0006355,GO:0003700	AT1G30650.1	AR411,ATWRKY14,WRKY14	WRKY DNA-binding protein 14	LOC_Os03g63810.1		WRKY80, expressed	NA	NA	NA	NA	NA	NA	NA	NA	NA
MsWRKY144	478.863	360.876	463.875	366.809	406.261	2109.74	346.355	97.8339	28.9669	36.0041	33.1247	39.9523	24.8413	56.5049	21.122	20.8443	36.1634	68.9659	45.8036	88.4742	70.8075	60.9964	Misin16G048900	PF03106	PTHR31429,PTHR31429:SF14				GO:0043565,GO:0006355,GO:0003700	AT4G04450.1	AtWRKY42,WRKY42	WRKY family transcription factor	LOC_Os05g04640.1		WRKY5, expressed	leaf	1	3.76475	0.997662	-2.29952	1	-3.24225	NA	NA
MsWRKY145	272.18	361.606	324.774	161.036	162.99	54.6284	162.454	235.789	318.31	345.96	653.12	706.84	133.394	268.253	431.36	184.843	501.85	380.654	226.42	195.191	212.387	132.953	Misin16G081700	PF03106	PTHR31221,PTHR31221:SF43				GO:0043565,GO:0006355,GO:0003700	AT5G26170.1	ATWRKY50,WRKY50	WRKY DNA-binding protein 50	LOC_Os05g09020.1		WRKY67, expressed	stem,rhiz	0.984344	-0.667118	0.408517	-0.112748	0.974126	0.607152	NA	NA
MsWRKY146	34.3651	21.6381	33.8215	29.1483	27.9751	49.6123	26.3962	33.4352	22.0817	20.8944	17.3743	23.2717	21.0643	30.8321	18.8391	17.3743	17.3743	21.2333	18.7151	24.2661	19.9946	24.2247	Misin16G101800	PF03106	PTHR31282,PTHR31282:SF1				GO:0043565,GO:0006355,GO:0003700	AT2G40740.1	ATWRKY55,WRKY55	WRKY DNA-binding protein 55	LOC_Os08g29660.1		WRKY69, expressed	NA	NA	NA	NA	NA	NA	NA	NA	NA
MsWRKY147	2252.8	1791.83	1921.44	1664.91	1919.58	1880.4	5242.93	3497.3	904.664	1283.69	2330.68	3607.07	331.972	1283.71	2772.22	1054.79	1262.8	1634.42	984.031	1164.18	1222.91	1449.59	Misin16G105500	PF03106	PTHR31221,PTHR31221:SF14			K13424	GO:0043565,GO:0006355,GO:0003700	AT2G38470.1	ATWRKY33,WRKY33	WRKY DNA-binding protein 33	LOC_Os05g27730.1		WRKY53, expressed	leaf-stem-rhiz	0.996328	0.545478	0.994277	-0.717741	0.0326839	0.0135413	NA	NA
MsWRKY148	51.6505	38.1917	35.5426	29.2557	32.742	211.315	80.8068	828.486	40.3316	84.409	61.9387	175.433	30.257	86.3048	158.521	44.4047	25.9898	34.7952	24.6673	39.0185	35.356	58.9892	Misin16G172200	PF03106	PTHR31221,PTHR31221:SF32				GO:0043565,GO:0006355,GO:0003700	AT2G38470.1	ATWRKY33,WRKY33	WRKY DNA-binding protein 33	LOC_Os05g39720.1		WRKY70, expressed	NA	0.922077	-0.719137	0.987535	-1.79076	0.990424	1.63225	NA	NA
MsWRKY149	17.3743	20.2194	20.5519	21.8183	21.3215	22.0087	19.2673	17.3743	17.3743	17.3743	17.3743	17.3743	17.3743	17.3743	17.3743	17.3743	17.3743	21.1213	19.3536	23.1428	21.6469	19.1641	Misin16G174600		PTHR31282,PTHR31282:SF24					AT3G56400.1	ATWRKY70,WRKY70	WRKY DNA-binding protein 70	LOC_Os05g40070.1		WRKY84, expressed	NA	NA	NA	NA	NA	NA	NA	NA	NA
MsWRKY150	19.5642	17.3743	17.3743	17.3743	17.3743	17.3743	17.3743	115.433	19.0788	17.3743	22.6413	22.1476	17.3743	17.3743	22.4162	17.3743	17.3743	17.3743	17.3743	17.3743	17.3743	23.0481	Misin16G174700	PF03106	PTHR31282,PTHR31282:SF10				GO:0043565,GO:0006355,GO:0003700	AT3G56400.1	ATWRKY70,WRKY70	WRKY DNA-binding protein 70	LOC_Os05g40080.1		WRKY54, expressed	NA	0.913075	-0.521359	0.839458	-0.43952	0.93774	0.74383	NA	NA
MsWRKY151	21.1234	25.5346	17.3743	25.801	36.2942	23.3172	40.9523	54.27	92.3792	39.8325	34.3302	36.361	83.6986	112.137	33.0542	24.8334	34.4049	27.8941	27.4337	34.0348	30.4715	56.7351	Misin16G203800	PF03106	PTHR31221,PTHR31221:SF7				GO:0043565,GO:0006355,GO:0003700	AT5G41570.1	ATWRKY24,WRKY24	WRKY DNA-binding protein 24	LOC_Os01g53260.1		WRKY23, expressed	NA	0.979686	-0.818784	0.763606	-0.330671	0.97654	0.872057	NA	NA
MsWRKY152	449.865	280.629	383.275	296.248	289.549	168.467	316.926	673.155	188.991	240.558	282.923	441.893	196.603	906.684	360.364	432.844	193.262	301.337	233.062	380.498	443.407	376.54	Misin16G214500	PF03106	PTHR31221,PTHR31221:SF11				GO:0043565,GO:0006355,GO:0003700	AT5G64810.1	ATWRKY51,WRKY51	WRKY DNA-binding protein 51	LOC_Os05g46020.1		WRKY7, expressed	leaf-stem-rhiz	0.865801	-0.264387	0.755907	-0.208038	0.926186	0.382875	NA	NA
MsWRKY153	48.4713	39.2168	40.3683	38.7452	41.842	64.6096	46.2882	90.284	31.0495	31.8265	23.7849	28.5218	23.8296	33.5941	27.782	38.2166	27.2494	41.5218	33.8974	42.0244	41.1741	77.0222	Misin16G230900	PF03106	PTHR31221,PTHR31221:SF30				GO:0043565,GO:0006355,GO:0003700	AT4G18170.1	ATWRKY28,WRKY28	WRKY DNA-binding protein 28	LOC_Os05g49100.1		WRKY49, expressed	NA	NA	NA	NA	NA	NA	NA	NA	NA
MsWRKY154	17.3743	19.735	19.0481	19.1354	19.1265	25.4264	25.7535	18.89	17.3743	17.3743	17.3743	17.3743	17.3743	17.3743	28.6733	17.3743	20.3836	22.4942	20.7306	20.6158	20.4654	21.5275	Misin16G238000	PF03106	PTHR31429,PTHR31429:SF12				GO:0043565,GO:0006355,GO:0003700	AT4G04450.1	AtWRKY42,WRKY42	WRKY family transcription factor	LOC_Os05g49210.1		WRKY43, expressed	NA	NA	NA	NA	NA	NA	NA	NA	NA
MsWRKY155	33.1406	33.4629	21.9887	29.9092	35.1015	46.8561	25.6512	115.196	69.0375	60.779	64.2535	93.8581	47.6208	112.59	59.6045	26.9757	43.6382	30.0386	59.5913	37.3312	40.5424	214.861	Misin16G240400	PF03106	PTHR32096,PTHR32096:SF32				GO:0043565,GO:0006355,GO:0003700	AT4G23810.1	ATWRKY53,WRKY53	WRKY family transcription factor	LOC_Os05g49620.1		WRKY19, expressed	NA	0.993208	-1.15353	0.699627	0.363042	0.888929	0.51306	NA	NA
MsWRKY156	61.0986	57.4552	44.4422	36.1192	68.0035	46.6398	144.84	55.3899	19.7052	26.7648	21.9481	27.841	22.7685	23.4563	25.8072	25.2876	19.8129	41.7294	22.0574	34.0939	56.1161	41.2097	Misin16G248100	PF03106	PTHR32096,PTHR32096:SF21				GO:0043565,GO:0006355,GO:0003700	AT4G01250.1	AtWRKY22,WRKY22	WRKY family transcription factor	LOC_Os05g50700.1		WRKY111, expressed	NA	0.992974	1.09153	0.702809	-0.294149	0.967375	-0.901315	NA	NA
MsWRKY157	701.221	657.631	787.385	797.065	873.009	1616.51	1835.91	181.758	112.407	119.447	53.4611	101.767	63.0212	216.787	56.9433	85.0252	88.7802	228.063	102.854	251.599	261.092	274.06	Misin17G038700	PF03106	PTHR31429,PTHR31429:SF14				GO:0043565,GO:0006355,GO:0003700	AT1G62300.1	ATWRKY6,WRKY6	WRKY family transcription factor	LOC_Os05g04640.1		WRKY5, expressed	leaf	1	2.85187	0.993118	-1.35179	1	-2.566	NA	NA
MsWRKY158	118.883	147.44	176.343	109.573	116.475	62.7918	76.6183	300.752	1691.38	1085.28	1332.72	1771.11	667.344	905.076	816.15	335.828	474.619	221.273	209.147	199.244	264.306	137.809	Misin17G083500	PF03106	PTHR31221,PTHR31221:SF43				GO:0043565,GO:0006355,GO:0003700	AT5G26170.1	ATWRKY50,WRKY50	WRKY DNA-binding protein 50	LOC_Os05g09020.1		WRKY67, expressed	stem,rhiz	0.999993	-2.60813	0.993402	-1.29694	1	2.46801	NA	NA
MsWRKY159	1804.51	1619.36	1503.58	1510.89	1921.35	2534.21	5435.6	3930.8	866.39	1517.78	2821.28	4452.78	393.254	1492.82	3630.16	1302.82	1487.27	1625.66	988.386	1106.26	1465.69	2016.18	Misin17G109300	PF03106	PTHR31221,PTHR31221:SF14			K13424	GO:0043565,GO:0006355,GO:0003700	AT2G38470.1	ATWRKY33,WRKY33	WRKY DNA-binding protein 33	LOC_Os05g27730.1		WRKY53, expressed	leaf-stem-rhiz	0.949757	0.288014	0.992228	-0.673903	0.909392	0.230626	NA	NA
MsWRKY160	48.1463	27.4198	31.2822	40.2151	26.4317	39.2118	25.067	35.1739	17.3743	20.1947	18.9433	19.4687	17.3743	29.1695	17.3743	18.7738	18.6819	18.6879	22.5828	20.8654	18.813	23.6756	Misin17G113800	PF03106	PTHR31282,PTHR31282:SF1				GO:0043565,GO:0006355,GO:0003700	AT2G40740.1	ATWRKY55,WRKY55	WRKY DNA-binding protein 55	LOC_Os08g29660.1		WRKY69, expressed	NA	NA	NA	NA	NA	NA	NA	NA	NA
MsWRKY161	17.3743	17.3743	20.5709	21.7551	17.3743	17.3743	19.2221	17.3743	17.3743	18.7399	17.3743	17.3743	19.496	17.3743	18.6033	17.3743	21.6569	25.9769	26.5573	34.7325	23.2506	25.2153	Misin17G171600	PF03106	PTHR31282,PTHR31282:SF24				GO:0043565,GO:0006355,GO:0003700	AT3G56400.1	ATWRKY70,WRKY70	WRKY DNA-binding protein 70	LOC_Os05g40070.1		WRKY84, expressed	NA	NA	NA	NA	NA	NA	NA	NA	NA
MsWRKY162	52.6577	42.8247	41.3421	35.332	50.3544	200.047	238.469	658.79	40.5067	69.9171	59.2543	227.983	38.5491	104.328	230.674	48.2161	26.9779	36.5977	25.1117	36.7173	40.7555	48.6128	Misin17G174100	PF03106	PTHR31221,PTHR31221:SF32				GO:0043565,GO:0006355,GO:0003700	AT2G38470.1	ATWRKY33,WRKY33	WRKY DNA-binding protein 33	LOC_Os05g39720.1		WRKY70, expressed	NA	0.503075	-0.218364	0.99328	-1.92189	0.984949	1.27193	Misin17G174100	NA
MsWRKY163	39.0233	43.9585	45.8674	40.3695	45.946	34.8691	36.1436	46.7208	62.514	37.9867	31.4268	31.5944	69.8405	77.9401	36.6129	30.3577	36.2333	32.3938	27.1317	39.5338	33.3714	58.3681	Misin17G209900	PF03106	PTHR31221,PTHR31221:SF7				GO:0043565,GO:0006355,GO:0003700	AT5G41570.1	ATWRKY24,WRKY24	WRKY DNA-binding protein 24	LOC_Os01g53260.1		WRKY23, expressed	NA	NA	NA	NA	NA	NA	NA	NA	NA
MsWRKY164	358.737	463.311	474.39	205.22	237.861	105.175	174.43	1609.85	184.052	285.592	235.402	377.229	157.059	736.997	440.753	528.386	155.006	316.59	145.214	201.917	324.973	244.288	Misin17G216300	PF03106	PTHR31221,PTHR31221:SF11				GO:0043565,GO:0006355,GO:0003700	AT5G64810.1	ATWRKY51,WRKY51	WRKY DNA-binding protein 51	LOC_Os05g46020.1		WRKY7, expressed	stem,rhiz	0.959201	-0.502407	0.978739	-0.824914	0.99265	0.978964	NA	NA
MsWRKY165	49.54	37.837	44.3906	51.7967	49.4798	81.773	40.4815	98.8663	24.1239	31.3127	21.1292	28.7436	20.2897	27.3616	27.9022	32.4384	28.0427	37.8673	33.5804	36.5207	40.9015	82.9011	Misin17G243200	PF03106	PTHR31221,PTHR31221:SF30				GO:0043565,GO:0006355,GO:0003700	AT4G18170.1	ATWRKY28,WRKY28	WRKY DNA-binding protein 28	LOC_Os05g49100.1		WRKY49, expressed	NA	NA	NA	NA	NA	NA	NA	NA	NA
MsWRKY166	25.4692	23.9988	30.7064	33.894	36.7547	30.5975	95.9944	17.3743	18.8083	17.3743	21.8122	23.5791	17.3743	19.2394	20.7627	17.3743	19.0199	24.4317	22.0574	25.6396	26.7852	20.9029	Misin17G243900	PF03106	PTHR31429,PTHR31429:SF12				GO:0043565,GO:0006355,GO:0003700	AT4G04450.1	AtWRKY42,WRKY42	WRKY family transcription factor	LOC_Os05g49210.1		WRKY43, expressed	NA	NA	NA	NA	NA	NA	NA	NA	NA
MsWRKY167	38.1668	32.7439	22.2446	20.9303	22.5568	22.7075	20.2111	72.4919	43.7339	44.492	40.248	50.3054	32.6683	95.7556	35.7642	29.5021	34.7146	26.9464	41.1264	31.2499	33.2459	66.8787	Misin17G248100	PF03106	PTHR32096,PTHR32096:SF32				GO:0043565,GO:0006355,GO:0003700	AT4G23810.1	ATWRKY53,WRKY53	WRKY family transcription factor	LOC_Os05g49620.1		WRKY19, expressed	NA	NA	NA	NA	NA	NA	NA	NA	NA
MsWRKY168	299.58	281.168	276.423	461.406	322.15	600.484	482.647	854.931	109.033	191.729	90.5745	275.448	91.0112	144.739	398.001	328.758	55.3469	254.617	141.565	384.723	329.836	602.187	Misin17G257600	PF03106	PTHR31221,PTHR31221:SF23				GO:0043565,GO:0006355,GO:0003700	AT4G18170.1	ATWRKY28,WRKY28	WRKY DNA-binding protein 28	LOC_Os01g43650.2		WRKY11, expressed	leaf	0.9684	0.476751	0.553406	-0.147547	0.851544	-0.331146	NA	NA
MsWRKY169	30.8981	25.1456	19.8679	23.4969	29.2901	39.8599	42.4345	45.4328	20.906	20.1947	18.7983	25.2692	17.3743	18.6742	21.3525	21.7044	17.3743	24.1306	20.7159	25.1348	25.1538	34.6496	Misin17G258100	PF03106	PTHR32096,PTHR32096:SF21				GO:0043565,GO:0006355,GO:0003700	AT5G52830.1	ATWRKY27,WRKY27	WRKY DNA-binding protein 27	LOC_Os05g50700.1		WRKY111, expressed	NA	NA	NA	NA	NA	NA	NA	NA	NA
MsWRKY170	50.3794	51.285	56.8636	96.8898	74.9614	59.1639	60.3452	78.1337	74.4738	78.2589	71.1574	85.6522	70.367	79.7567	67.2702	84.2624	50.6682	99.0033	51.3936	163.848	105.753	60.5593	Misin18G036700	PF03106	PTHR31429,PTHR31429:SF1				GO:0043565,GO:0006355,GO:0003700	AT5G15130.1	ATWRKY72,WRKY72	WRKY DNA-binding protein 72	LOC_Os06g05380.1		WRKY73, expressed	NA	0.86924	-0.325864	0.755436	0.305823	0.00734644	0.00917951	NA	NA
MsWRKY171	54.1691	40.1408	47.4496	62.6968	41.2105	440.785	25.851	198.982	18.9433	22.8106	29.108	36.5202	17.3743	78.9438	28.1407	24.9527	22.4227	31.3153	25.8786	35.2474	29.4691	39.2189	Misin18G048700	PF03106	PTHR32096,PTHR32096:SF24				GO:0043565,GO:0006355,GO:0003700	AT4G23810.1	ATWRKY53,WRKY53	WRKY family transcription factor	LOC_Os06g06360.1		WRKY113, expressed	NA	0.985118	1.2985	0.978393	-1.26859	0.737931	-0.46019	NA	NA
MsWRKY172	17.3743	17.3743	19.495	17.3743	17.3743	17.3743	17.3743	29.0799	17.3743	26.6894	26.4373	21.3185	24.3842	23.1866	19.5442	17.3743	17.3743	22.934	20.6922	22.164	21.6211	20.04	Misin18G150100	PF03106	PTHR32096,PTHR32096:SF31				GO:0043565,GO:0006355,GO:0003700	AT4G01250.1	AtWRKY22,WRKY22	WRKY family transcription factor	LOC_Os06g30860.1		WRKY31, expressed	NA	NA	NA	NA	NA	NA	NA	NA	NA
MsWRKY173	34.1695	26.3392	34.1425	29.2166	25.78	35.9865	35.9069	29.9077	32.3233	27.6977	35.7653	29.7461	38.0313	31.9173	27.5258	30.6943	33.371	23.084	30.1768	25.935	23.7766	29.6687	Misin18G152000	PF03106	PTHR31282,PTHR31282:SF9				GO:0043565,GO:0006355,GO:0003700	AT4G01250.1	AtWRKY22,WRKY22	WRKY family transcription factor	LOC_Os06g30860.1		WRKY31, expressed	NA	NA	NA	NA	NA	NA	NA	NA	NA
MsWRKY174	74.134	89.0497	38.6593	25.7533	35.3586	41.9937	36.5026	2319.18	91.1393	150.842	216.634	508.017	73.6313	389.669	676.837	202.077	30.743	50.5258	27.1919	35.1461	64.2499	74.7806	Misin18G207000	PF03106	PTHR31429,PTHR31429:SF7				GO:0043565,GO:0006355,GO:0003700	AT1G80840.1	ATWRKY40,WRKY40	WRKY DNA-binding protein 40	LOC_Os06g44010.1		WRKY28, expressed	NA	0.999174	-2.80745	0.996795	-2.74276	0.999999	3.45392	NA	NA
MsWRKY175	200.118	214.061	259.42	368.882	200.966	90.867	88.5	67.5743	54.0996	88.2826	50.0692	119.869	58.7056	82.7781	65.7989	92.925	32.9791	183.704	67.9884	245.507	114.494	44.6789	Misin19G033600	PF03106	PTHR31429,PTHR31429:SF1				GO:0043565,GO:0006355,GO:0003700	AT5G15130.1	ATWRKY72,WRKY72	WRKY DNA-binding protein 72	LOC_Os06g05380.1		WRKY73, expressed	NA	0.998226	1.15084	0.494147	-0.174614	0.988139	-1.09228	NA	NA
MsWRKY176	61.4767	46.4544	54.1248	58.7193	46.7046	217.251	25.6253	233.295	37.584	35.1538	34.9068	37.9529	26.37	228.604	30.3233	26.7813	40.3664	35.9076	29.9759	44.6385	32.6502	49.4027	Misin19G046600	PF03106	PTHR32096,PTHR32096:SF24				GO:0043565,GO:0006355,GO:0003700	AT4G23810.1	ATWRKY53,WRKY53	WRKY family transcription factor	LOC_Os06g06360.1		WRKY113, expressed	NA	0.568577	0.269222	0.969133	-0.96321	0.766206	0.418098	NA	NA
MsWRKY177	17.3743	20.8818	17.3743	20.8671	19.1265	17.3743	17.3743	18.89	21.1392	19.9902	17.3743	18.8022	17.3743	17.3743	17.3743	19.4436	19.3027	17.3743	18.7137	21.1248	17.3743	18.8232	Misin19G148800	PF03106	PTHR32096,PTHR32096:SF31				GO:0043565,GO:0006355,GO:0003700	AT4G01250.1	AtWRKY22,WRKY22	WRKY family transcription factor	LOC_Os02g16540.1		WRKY39, expressed	NA	NA	NA	NA	NA	NA	NA	NA	NA
MsWRKY178	17.3743	19.735	17.3743	17.3743	17.3743	17.3743	17.3743	18.9316	22.6785	22.1448	18.7983	18.7901	18.8562	17.3743	17.3743	17.3743	17.3743	17.3743	18.7151	18.6793	18.813	17.3743	Misin19G148900	PF03106	PTHR32096,PTHR32096:SF31				GO:0043565,GO:0006355,GO:0003700	AT4G01250.1	AtWRKY22,WRKY22	WRKY family transcription factor	LOC_Os06g30860.1		WRKY31, expressed	NA	NA	NA	NA	NA	NA	NA	NA	NA
MsWRKY179	386.417	129.868	102.442	61.1848	76.5173	193.492	64.3823	3682.31	41.4528	65.7539	91.3757	139.866	43.0705	198.76	126.003	82.3061	35.8051	47.1412	31.3988	46.4728	93.3728	289.146	Misin19G200400	PF03106	PTHR31429,PTHR31429:SF7				GO:0043565,GO:0006355,GO:0003700	AT1G80840.1	ATWRKY40,WRKY40	WRKY DNA-binding protein 40	LOC_Os06g44010.1		WRKY28, expressed	NA	0.967756	-1.19854	0.982178	-1.93953	0.989386	2.05491	NA	NA
