# Supplementary material for: Genome-wide identification of WRKY transcription factor family members in Miscanthus sinensis (Miscanthus sinensis Anderss)
Source: Sci Rep. 2024 Mar 6;14:5522. doi: 10.1038/s41598-024-55849-1 (PMC10918066; doi:10.1038/s41598-024-55849-1)
Supplement: Supplementary file 1 — Supplementary Information. [file 41598_2024_55849_MOESM1_ESM.zip › evolutionary tree/colors.txt]

TREE_COLORS
SEPARATOR TAB
DATA
Misin10G075200.1	range	#6aa84f	III
Misin08G064100.1|Misin04G189300.1	range	#ffff00	IIa
Misin05G314300.1|SbWRKY19-I	range	#00ff00	I
Misin13G077200.1|Misin13G053300.1	range	#00ff00	I
Misin05G319000.1|SbWRKY15-III	range	#6aa84f	III
Misin14G045000.1|Misin14G045100.1	range	#6aa84f	III
Misin03G090400.1|Misin09G094400.1	range	#6aa84f	III
Misin04G121800.1|SbWRKY13-III	range	#6aa84f	III
Misin06G194000.1|Misin18G152000.1	range	#b4a7d6	IIe
Misin05G039300.1|SbWRKY32-IIc	range	#9fc5e8	IIc
Misin05G181000.1|Misin06G118100.1	range	#ff0000	IIb
Misin01G144800.1|Misin15G165100.1	range	#f6b26b	IId
