# Supplementary material for: Genome-wide identification of WRKY transcription factor family members in Miscanthus sinensis (Miscanthus sinensis Anderss)
Source: Sci Rep. 2024 Mar 6;14:5522. doi: 10.1038/s41598-024-55849-1 (PMC10918066; doi:10.1038/s41598-024-55849-1)
Supplement: Supplementary file 1 — Supplementary Information. [file 41598_2024_55849_MOESM1_ESM.zip › evolutionary tree/labels.txt]

LABELS
#use this template to change the leaf labels, or define/change the internal node names (displayed in mouseover popups)

#lines starting with a hash are comments and ignored during parsing

#=================================================================#
#                    MANDATORY SETTINGS                           #
#=================================================================#
#select the separator which is used to delimit the data below (TAB,SPACE or COMMA).This separator must be used throughout this file (except in the SEPARATOR line, which uses space).

SEPARATOR TAB
#SEPARATOR SPACE
#SEPARATOR COMMA

#Internal tree nodes can be specified using IDs directly, or using the 'last common ancestor' method described in iTOL help pages
#=================================================================#
#       Actual data follows after the "DATA" keyword              #
#=================================================================#
DATA
#NODE_ID,LABEL

#Examples
#defined a name for an internal node
#change the label for leaf node 9606
Misin01G001000.1	MsWRKY01
Misin01G047900.1	MsWRKY02
Misin01G063100.1	MsWRKY03
Misin01G064300.1	MsWRKY04
Misin01G080100.1	MsWRKY05
Misin01G144700.1	MsWRKY06
Misin01G144800.1	MsWRKY07
Misin01G263700.1	MsWRKY08
Misin01G315300.1	MsWRKY09
Misin01G341600.1	MsWRKY10
Misin01G362700.1	MsWRKY11
Misin01G370500.1	MsWRKY12
Misin02G032200.1	MsWRKY13
Misin02G061600.1	MsWRKY14
Misin02G062400.1	MsWRKY15
Misin02G074100.1	MsWRKY16
Misin02G115600.1	MsWRKY17
Misin02G115700.1	MsWRKY18
Misin02G129800.1	MsWRKY19
Misin02G139500.1	MsWRKY20
Misin02G258000.1	MsWRKY21
Misin02G303500.1	MsWRKY22
Misin02G345000.1	MsWRKY23
Misin02G360900.1	MsWRKY24
Misin03G030100.1	MsWRKY25
Misin03G090400.1	MsWRKY26
Misin03G145800.1	MsWRKY27
Misin03G145900.1	MsWRKY28
Misin03G167600.1	MsWRKY29
Misin03G167700.1	MsWRKY30
Misin03G309200.1	MsWRKY31
Misin03G348200.1	MsWRKY32
Misin04G012600.1	MsWRKY33
Misin04G103000.1	MsWRKY34
Misin04G121800.1	MsWRKY35
Misin04G159500.1	MsWRKY36
Misin04G159600.1	MsWRKY37
Misin04G159700.1	MsWRKY38
Misin04G189100.1	MsWRKY39
Misin04G189300.1	MsWRKY40
Misin04G224400.1	MsWRKY41
Misin04G335900.1	MsWRKY42
Misin04G395900.1	MsWRKY43
Misin05G004000.1	MsWRKY44
Misin05G004600.1	MsWRKY45
Misin05G039300.1	MsWRKY46
Misin05G039400.1	MsWRKY47
Misin05G043000.1	MsWRKY48
Misin05G044100.1	MsWRKY49
Misin05G133400.1	MsWRKY50
Misin05G179500.1	MsWRKY51
Misin05G181000.1	MsWRKY52
Misin05G204000.1	MsWRKY53
Misin05G204800.1	MsWRKY54
Misin05G223600.1	MsWRKY55
Misin05G245300.1	MsWRKY56
Misin05G247500.1	MsWRKY57
Misin05G257300.1	MsWRKY58
Misin05G266000.1	MsWRKY59
Misin05G314300.1	MsWRKY60
Misin05G318500.1	MsWRKY61
Misin05G318700.1	MsWRKY62
Misin05G318800.1	MsWRKY63
Misin05G318900.1	MsWRKY64
Misin05G319000.1	MsWRKY65
Misin05G341800.1	MsWRKY66
Misin06G033600.1	MsWRKY67
Misin06G033700.1	MsWRKY68
Misin06G035300.1	MsWRKY69
Misin06G118100.1	MsWRKY70
Misin06G173600.1	MsWRKY71
Misin06G176500.1	MsWRKY72
Misin06G194000.1	MsWRKY73
Misin06G201700.1	MsWRKY74
Misin06G223300.1	MsWRKY75
Misin06G257000.1	MsWRKY76
Misin06G263000.1	MsWRKY77
Misin06G304500.1	MsWRKY78
Misin06G304600.1	MsWRKY79
Misin06G304700.1	MsWRKY80
Misin06G304800.1	MsWRKY81
Misin06G304900.1	MsWRKY82
Misin06G308400.1	MsWRKY83
Misin06G319700.1	MsWRKY84
Misin07G063600.1	MsWRKY85
Misin07G113800.1	MsWRKY86
Misin07G139300.1	MsWRKY87
Misin07G156800.1	MsWRKY88
Misin07G221700.1	MsWRKY89
Misin07G320900.1	MsWRKY90
Misin07G336100.1	MsWRKY91
Misin07G427800.1	MsWRKY92
Misin07G453800.1	MsWRKY93
Misin07G454800.1	MsWRKY94
Misin07G514500.1	MsWRKY95
Misin08G064100.1	MsWRKY96
Misin08G113400.1	MsWRKY97
Misin08G130600.1	MsWRKY98
Misin08G223600.1	MsWRKY99
Misin08G295700.1	MsWRKY100
Misin09G094400.1	MsWRKY101
Misin09G124800.1	MsWRKY102
Misin09G168300.1	MsWRKY103
Misin09G168400.1	MsWRKY104
Misin10G075100.1	MsWRKY105
Misin10G075200.1	MsWRKY106
Misin10G090500.1	MsWRKY107
Misin10G147700.1	MsWRKY108
Misin10G168900.1	MsWRKY109
Misin11G033500.1	MsWRKY110
Misin11G109800.1	MsWRKY111
Misin11G161900.1	MsWRKY112
Misin11G172000.1	MsWRKY113
Misin11G177600.1	MsWRKY114
Misin12G114700.1	MsWRKY115
Misin12G168300.1	MsWRKY116
Misin12G221100.1	MsWRKY117
Misin12G224200.1	MsWRKY118
Misin13G053300.1	MsWRKY119
Misin13G053800.1	MsWRKY120
Misin13G065100.1	MsWRKY121
Misin13G077200.1	MsWRKY122
Misin14G000600.1	MsWRKY123
Misin14G044100.1	MsWRKY124
Misin14G044300.1	MsWRKY125
Misin14G044400.1	MsWRKY126
Misin14G044700.1	MsWRKY127
Misin14G044900.1	MsWRKY128
Misin14G045000.1	MsWRKY129
Misin14G045100.1	MsWRKY130
Misin14G055800.1	MsWRKY131
Misin14G094800.1	MsWRKY132
Misin14G145800.1	MsWRKY133
Misin15G021700.1	MsWRKY134
Misin15G022300.1	MsWRKY135
Misin15G022400.1	MsWRKY136
Misin15G022600.1	MsWRKY137
Misin15G022700.1	MsWRKY138
Misin15G059000.1	MsWRKY139
Misin15G117000.1	MsWRKY140
Misin15G165100.1	MsWRKY141
Misin15G207300.1	MsWRKY142
Misin16G028000.1	MsWRKY143
Misin16G048900.1	MsWRKY144
Misin16G081700.1	MsWRKY145
Misin16G101800.1	MsWRKY146
Misin16G105500.1	MsWRKY147
Misin16G172200.1	MsWRKY148
Misin16G174600.1	MsWRKY149
Misin16G174700.1	MsWRKY150
Misin16G203800.1	MsWRKY151
Misin16G214500.1	MsWRKY152
Misin16G230900.1	MsWRKY153
Misin16G238000.1	MsWRKY154
Misin16G240400.1	MsWRKY155
Misin16G248100.1	MsWRKY156
Misin17G038700.1	MsWRKY157
Misin17G083500.1	MsWRKY158
Misin17G109300.1	MsWRKY159
Misin17G113800.1	MsWRKY160
Misin17G171600.1	MsWRKY161
Misin17G174100.1	MsWRKY162
Misin17G209900.1	MsWRKY163
Misin17G216300.1	MsWRKY164
Misin17G243200.1	MsWRKY165
Misin17G243900.1	MsWRKY166
Misin17G248100.1	MsWRKY167
Misin17G257600.1	MsWRKY168
Misin17G258100.1	MsWRKY169
Misin18G036700.1	MsWRKY170
Misin18G048700.1	MsWRKY171
Misin18G150100.1	MsWRKY172
Misin18G152000.1	MsWRKY173
Misin18G207000.1	MsWRKY174
Misin19G033600.1	MsWRKY175
Misin19G046600.1	MsWRKY176
Misin19G148800.1	MsWRKY177
Misin19G148900.1	MsWRKY178
Misin19G200400.1	MsWRKY179
