# Supplementary material for: Genome-wide identification of WRKY transcription factor family members in Miscanthus sinensis (Miscanthus sinensis Anderss)
Source: Sci Rep. 2024 Mar 6;14:5522. doi: 10.1038/s41598-024-55849-1 (PMC10918066; doi:10.1038/s41598-024-55849-1)
Supplement: Supplementary file 1 — Supplementary Information. [file 41598_2024_55849_MOESM1_ESM.zip › evolutionary tree/进化树.txt]

(((((((((((((Misin05G319000.1:0.04285458,SbWRKY37-III:0.00000000)0.8357:0.01432815,Misin06G304500.1:0.00262552)1.0000:0.32537079,(SbWRKY39-III:0.06186150,(Misin05G318800.1:0.05704282,Misin06G304700.1:0.04757256)0.6643:0.00909794)1.0000:0.30893726)0.4980:0.01136507,(Misin02G129800.1:0.17826805,(SbWRKY40-III:0.07535854,(Misin05G318700.1:0.06382791,Misin06G304800.1:0.05877745)0.6042:0.01226509)1.0000:0.10979097)1.0000:0.18892911)0.5020:0.00953106,(SbWRKY38-III:0.03229085,(Misin05G318900.1:0.01950225,Misin06G304600.1:0.01979906)0.8747:0.01151134)1.0000:0.34302926)0.4599:0.01679325,((((Misin09G168400.1:0.02813375,Misin09G168300.1:0.02186625)1.0000:0.07869797,Misin10G168900.1:0.09587285)1.0000:0.20263402,Misin15G022700.1:0.30009823)1.0000:0.09482105,((Misin14G044400.1:0.03882870,Misin15G022300.1:0.06064774)1.0000:0.28775755,(Misin14G044700.1:0.05348577,(Misin14G044300.1:0.03134545,Misin15G022400.1:0.02889551)0.9760:0.02081142)1.0000:0.29260381)0.9329:0.04826887)0.2455:0.00592031)0.0892:0.00751751,((Misin17G113800.1:0.02104177,Misin16G101800.1:0.02040901)1.0000:0.36021362,((Misin17G171600.1:0.02573566,Misin16G174600.1:0.06217643)1.0000:0.31012482,((Misin14G044100.1:0.06046401,Misin15G022600.1:0.06708701)1.0000:0.21737614,(Misin01G370500.1:0.01561002,(Misin02G360900.1:0.00946849,SbWRKY11-III:0.01158414)0.6623:0.00530555)1.0000:0.25288321)0.9309:0.04166120)0.6814:0.02739171)0.3277:0.01605528)0.0251:0.00342134,((((Misin05G318500.1:0.02045650,Misin06G304900.1:0.02302176)1.0000:0.30697172,Misin16G174700.1:0.32201273)0.9659:0.04412443,(Misin19G046600.1:0.02171450,Misin18G048700.1:0.02360272)1.0000:0.35025426)0.3727:0.01246530,(((((Misin02G345000.1:0.03364687,SbWRKY10-III:0.03603955)0.7265:0.00835831,Misin01G362700.1:0.04066976)1.0000:0.25737648,(SbWRKY21-III:0.08816934,(Misin03G348200.1:0.03893180,Misin04G395900.1:0.02558433)0.9970:0.04418165)1.0000:0.23565267)1.0000:0.04929941,(Misin14G055800.1:0.08670515,Misin15G059000.1:0.08720790)1.0000:0.28193248)0.8697:0.03027241,(Misin10G147700.1:0.40757321,((((Misin17G248100.1:0.02206537,Misin16G240400.1:0.02338918)0.7836:0.01093891,SbWRKY86-III:0.03011982)1.0000:0.20799676,(Misin06G201700.1:0.03267679,SbWRKY31-III:0.03246979)1.0000:0.22241355)1.0000:0.09447405,(Misin07G320900.1:0.30872609,(((Misin03G145800.1:0.05708706,SbWRKY16-III:0.05679194)0.4569:0.00314065,Misin15G207300.1:0.06027421)1.0000:0.16150965,(Misin04G159600.1:0.13686670,(Misin04G159700.1:0.10417865,(Misin03G145900.1:0.08092900,(Misin04G159500.1:0.05374596,SbWRKY15-III:0.04919522)0.9980:0.02956415)0.8768:0.02318934)0.9820:0.02775507)1.0000:0.08295095)1.0000:0.08459598)0.9980:0.04096258)0.7315:0.01270993)0.7164:0.02492044)0.0501:0.00050012)0.1212:0.00738913)0.0631:0.00604643,((((Misin14G045000.1:0.05459133,Misin15G021700.1:0.05179165)0.6673:0.01163878,Misin14G044900.1:0.05208953)1.0000:0.10313900,Misin14G045100.1:0.16672090)1.0000:0.23277136,((Misin13G077200.1:0.02034995,Misin07G156800.1:0.02241990)1.0000:0.35315481,(Misin14G000600.1:0.14349559,(Misin07G139300.1:0.00000000,(Misin13G053800.1:0.03726652,Misin13G053300.1:0.03379947)1.0000:0.05591090)0.9489:0.06148856)1.0000:0.15466215)0.9860:0.06444555)0.2545:0.00632796)0.0932:0.00665337,(((((((Misin06G194000.1:0.03492792,SbWRKY29-IIe:0.04251316)0.8988:0.02633235,Misin05G204800.1:0.06724690)1.0000:0.19512128,(Misin17G258100.1:0.04393560,Misin16G248100.1:0.04471688)1.0000:0.21596458)1.0000:0.08220240,((Misin08G113400.1:0.02618059,Misin07G113800.1:0.03060174)1.0000:0.27124968,(Misin18G150100.1:0.04054401,(Misin19G148900.1:0.02117474,Misin19G148800.1:0.01869237)0.9960:0.02054724)1.0000:0.25065279)0.9980:0.04030658)0.9259:0.01853518,(((Misin01G263700.1:0.02854179,Misin02G258000.1:0.02920099)0.9309:0.01392550,SbWRKY8-IIe:0.03894759)1.0000:0.28797123,(((Misin16G028000.1:0.02760078,Misin01G001000.1:0.02715426)0.4669:0.00199592,SbWRKY1-IIe:0.03004685)1.0000:0.28695712,((Misin11G177600.1:0.02924567,Misin12G221100.1:0.02916554)1.0000:0.18536794,(Misin07G454800.1:0.03341307,Misin07G453800.1:0.03246929)1.0000:0.18126975)1.0000:0.11019856)0.8126:0.01501443)0.9980:0.04122171)0.6042:0.01911862,Misin18G152000.1:0.41391506)0.4248:0.01037346,((((Misin01G144800.1:0.05211123,Misin02G115600.1:0.04788877)0.9930:0.05049204,(Misin01G144700.1:0.00000000,Misin02G115700.1:0.06314122)0.9008:0.03119411)1.0000:0.18781509,(Misin05G341800.1:0.05338885,Misin06G319700.1:0.04491624)1.0000:0.30215895)0.9419:0.04765603,(((((Misin08G130600.1:0.01249956,Misin07G336100.1:0.01489770)1.0000:0.03931882,SbWRKY47-IId:0.04715536)1.0000:0.18164380,Misin11G033500.1:0.21987266)1.0000:0.06422911,(Misin13G065100.1:0.18332944,(SbWRKY62-IId:0.01507798,(Misin11G172000.1:0.00157225,Misin12G224200.1:0.00856288)0.9569:0.01025622)1.0000:0.17763481)1.0000:0.09768675)0.9840:0.04599824,((((Misin05G247500.1:0.08401790,Misin01G341600.1:0.04561173)1.0000:0.20310216,(Misin05G266000.1:0.01618428,Misin06G263000.1:0.01470375)1.0000:0.27342888)0.9309:0.03540581,(Misin01G047900.1:0.03099806,Misin02G032200.1:0.03437724)1.0000:0.30214050)0.5701:0.01025676,(((Misin01G080100.1:0.02689427,Misin02G074100.1:0.02600245)0.5882:0.00651338,SbWRKY5-IId:0.03259941)1.0000:0.21258987,((Misin02G139500.1:0.01485210,SbWRKY7-IId:0.01455966)1.0000:0.14869508,(SbWRKY74-IId:0.01817143,(Misin14G145800.1:0.01336963,Misin15G165100.1:0.01433120)0.7084:0.00521390)1.0000:0.14505805)1.0000:0.07200414)1.0000:0.09253799)0.7004:0.01677956)0.5210:0.01608503)0.1293:0.00580183)0.1964:0.01122118)0.0361:0.00527867,(Misin04G121800.1:0.16625176,SbWRKY13-III:0.15338295)1.0000:0.24023349)0.1032:0.00380591,(((((((Misin05G181000.1:0.06676518,Misin06G176500.1:0.06818292)0.9529:0.02539722,SbWRKY28-IIb:0.09409061)1.0000:0.21905563,(Misin08G295700.1:0.04025794,Misin07G514500.1:0.03267872)1.0000:0.30197119)0.5982:0.00807565,((Misin19G033600.1:0.05309563,Misin18G036700.1:0.05313147)1.0000:0.22106570,(SbWRKY24-IIb:0.04794812,(Misin05G039400.1:0.02041903,Misin06G033700.1:0.02090328)1.0000:0.02239626)1.0000:0.22948490)1.0000:0.07467149)0.9900:0.02698836,((((Misin05G004000.1:0.03661391,Misin05G004600.1:0.00000000)1.0000:0.04555102,SbWRKY22-IIb:0.04660327)1.0000:0.26667280,(Misin17G243900.1:0.02874830,Misin16G238000.1:0.03138533)1.0000:0.28495448)1.0000:0.04013352,((Misin17G038700.1:0.04289479,Misin16G048900.1:0.04452525)1.0000:0.21423644,(SbWRKY26-IIb:0.04080465,(Misin05G133400.1:0.03745497,Misin06G118100.1:0.03556734)0.4379:0.00175023)1.0000:0.23181315)1.0000:0.08356506)0.9880:0.02124548)0.9890:0.02882522,(((Misin08G064100.1:0.02300134,Misin07G063600.1:0.02668810)1.0000:0.17213618,(Misin19G200400.1:0.02084141,Misin18G207000.1:0.03196388)1.0000:0.17957715)1.0000:0.10885202,(((Misin03G167600.1:0.05146602,SbWRKY17-IIa:0.05234021)0.7776:0.01174139,Misin04G189100.1:0.00778406)1.0000:0.22421960,(SbWRKY18-IIa:0.04891406,(Misin03G167700.1:0.05848346,Misin04G189300.1:0.02907414)0.7976:0.01755873)1.0000:0.22372390)0.8447:0.02520192)1.0000:0.07371470)0.6473:0.01104669,(((((((Misin05G314300.1:0.01980612,Misin06G308400.1:0.01857772)1.0000:0.18056686,(Misin17G174100.1:0.03102177,Misin16G172200.1:0.02879132)1.0000:0.17853304)1.0000:0.04322011,(Misin17G109300.1:0.02463261,Misin16G105500.1:0.02308523)1.0000:0.21061102)1.0000:0.06362888,(Misin03G309200.1:0.01210362,(Misin04G335900.1:0.00897783,SbWRKY20-I:0.00814546)0.7515:0.00328539)1.0000:0.30205189)0.9980:0.03702488,(((Misin02G061600.1:0.03781643,SbWRKY3-I:0.04198407)0.5902:0.00490724,Misin01G064300.1:0.04543319)1.0000:0.27999391,((Misin14G094800.1:0.00793723,Misin15G117000.1:0.00872944)1.0000:0.22539403,(SbWRKY9-I:0.01727789,(Misin01G315300.1:0.02657896,Misin02G303500.1:0.00000000)0.9359:0.01719145)1.0000:0.21052412)1.0000:0.09131676)0.9208:0.01940808)0.9409:0.01265159,((Misin11G109800.1:0.02768458,Misin12G114700.1:0.02754798)1.0000:0.29554416,(Misin07G221700.1:0.22185893,(Misin04G224400.1:0.01474465,SbWRKY19-I:0.01398067)1.0000:0.18993030)1.0000:0.10118150)0.9850:0.04633997)0.9880:0.03321901,((((((Misin05G039300.1:0.04332042,Misin06G033600.1:0.04596529)0.6563:0.00836120,SbWRKY23-IIc:0.05343645)1.0000:0.17808848,(Misin17G083500.1:0.02746611,Misin16G081700.1:0.00911925)1.0000:0.18730800)1.0000:0.06269346,((Misin05G257300.1:0.01086564,SbWRKY33-IIc:0.01854613)1.0000:0.22140866,(Misin17G216300.1:0.01158681,Misin16G214500.1:0.01292299)1.0000:0.21262870)1.0000:0.05899743)0.9148:0.03049092,(Misin05G179500.1:0.11672271,(Misin06G173600.1:0.06301163,SbWRKY27-IIc:0.05698837)0.8597:0.02003207)1.0000:0.23240007)0.8828:0.02869312,(((((Misin05G043000.1:0.01238108,Misin06G035300.1:0.01298124)0.5721:0.00818052,Misin05G044100.1:0.07898617)0.5361:0.00799017,SbWRKY25-IIc:0.03166848)1.0000:0.26933180,((Misin08G223600.1:0.02290906,Misin07G427800.1:0.02470999)1.0000:0.16374776,(Misin11G161900.1:0.03694253,Misin12G168300.1:0.03998054)1.0000:0.14386243)1.0000:0.11618061)0.9790:0.04474591,(((((Misin06G257000.1:0.02364646,SbWRKY35-IIc:0.02296371)0.8156:0.01029722,Misin05G245300.1:0.03688137)1.0000:0.21022835,(Misin17G209900.1:0.06254583,Misin16G203800.1:0.06472689)1.0000:0.17001232)1.0000:0.05857894,(Misin10G090500.1:0.01036166,Misin09G124800.1:0.01015116)1.0000:0.26817454)0.8758:0.02647962,((((Misin01G063100.1:0.02734054,Misin02G062400.1:0.02604024)0.5351:0.00382863,SbWRKY4-IIc:0.03270058)1.0000:0.22009679,(SbWRKY12-IIc:0.06502141,(Misin03G030100.1:0.04165682,Misin04G012600.1:0.04217551)1.0000:0.08113978)1.0000:0.15021655)1.0000:0.06404036,(((Misin05G204000.1:0.02597643,SbWRKY30-IIc:0.02601133)1.0000:0.21369353,Misin17G257600.1:0.24474090)0.9980:0.05937694,((Misin17G243200.1:0.04399050,Misin16G230900.1:0.04716972)1.0000:0.15322215,(Misin06G223300.1:0.03689205,(Misin05G223600.1:0.03713185,SbWRKY32-IIc:0.03758079)0.5832:0.00476289)1.0000:0.15121611)1.0000:0.11124721)0.9649:0.02295315)0.8226:0.02142137)0.7946:0.01836421)0.4339:0.00546625)0.6212:0.00741096)0.7214:0.01845102)0.1834:0.00596949)0.6904:0.02752117,Misin10G075200.1:0.42970857,((Misin03G090400.1:0.13902972,Misin04G103000.1:0.13404720)1.0000:0.30483229,(SbWRKY14-III:0.31353578,(Misin10G075100.1:0.06718879,Misin09G094400.1:0.06277511)1.0000:0.24059040)1.0000:0.13240457)0.9980:0.05026541);
