# Supplementary material for: Genome-wide identification of WRKY transcription factor family members in Miscanthus sinensis (Miscanthus sinensis Anderss)
Source: Sci Rep. 2024 Mar 6;14:5522. doi: 10.1038/s41598-024-55849-1 (PMC10918066; doi:10.1038/s41598-024-55849-1)
Supplement: Supplementary file 1 — Supplementary Information. [file 41598_2024_55849_MOESM1_ESM.zip › gene expression of M. sinensis.xlsx]

## Sheet: Expression Analysis Output
Averaged DESeq2 variance stabilizing transformation values with gene annotations and organ fold change
locusName	jun13_leaf	aug17_leaf	aug18_leaf	sep12_leaf	sep27_leaf	oct8_leaf	oct26_leaf	may5_rhiz	jun13_rhiz	aug17_rhiz	aug18_rhiz	sep12_rhiz	sep27_rhiz	oct8_rhiz	oct26_rhiz	oct29_rhiz	jun13_stem	aug17_stem	aug18_stem	sep12_stem	sep27_stem	oct8_stem	Pfam	Panther	KOG	EC	KO	GO	Best-hit-arabi-name	arabi-symbol	arabi-defline	Best-hit-rice-name	rice-symbol	rice-defline	constitutive_exp_>=5CPM in all time points for each organ	leaf_prob	leaf_log2FC	stem_prob	stem_log2FC	rhiz_prob	rhiz_log2FC	Represented in Heatmap Fig. 3d	Rhizome preferred
Misin01G387200	323.103	261.582	293.288	256.243	294.795	304.039	322.138	290.647	303.248	302.169	291.288	317.298	272.702	257.347	240.048	385.251	286.928	235.622	260.743	258.007	265.226	274.55	PF00004	PTHR23073		3.4.25.1		GO:0005524	AT4G29040.1	RPT2a	regulatory particle AAA-ATPase 2A	LOC_Os03g18690.1		26S protease regulatory subunit 4, putative, expressed	leaf-stem-rhiz	0.289279	0.0622208	0.751951	-0.164816	0.381544	0.0770243	NA	NA
Misin01G406600	68.46	85.8714	105.543	92.9895	98.7206	98.6583	76.0556	84.0666	81.9138	77.5788	90.8025	88.0902	148.172	159.82	123.643	109.872	74.3928	64.1413	79.1305	88.19	94.9958	76.337	PF00004	PTHR13779,PTHR13779:SF31	KOG1969		K11269	GO:0005524	AT1G04730.1	CTF18	P-loop containing nucleoside triphosphate hydrolases superfamily protein	LOC_Os03g15810.1		AAA-type ATPase family protein, putative, expressed	NA	0.353097	-0.0998613	0.849362	-0.325765	0.870585	0.335934	NA	NA
Misin01G408400	182.479	181.299	164.289	202.87	293.544	201.347	163.778	197.642	208.118	198.148	217.244	202.065	313.55	209.071	163.996	156.281	180.539	161.606	192.409	190.411	159.617	216.414	PF00004	PTHR12172,PTHR12172:SF1				GO:0005524,GO:0007049,GO:0006281,GO:0005634	AT1G77620.1		P-loop containing nucleoside triphosphate hydrolases superfamily protein	LOC_Os03g15580.1		AT hook motif family protein, expressed	leaf-stem-rhiz	0.00687866	0.0113953	0.640464	-0.152474	0.480088	0.112022	NA	NA
Misin01G418500	154.731	161.09	174.478	130.834	154.278	274.232	97.6348	127.768	152.806	160.691	156.896	223.646	210.597	244.358	211.266	289.499	128.345	111.943	114.872	132.127	124.832	107.851	PF00004	PTHR12172,PTHR12172:SF0	KOG1970		K06662	GO:0005524,GO:0007049,GO:0006281,GO:0005634	AT5G66130.1	ATRAD17,RAD17	RADIATION SENSITIVE 17	LOC_Os03g13850.1		cell cycle checkpoint protein RAD17, putative, expressed	stem,rhiz	0.0334014	-0.0214975	0.970397	-0.610934	0.95205	0.464093	NA	NA
Misin02G251900	33.6647	22.6896	36.103	34.1806	31.3876	45.0574	39.0007	28.9406	26.3534	22.9591	29.9047	26.8941	29.767	27.2246	30.8996	26.9574	29.4926	26.3648	27.9308	32.1511	22.312	32.4211	PF00004	PTHR23077,PTHR23077:SF12		3.6.4.6		GO:0005524,GO:0042623,GO:0006625,GO:0005778	AT5G08470.1	PEX1	peroxisome 1	LOC_Os08g44240.1		AAA-type ATPase family protein, putative, expressed	NA	NA	NA	NA	NA	NA	NA	NA	NA
Misin02G399800	105.206	96.0627	102.771	114.037	156.961	154.073	149.696	111.103	116.413	112.755	129.485	115.216	200.429	137.879	114.3	106.324	127.932	99.5933	134.371	129.869	117.569	175.378	PF00004	PTHR12172,PTHR12172:SF1				GO:0005524,GO:0007049,GO:0006281,GO:0005634	AT1G77620.1		P-loop containing nucleoside triphosphate hydrolases superfamily protein	LOC_Os03g15580.1		AT hook motif family protein, expressed	rhiz	0.0250421	-0.0175743	0.0554095	0.0416322	0.0107806	-0.0191903	NA	NA
Misin02G402000	30.3496	30.3449	27.1734	25.7533	34.0547	35.9765	33.516	37.9338	28.1444	36.0521	39.2027	33.2991	57.6747	43.3833	50.4972	36.3228	34.3209	28.3868	27.7825	29.7544	35.806	40.1755	PF00004	PTHR13779,PTHR13779:SF31	KOG1969			GO:0005524	AT1G04730.1	CTF18	P-loop containing nucleoside triphosphate hydrolases superfamily protein	LOC_Os03g15810.1		AAA-type ATPase family protein, putative, expressed	NA	NA	NA	NA	NA	NA	NA	NA	NA
Misin02G447100	17.3743	17.3743	17.3743	17.3743	17.3743	18.9125	17.3743	20.329	17.3743	18.7399	18.8864	19.3718	21.0643	20.0963	18.8391	19.6454	17.3743	17.3743	18.7151	20.6222	17.3743	17.3743	PF00004	PTHR23077,PTHR23077:SF55				GO:0005524	AT3G01610.1	CDC48C,emb1354	cell division cycle 48C	LOC_Os06g01980.1		AAA family ATPase, putative, expressed	NA	NA	NA	NA	NA	NA	NA	NA	NA
Misin02G491200	66.8631	61.8845	87.3068	47.5389	30.8748	37.9002	33.771	73.6488	52.2001	51.499	69.6335	49.0299	44.3223	45.2716	40.1907	27.8294	40.4875	45.4006	45.0946	55.8267	47.2843	37.0093	PF00004	PTHR23070,PTHR23070:SF25	KOG0743			GO:0005524	AT2G46620.1		P-loop containing nucleoside triphosphate hydrolases superfamily protein	LOC_Os03g02330.1		AAA-type ATPase family protein, putative, expressed	NA	0.258431	0.101217	0.580533	-0.174937	0.0965405	0.0501729	NA	NA
Misin03G052500	1417.06	679.692	850.7	4664.73	4097.72	4440.08	16184.3	153.399	73.9715	78.6234	97.8293	98.6201	93.337	179.357	140.325	105.143	123.797	186.322	135.911	347.763	366.071	405.204	PF00004	PTHR20953,PTHR20953:SF2				GO:0005524	AT3G10420.2		P-loop containing nucleoside triphosphate hydrolases superfamily protein	LOC_Os07g08970.1		uncharacterized protein ycf45, putative, expressed	leaf,stem	1	4.80424	1	-3.01911	1	-4.55105	NA	NA
Misin03G126400	17.3743	17.3743	17.3743	17.3743	17.3743	17.3743	17.3743	17.3743	17.3743	17.3743	17.3743	17.3743	17.3743	17.3743	17.3743	17.3743	17.3743	17.3743	17.3743	17.3743	17.3743	17.3743	PF00004	PTHR23070,PTHR23070:SF40				GO:0005524	AT3G28610.1		P-loop containing nucleoside triphosphate hydrolases superfamily protein	LOC_Os03g58790.1		ATPase, putative, expressed	NA	NA	NA	NA	NA	NA	NA	NA	NA
Misin04G062300	2082.16	838.764	1132.45	5478.31	5298.62	7141.51	25760.6	268.321	93.7103	114.736	208.425	236.831	149.548	309.065	321.589	165	133.284	190.174	148.863	416.813	460.057	688.669	PF00004	PTHR20953,PTHR20953:SF2				GO:0005524	AT3G10420.2		P-loop containing nucleoside triphosphate hydrolases superfamily protein	LOC_Os07g08970.1		uncharacterized protein ycf45, putative, expressed	leaf,stem	1	4.77299	1	-3.21238	1	-4.23515	NA	NA
Misin04G063300	17.3743	17.3743	17.3743	17.3743	17.3743	17.3743	17.3743	17.3743	17.3743	17.3743	17.3743	17.3743	17.3743	17.3743	17.3743	17.3743	17.3743	17.3743	17.3743	17.3743	17.3743	17.3743	PF00004	PTHR23070,PTHR23070:SF40				GO:0005524	AT5G40000.1		P-loop containing nucleoside triphosphate hydrolases superfamily protein	LOC_Os03g58790.1		ATPase, putative, expressed	NA	NA	NA	NA	NA	NA	NA	NA	NA
Misin06G401600	132.123	118.88	104.132	153.264	139.742	156.894	134.8	106.615	121.634	104.482	100.538	110.985	123.131	86.3226	99.7326	99.9561	134.735	139.431	111.439	164.163	144.212	188.085	PF00004	PTHR23077,PTHR23077:SF54	KOG0728			GO:0005524	AT2G03670.1	CDC48B	cell division cycle 48B	LOC_Os04g42110.1		cell division control protein 48 homolog B, putative, expressed	leaf,stem	0.563875	0.142115	0.854471	0.313287	0.924344	-0.409532	NA	NA
Misin09G094800	243.991	239.51	264.195	202.539	288.673	86.8631	138.1	84.3852	114.486	109.405	138.743	128.329	189.052	105.753	122.458	105.989	103.958	108.906	86.6778	103.043	99.6179	72.5641	PF00004	PTHR23077,PTHR23077:SF27				GO:0005524	AT3G56690.1	CIP111	Cam interacting protein 111	LOC_Os11g11340.1		CIP111, putative, expressed	NA	0.996064	0.89605	0.974013	-0.726159	0.850535	-0.341264	NA	NA
Misin10G080300	445.579	388.21	403.144	298.399	341.935	235.999	294.342	234.865	273.432	274.901	259.219	301.14	384.268	288.459	366.323	408.733	211.846	200.194	178.481	192.988	193.529	155.657	PF00004	PTHR23077,PTHR23077:SF27			K14575	GO:0005524	AT3G56690.1	CIP111	Cam interacting protein 111	LOC_Os11g11340.1		CIP111, putative, expressed	leaf-stem-rhiz	0.959749	0.385484	0.986899	-0.777433	0.797341	0.203846	NA	NA
Misin10G202500	633.744	269.51	390.978	5560.62	2681.43	4843.91	11204.6	83.0134	61.0628	118.214	128.449	92.7985	106.788	118.929	76.3706	104.023	750.916	1054.85	796.843	2773.03	1938.01	3099.1	PF00004	PTHR32429,PTHR32429:SF8	KOG0651			GO:0005524	AT2G39730.2	RCA	rubisco activase	LOC_Os11g47970.1		AAA-type ATPase family protein, putative, expressed	leaf,stem	1	2.34351	0.0696202	0.0433155	1	-4.84188	NA	NA
Misin10G202700	19.8407	23.7268	22.2446	42.6011	19.0949	30.9912	17.3743	18.89	17.3743	33.0464	22.3299	34.605	34.2997	24.8232	65.0267	23.445	25.1259	25.4605	30.6079	48.5819	25.1529	64.7518	PF00004	PTHR32429,PTHR32429:SF8				GO:0005524	AT2G39730.2	RCA	rubisco activase	LOC_Os11g47970.1		AAA-type ATPase family protein, putative, expressed	NA	NA	NA	NA	NA	NA	NA	NA	NA
Misin11G240300	157.03	136.517	138.756	190.534	183.455	155.416	181.107	27.8518	29.9469	39.2286	36.6055	39.213	47.7779	45.4321	45.4892	58.7111	32.6429	48.0895	38.9744	48.6379	46.4883	39.2072	PF00004	PTHR32429,PTHR32429:SF11	KOG0651			GO:0005524	AT1G73110.1		P-loop containing nucleoside triphosphate hydrolases superfamily protein	LOC_Os04g56320.1		AAA-type ATPase family protein, putative, expressed	leaf	1	1.98359	0.985449	-1.14563	0.994442	-1.37477	NA	NA
Misin12G203700	141.697	168.408	155.741	128.268	146.822	65.6855	135.754	79.954	82.1832	89.1621	78.0705	63.3954	84.7061	50.682	67.7106	61.5859	67.9587	76.3067	63.3524	72.6622	54.5846	57.4635	PF00004	PTHR23077,PTHR23077:SF9				GO:0005524	AT1G03000.1	PEX6	peroxin 6	LOC_Os04g52690.3		AAA family ATPase, putative, expressed	NA	0.997299	0.925608	0.955912	-0.591585	0.916528	-0.466535	NA	NA
Misin12G203800	164.137	141.501	154.706	136.976	154.514	81.0328	128.013	85.1947	82.001	71.1875	70.7986	70.8499	84.2836	51.5978	71.3162	68.2678	62.6945	61.9167	68.2987	75.5188	53.2526	53.6753	PF00004	PTHR23077,PTHR23077:SF9				GO:0005524	AT1G03000.1	PEX6	peroxin 6	LOC_Os04g52690.2		AAA family ATPase, putative, expressed	NA	0.998369	0.995898	0.967631	-0.679041	0.92425	-0.482629	NA	NA
Misin12G258100	266.776	298.511	260.761	298.629	350.141	280.864	315.501	39.9011	43.7373	52.1154	48.9169	69.5668	71.1969	72.7291	70.1298	84.9331	52.0809	87.5285	83.9001	95.5119	116.238	94.4923	PF00004	PTHR32429,PTHR32429:SF11	KOG0651			GO:0005524	AT1G73110.1		P-loop containing nucleoside triphosphate hydrolases superfamily protein	LOC_Os04g56320.1		AAA-type ATPase family protein, putative, expressed	leaf	1	2.03435	0.977828	-0.868178	0.998671	-1.68377	NA	NA
Misin15G092800	334.57	310.192	338.212	413.465	425.924	292.682	323.196	42.48	34.4316	47.4634	46.3631	69.1677	64.0101	85.7152	75.1158	97.401	80.6835	84.865	69.8679	97.112	92.7135	90.9094	PF00004	PTHR20953,PTHR20953:SF4				GO:0005524	AT1G33290.1		P-loop containing nucleoside triphosphate hydrolases superfamily protein	LOC_Os12g10640.1		uncharacterized protein ycf45, putative, expressed	leaf	1	2.28449	0.986333	-1.10403	0.99936	-1.8494	NA	NA
Misin15G148000	24.8114	19.735	19.0481	19.1354	20.7131	26.3136	31.0151	26.4895	24.8815	23.1392	20.5489	30.9539	17.3743	24.025	42.4389	27.377	19.0199	22.2616	22.3834	22.1704	23.1284	25.119	PF00004	PTHR23070,PTHR23070:SF25				GO:0005524	AT2G46620.1		P-loop containing nucleoside triphosphate hydrolases superfamily protein	LOC_Os03g02330.1		AAA-type ATPase family protein, putative, expressed	NA	NA	NA	NA	NA	NA	NA	NA	NA
Misin18G064700	19.5642	20.2194	23.0645	25.7655	22.4001	23.8827	20.8607	23.9601	27.672	25.669	24.5214	24.9478	24.5906	24.8999	22.5306	28.7941	27.4197	21.4579	23.3461	21.7562	25.1574	22.6069	PF00004	PTHR23073		3.6.4.8		GO:0005524	AT1G53750.1	RPT1A	regulatory particle triple-A 1A	LOC_Os06g09290.1		26S protease regulatory subunit 7, putative, expressed	NA	NA	NA	NA	NA	NA	NA	NA	NA
Misin19G020700	182.195	181.036	157.328	197.672	221.043	232.174	348.518	149.834	188.686	185.814	148.712	180.735	167.35	150.636	149.42	166.512	162.67	147.163	155.002	135.363	159.933	170.047	PF00004	PTHR23074,PTHR23074:SF86		3.6.4.3	K13254	GO:0005524	AT2G45500.1		AAA-type ATPase family protein	LOC_Os06g03940.1		spastin, putative, expressed	leaf-stem-rhiz	0.960071	0.441777	0.858162	-0.279161	0.702543	-0.190766	NA	NA
Misin19G070400	25.6695	27.2922	26.8871	28.2077	30.9307	31.982	32.0287	29.8567	32.3183	31.8572	35.6465	30.7148	35.4104	28.7303	28.3895	33.9165	30.0234	32.9812	33.9619	31.0919	30.8635	33.1518	PF00004	PTHR23073		3.4.25.1		GO:0005524	AT1G53750.1	RPT1A	regulatory particle triple-A 1A	LOC_Os02g54340.1		26S protease regulatory subunit 7, putative, expressed	NA	NA	NA	NA	NA	NA	NA	NA	NA
Misin19G165600	17.3743	17.3743	17.3743	17.3743	17.3743	17.3743	17.3743	17.3743	17.3743	17.3743	17.3743	17.3743	17.3743	17.3743	18.6033	18.7738	17.3743	17.3743	17.3743	17.3743	18.813	18.8232	PF00004	PTHR23070,PTHR23070:SF25				GO:0005524	AT2G46620.1		P-loop containing nucleoside triphosphate hydrolases superfamily protein	LOC_Os03g02330.1		AAA-type ATPase family protein, putative, expressed	NA	NA	NA	NA	NA	NA	NA	NA	NA
Misin19G173600	26.6186	32.8597	31.4238	28.0414	28.5318	31.8434	29.3442	37.6129	38.8493	39.4475	33.502	29.2684	38.5193	37.8181	35.1585	38.1909	33.2031	33.5525	34.7815	31.9917	39.1684	36.6282	PF00004	PTHR23073,PTHR23073:SF12		3.4.25.1		GO:0005524	AT5G20000.1		AAA-type ATPase family protein	LOC_Os02g11050.1		26S protease regulatory subunit, putative, expressed	NA	NA	NA	NA	NA	NA	NA	NA	NA
MisinT073900	29.1587	32.501	68.1016	214.376	177.028	219.953	46.3007	19.6227	17.3743	33.1179	20.9933	40.5261	33.59	24.699	68.3	21.8896	34.5451	49.0326	44.2825	79.2835	59.3076	127.274	PF00004	PTHR32429,PTHR32429:SF8	KOG0651			GO:0005524	AT2G39730.1	RCA	rubisco activase	LOC_Os11g47970.1		AAA-type ATPase family protein, putative, expressed	NA	0.997188	1.37467	0.0554796	-0.0396375	0.992833	-1.56977	NA	NA
MisinT074000	1359.86	508.922	1161	9778.07	3921.17	5019.27	11185.2	67.9554	41.9798	94.5899	109.875	81.7796	70.8292	84.1322	58.9791	72.7106	726.864	1265.35	926.504	2590.93	2090.2	2963.28	PF00004	PTHR32429,PTHR32429:SF8	KOG0651			GO:0005524	AT2G39730.2	RCA	rubisco activase	LOC_Os11g47970.1		AAA-type ATPase family protein, putative, expressed	leaf,stem	1	2.71262	0.860809	-0.278162	1	-5.49455	NA	NA
MisinT242800	96.6631	97.8331	97.5176	73.8618	77.2881	78.7013	52.1824	73.7301	67.2746	65.9932	68.7623	87.0326	80.1862	102.138	85.3764	88.6835	51.3553	71.2631	56.6894	60.9127	58.9765	60.7686	PF00004	PTHR23077,PTHR23077:SF27				GO:0005524	AT3G56690.1	CIP111	Cam interacting protein 111	LOC_Os11g11340.1		CIP111, putative, expressed	NA	0.616669	0.174903	0.916076	-0.423531	0.596126	0.167217	NA	NA
MisinT368600	96.5294	110.153	118.039	81.1129	97.1016	61.4236	40.2487	70.6676	101.688	96.7941	97.9262	89.6886	103.95	86.0893	85.6002	68.1685	87.7609	98.3312	100.514	93.5166	69.8475	67.4714	PF00004	PTHR23069,PTHR23069:SF6	KOG0737			GO:0005524	AT3G15120.1		P-loop containing nucleoside triphosphate hydrolases superfamily protein	LOC_Os09g33980.1		bromodomain protein 103, putative, expressed	NA	0.0941943	-0.0447552	0.032723	-0.0184258	0.137085	0.0540076	NA	NA
MisinT481300	65.1808	56.7722	72.3315	68.089	72.7744	58.7599	68.284	37.4636	48.303	48.195	48.9192	45.9946	58.2963	40.37	49.8925	50.1991	37.2835	34.4981	35.4043	42.1509	40.7016	40.7816	PF00004	PTHR23077,PTHR23077:SF54				GO:0005524	AT2G03670.1	CDC48B	cell division cycle 48B	LOC_Os05g31220.1		cell division control protein 48 homolog B, putative, expressed	NA	NA	NA	NA	NA	NA	NA	NA	NA
MisinT537600	105.33	46.1754	81.1131	76.0352	121.938	158.525	183.867	102.208	99.6271	55.1927	62.4077	77.7582	115.286	108.313	74.1585	145.043	101.964	46.0312	56.0528	62.0388	60.4726	120.6	PF00004	PTHR23070,PTHR23070:SF27				GO:0005524	AT3G28600.1		P-loop containing nucleoside triphosphate hydrolases superfamily protein	LOC_Os07g09470.1		ATPase, putative, expressed	NA	0.907508	0.405233	0.899517	-0.452369	0.0178792	-0.0272438	NA	NA
Misin09G159600	221.75	236.831	231.779	230.503	256.891	236.694	176.768	256.559	238.125	282.666	258.996	273.272	291.838	370.176	344.497	331.664	251.274	216.725	194.976	223.119	199.22	208.947	PF00004,PF00533,PF08519	PTHR23389,PTHR23389:SF10	KOG1968		K10754	GO:0005524,GO:0006260,GO:0005663,GO:0003689	AT5G22010.1	AtRFC1,RFC1	replication factor C1	LOC_Os11g36390.1		RFC1 - Putative clamp loader of PCNA, replication factor C subunit 1, expressed	leaf-stem-rhiz	0.84635	-0.212304	0.901105	-0.299813	0.960703	0.40904	NA	NA
Misin10G135200	342.127	397.496	358.571	439.305	462.254	548.701	239.291	309.023	333.618	464.532	408.183	433.17	509.192	660.029	629.011	613.008	326.565	379.447	352.032	348.772	311.919	345.986	PF00004,PF00533,PF08519	PTHR23389,PTHR23389:SF10	KOG1968		K10754	GO:0005524,GO:0006260,GO:0005663,GO:0003689	AT5G22010.1	AtRFC1,RFC1	replication factor C1	LOC_Os11g36390.1		RFC1 - Putative clamp loader of PCNA, replication factor C subunit 1, expressed	leaf-stem-rhiz	0.572622	-0.10481	0.956261	-0.379835	0.962826	0.378514	NA	NA
Misin18G102100	22.363	29.9109	32.8558	83.6799	53.1091	228.789	77.5597	28.351	17.3743	20.788	17.3743	20.5585	19.5705	18.6405	34.6992	19.9963	30.0497	59.4055	47.1476	62.1626	80.3498	62.9118	PF00004,PF01434	PTHR23076,PTHR23076:SF54				GO:0005524,GO:0006508,GO:0004222	AT5G15250.1	ATFTSH6,FTSH6	FTSH protease 6	LOC_Os06g12370.1		OsFtsH6 FtsH protease, homologue of AtFtsH6, expressed	NA	0.987386	1.1124	0.669099	0.31952	0.995171	-1.63107	NA	NA
Misin19G100700	25.5748	31.8889	21.8976	46.1513	38.1649	76.2038	32.23	26.9558	27.8156	32.3793	27.3361	31.6434	29.0716	28.0864	107.77	31.5051	58.9603	55.5121	53.8554	69.5383	117.71	120.673	PF00004,PF01434	PTHR23076,PTHR23076:SF54			K03798	GO:0005524,GO:0006508,GO:0004222	AT5G15250.1	ATFTSH6,FTSH6	FTSH protease 6	LOC_Os06g12370.1		OsFtsH6 FtsH protease, homologue of AtFtsH6, expressed	NA	0.902084	-0.476898	0.980279	1.04172	0.911784	-0.613682	NA	NA
Misin03G369000	221.262	245.494	223.862	152.551	150.899	187.014	83.6356	310.931	274.862	268.865	260.109	318.538	307.837	433.937	388.092	352.065	206.724	222.952	207.678	233.933	253.665	248.774	PF00004,PF02190,PF05362	PTHR10046,PTHR10046:SF44		3.4.21.53	K08675	GO:0005524,GO:0006508,GO:0004176,GO:0004252,GO:0030163	AT5G26860.1	LON1,LON_ARA_ARA	lon protease 1	LOC_Os07g48960.1		OsLonP3 - Putative Lon protease homologue, expressed	stem,rhiz	0.989694	-0.688394	0.761083	-0.192204	0.990664	0.68242	NA	NA
Misin04G259600	1485.01	1244.47	1068.94	1628.58	1888.13	2446.32	2725.85	950.95	876.492	874.1	689.484	779.829	589.87	873.209	646.261	902.988	745.7	906.456	802.991	1031.59	949.413	966.496	PF00004,PF02190,PF05362	PTHR10046,PTHR10046:SF24		3.4.21.53	K01338	GO:0005524,GO:0006508,GO:0004176,GO:0004252,GO:0030163	AT5G47040.1	LON2	lon protease 2	LOC_Os09g36300.1		OsLonP4 - Putative Lon protease homologue, expressed	leaf-stem-rhiz	1	1.10985	0.982114	-0.44888	0.997851	-0.789567	NA	NA
Misin04G404300	212.773	260.877	232.29	154.283	150.589	171.582	77.2399	252.862	243.452	252.233	243.344	297.574	337.639	406.13	372.99	335.267	199.714	238.695	202.16	226.509	250.862	209.058	PF00004,PF02190,PF05362	PTHR10046,PTHR10046:SF44		3.4.21.53	K08675	GO:0005524,GO:0006508,GO:0004176,GO:0004252,GO:0030163	AT5G26860.1	LON1,LON_ARA_ARA	lon protease 1	LOC_Os07g48960.1		OsLonP3 - Putative Lon protease homologue, expressed	stem,rhiz	0.985883	-0.624764	0.725757	-0.175876	0.986448	0.626262	NA	NA
Misin01G464800	139.798	135.015	123.49	117.187	96.1955	96.7323	78.4577	133.034	165.752	225.85	175.404	174.879	177.872	168.5	184.221	223.257	135.123	166.492	143.255	119.913	121.385	102.395	PF00004,PF08542	PTHR11669,PTHR11669:SF17	KOG0989		K10755	GO:0005524	AT1G21690.1	EMB1968,RFC4	ATPase family associated with various cellular activities (AAA)	LOC_Os12g07720.1		RFC4 - Putative clamp loader of PCNA, replication factor C subunit 4, expressed	rhiz	0.975129	-0.534251	0.726849	-0.203316	0.977331	0.582883	NA	NA
Misin02G458400	399.524	398.464	355.207	369.655	319.176	301.798	326.118	262.074	343.777	444.564	357.648	382.73	323.184	340.098	322.655	412.331	375.908	372.887	360.024	337.08	346.93	252.028	PF00004,PF08542	PTHR11669,PTHR11669:SF17	KOG0989		K10755	GO:0005524	AT1G21690.1	EMB1968,RFC4	ATPase family associated with various cellular activities (AAA)	LOC_Os12g07720.1		RFC4 - Putative clamp loader of PCNA, replication factor C subunit 4, expressed	leaf-stem-rhiz	0.00361926	0.0067655	0.240185	-0.0496186	0.127635	0.0345894	NA	NA
Misin11G195100	77.1459	88.3569	86.7937	92.6337	88.9353	97.7821	70.496	139.022	249.785	323.452	308.183	332.26	284.51	274.935	252.606	336.625	172.055	248.965	205.615	198.725	250.757	149.176	PF00004,PF08542	PTHR11669,PTHR11669:SF5			K10755	GO:0005524	AT1G63160.1	RFC2	replication factor C 2	LOC_Os04g48060.1		RFC2 - Putative clamp loader of PCNA, replication factor C subunit 2, expressed	stem,rhiz	0.999539	-1.53213	0.115581	0.0576399	0.995792	0.969384	NA	NA
Misin12G189200	257.942	257.102	295.359	263.94	302.687	367.16	419.372	251.98	363.304	413.932	354.122	395.366	397.536	353.534	397.14	459.891	313.751	311.871	318.94	288.418	376.416	285.184	PF00004,PF08542	PTHR11669,PTHR11669:SF5			K10755	GO:0005524	AT1G63160.1	RFC2	replication factor C 2	LOC_Os04g48060.1		RFC2 - Putative clamp loader of PCNA, replication factor C subunit 2, expressed	leaf-stem-rhiz	0.811323	-0.175893	0.708476	-0.143592	0.912532	0.26294	NA	NA
Misin07G159800	341.362	351.075	373.203	400.279	354.693	287.754	519.801	233.773	231.841	236.693	196.797	236.481	204.941	271.945	232.795	276.941	281.117	270.032	273.281	303.903	288.479	281.971	PF00004,PF10431	PTHR11262,PTHR11262:SF11			K03544	GO:0005524	AT5G53350.1	CLPX	CLP protease regulatory subunit X	LOC_Os02g19150.1		AAA family ATPase, putative, expressed	leaf-stem-rhiz	0.992728	0.564321	0.298552	-0.0628892	0.968314	-0.495189	NA	NA
Misin07G368000	459.592	457.776	451.819	564.303	608.81	556.563	729.743	179.77	321.043	282.859	270.148	307.233	314.716	300.154	315.25	374.2	330.294	262.733	270.775	308.344	285.821	264.208	PF00004,PF10431	PTHR11262,PTHR11262:SF4			K03544	GO:0005524,GO:0051082,GO:0006457	AT1G33360.1		ATP-dependent Clp protease	LOC_Os02g35630.1		AAA family ATPase, putative, expressed	leaf-stem-rhiz	0.999833	0.914653	0.970306	-0.495904	0.97297	-0.525098	NA	NA
Misin08G122800	561.375	557.8	599.066	709.933	943.509	779.114	2017.54	370.097	346.194	357.048	253.675	349.524	307.852	434.54	399.157	553.896	384.291	354.578	337.56	397.566	479.794	425.267	PF00004,PF10431	PTHR11262,PTHR11262:SF11			K03544	GO:0005524	AT5G53350.1	CLPX	CLP protease regulatory subunit X	LOC_Os02g19150.1		AAA family ATPase, putative, expressed	leaf-stem-rhiz	0.999928	1.22683	0.978244	-0.590591	0.991518	-0.817119	NA	NA
Misin08G170300	574.923	578.963	632.937	835.277	936.968	904.489	1884.75	227.793	405.963	343.394	331.732	406.46	348.713	445.877	393.662	614.385	417.216	362.058	369.47	461.661	353.742	365.751	PF00004,PF10431	PTHR11262,PTHR11262:SF4			K03544	GO:0005524,GO:0051082,GO:0006457	AT1G33360.1		ATP-dependent Clp protease	LOC_Os02g35630.1		AAA family ATPase, putative, expressed	leaf-stem-rhiz	0.99996	1.24384	0.983977	-0.669076	0.991163	-0.777164	NA	NA
Misin17G213700	315.745	297.723	320.815	250.565	229.292	183.53	230.116	181.311	279.19	290.066	264.403	277.309	217.362	172.588	225.587	315.707	230.8	202.417	182.162	162.671	141.382	130.242	PF00004,PF10431	PTHR11262,PTHR11262:SF13			K03544	GO:0005524	AT5G53350.1	CLPX	CLP protease regulatory subunit X	LOC_Os05g45750.1		ATP-dependent Clp protease ATP-binding subunit clpX, putative, expressed	leaf-stem-rhiz	0.863489	0.248784	0.965718	-0.528005	0.710429	0.171727	NA	NA
Misin12G077700	20.6808	27.2833	19.495	22.5353	20.648	17.3743	28.1091	17.3743	17.3743	17.3743	17.3743	17.3743	17.3743	17.3743	17.3743	17.3743	17.3743	17.3743	17.3743	17.3743	17.3743	18.5911	PF00004,PF10431,PF07724	PTHR11638,PTHR11638:SF100	KOG1051			GO:0005524	AT1G74310.1	ATHSP101,HOT1,HSP101	heat shock protein 101	LOC_Os02g33420.1		ATPase, AAA family protein, expressed	NA	NA	NA	NA	NA	NA	NA	NA	NA
Misin07G454500	389.551	396.815	325.976	256.797	258.225	334.074	138.932	484.551	293.053	351.944	347.55	446.227	410.743	607.306	563.307	522.706	304.137	408.234	372.295	366.901	414.895	452.574	PF00004,PF12037	PTHR23075,PTHR23075:SF0			K17681	GO:0005524	AT5G16930.1		AAA-type ATPase family protein	LOC_Os02g46990.1		AAA-type ATPase family protein, putative, expressed	leaf-stem-rhiz	0.985501	-0.519217	0.00875868	0.0143128	0.966035	0.402871	NA	NA
Misin07G461000	169.169	175.492	160.704	144.901	177.488	241.504	118.757	192.765	170.722	176.497	176.896	186.953	211.055	221.11	232.555	202.572	156.943	177	159.434	151.124	193.264	196.799	PF00004,PF12037	PTHR23075,PTHR23075:SF3			K17681	GO:0005524	AT2G18330.1		AAA-type ATPase family protein	LOC_Os02g47760.1		AAA-type ATPase family protein, putative, expressed	stem,rhiz	0.628795	-0.142725	0.463423	-0.102683	0.782629	0.203951	NA	NA
Misin08G256400	153.315	152.229	153.024	138.87	187.257	314.01	165.926	170.657	155.112	139.742	159.164	170.327	202.389	204.968	214.53	190.129	136.527	141.682	143.504	131.497	148.773	176.289	PF00004,PF12037	PTHR23075,PTHR23075:SF3			K17681	GO:0005524	AT2G18330.1		AAA-type ATPase family protein	LOC_Os02g47760.1		AAA-type ATPase family protein, putative, expressed	leaf-stem-rhiz	0.530476	0.136146	0.878326	-0.298756	0.464581	0.112434	NA	NA
Misin07G114600	367.361	480.795	422.582	368.265	353.417	144.359	277.446	284.96	505.514	550.296	531.359	509.183	401.025	297.676	479.653	550.267	304.459	348.61	317.614	289.268	253.063	151.627	PF00004,PF12796	PTHR24193,PTHR24193:SF70				GO:0005524	AT3G24530.1		AAA-type ATPase family protein / ankyrin repeat family protein	LOC_Os02g16660.1		cbxX, chromosomal, putative, expressed	leaf-stem-rhiz	0.805252	-0.187328	0.975179	-0.550034	0.986632	0.561816	NA	NA
Misin08G114100	160.449	296.188	213.641	137.582	112.653	47.1774	80.8525	312.122	439.024	524.777	525.246	349.7	410.033	264.294	340.553	250.153	313.329	286.522	307.775	192.909	131.67	93.1652	PF00004,PF12796	PTHR24193,PTHR24193:SF70				GO:0005524	AT3G24530.1		AAA-type ATPase family protein / ankyrin repeat family protein	LOC_Os02g16660.1		cbxX, chromosomal, putative, expressed	rhiz	0.997309	-1.14963	0.881975	-0.335158	0.998198	1.07932	NA	NA
Misin01G045000	51.6137	54.6647	32.1183	45.7604	54.6402	237.484	134.379	767.97	73.4952	397.5	1298.47	2166.3	136.799	414.246	1029.36	139.823	165.372	121.042	100.58	103.763	138.791	993.511	PF00004,PF14363	PTHR23070,PTHR23070:SF20	KOG0743			GO:0005524	AT5G40010.1	AATP1	AAA-ATPase 1	LOC_Os03g58790.1		ATPase, putative, expressed	NA	0.999927	-2.59379	0.952619	-0.727353	0.999229	2.02887	NA	NA
Misin01G314200	17.3743	17.3743	17.3743	17.3743	17.3743	19.3473	17.3743	25.734	17.3743	18.7399	17.3743	17.3743	17.3743	17.3743	18.8391	17.3743	17.3743	17.3743	17.3743	17.3743	17.3743	17.3743	PF00004,PF14363	PTHR23070,PTHR23070:SF28	KOG0743			GO:0005524	AT5G40010.1	AATP1	AAA-ATPase 1	LOC_Os03g58790.1		ATPase, putative, expressed	NA	NA	NA	NA	NA	NA	NA	NA	NA
Misin01G344200	243.309	337.802	456.235	403.77	191.914	60.6206	29.4014	26.4339	32.3303	30.058	31.2058	22.556	40.0935	27.9131	21.1243	19.6454	42.8581	75.3312	47.975	125.639	48.2018	21.9655	PF00004,PF14363	PTHR23070,PTHR23070:SF28	KOG0743		K08900	GO:0005524	AT5G40010.1	AATP1	AAA-ATPase 1	LOC_Os03g58790.1		ATPase, putative, expressed	NA	1	2.56265	0.965893	-0.978101	0.99985	-2.4791	NA	NA
Misin02G027500	66.8814	53.1076	47.4758	77.8981	66.5011	385.762	177.002	1535.46	81.2511	417.802	2166.64	2647.09	71.4822	142.157	1336.5	73.0296	254.187	88.9967	73.9482	77.049	113.437	406.398	PF00004,PF14363	PTHR23070,PTHR23070:SF20	KOG0743			GO:0005524	AT5G40010.1	AATP1	AAA-ATPase 1	LOC_Os03g58790.1		ATPase, putative, expressed	NA	0.999644	-2.29855	0.99529	-1.81688	1	2.67188	NA	NA
Misin03G055800	145.704	58.3892	85.4464	41.7586	58.8385	232.629	311.906	456.637	60.8475	37.4212	27.7264	38.4852	47.254	315.13	61.4467	170.967	27.6854	26.368	30.3981	32.8949	44.8701	200.445	PF00004,PF14363	PTHR23070,PTHR23070:SF20	KOG0743			GO:0005524	AT5G40010.1	AATP1	AAA-ATPase 1	LOC_Os07g09420.1		ATPase, putative, expressed	NA	0.807121	0.383473	0.973826	-1.17025	0.822188	0.421341	NA	NA
Misin03G055900	17.3743	17.3743	19.0481	20.8671	19.1265	17.3743	18.9677	26.1961	26.145	21.546	24.9439	20.8966	28.0865	23.21	19.1827	22.6198	24.475	17.3743	22.07	18.9225	19.9946	18.5911	PF00004,PF14363	PTHR23070,PTHR23070:SF40	KOG0743			GO:0005524	AT3G28610.1		P-loop containing nucleoside triphosphate hydrolases superfamily protein	LOC_Os03g58790.1		ATPase, putative, expressed	NA	NA	NA	NA	NA	NA	NA	NA	NA
Misin03G177800	30.4404	34.5285	24.9363	35.0876	28.8538	34.9733	23.6523	278.936	31.3742	58.6095	63.3968	72.6831	43.7961	87.6253	94.6071	38.2372	98.6937	60.413	89.1887	70.8928	74.5777	273.2	PF00004,PF14363	PTHR23070,PTHR23070:SF17			K08900	GO:0005524,GO:0034551	AT5G57480.1		P-loop containing nucleoside triphosphate hydrolases superfamily protein	LOC_Os09g26260.1		AAA-type ATPase family protein, putative, expressed	NA	0.998412	-1.66736	0.952985	0.843954	0.70355	0.318944	NA	NA
Misin03G184800	17.3743	17.3743	17.3743	17.3743	17.3743	20.9812	17.3743	50.6011	37.8914	53.3082	64.8054	31.4112	72.924	51.3122	30.2925	18.7746	23.0446	19.8016	22.07	17.3743	17.3743	37.7144	PF00004,PF14363	PTHR23070,PTHR23070:SF43	KOG0743			GO:0005524	AT5G57480.1		P-loop containing nucleoside triphosphate hydrolases superfamily protein	LOC_Os09g27340.1		ATPase, putative, expressed	NA	NA	NA	NA	NA	NA	NA	NA	NA
Misin04G063400	17.3743	17.3743	17.3743	17.3743	17.3743	17.3743	17.3743	17.3743	21.4848	20.8045	21.0502	18.7901	20.0645	17.3743	17.3743	17.3743	17.3743	17.3743	18.7388	17.3743	18.5007	19.2448	PF00004,PF14363	PTHR23070,PTHR23070:SF40			K08900	GO:0005524	AT5G40010.1	AATP1	AAA-ATPase 1	LOC_Os07g09490.1		ATPase, putative, expressed	NA	NA	NA	NA	NA	NA	NA	NA	NA
Misin04G071700	196.934	161.718	122.918	350.005	360.339	800.456	3113.45	401.614	33.4277	48.5164	50.1647	254.95	54.4997	693.782	233.766	337.397	39.1539	74.5029	37.4732	90.9024	188.433	641.495	PF00004,PF14363	PTHR23070,PTHR23070:SF20	KOG0743			GO:0005524	AT3G28580.1		P-loop containing nucleoside triphosphate hydrolases superfamily protein	LOC_Os07g09420.1		ATPase, putative, expressed	leaf	0.999381	1.83769	0.984722	-1.35505	0.976056	-1.04545	NA	NA
Misin04G203200	17.3743	17.3743	17.3743	19.1354	17.3743	17.3743	17.3743	47.153	44.1625	57.9455	61.8941	42.8866	90.7387	70.1801	36.8912	17.3743	32.6808	27.1846	24.2483	20.2275	17.3743	34.3879	PF00004,PF14363	PTHR23070,PTHR23070:SF43	KOG0743			GO:0005524	AT5G57480.1		P-loop containing nucleoside triphosphate hydrolases superfamily protein	LOC_Os09g27340.1		ATPase, putative, expressed	NA	NA	NA	NA	NA	NA	NA	NA	NA
Misin04G301300	29.867	22.58	24.8382	28.4041	31.4555	26.8984	36.5739	21.9354	21.4848	24.1475	23.8572	25.177	27.2353	26.3036	24.1084	24.9527	23.6944	26.701	25.4107	29.293	29.1465	24.7417	PF00004,PF14363	PTHR23070,PTHR23070:SF37	KOG0743			GO:0005524	AT3G50940.1		P-loop containing nucleoside triphosphate hydrolases superfamily protein	LOC_Os03g38800.1		AAA family ATPase, putative, expressed	NA	NA	NA	NA	NA	NA	NA	NA	NA
Misin04G301400	25.8356	38.6983	32.9942	28.5526	29.8527	38.0928	41.369	65.9947	108.523	104.941	114.098	220.99	62.0812	73.7678	127.726	42.2422	221.853	131.252	129.938	88.5234	75.0884	94.7249	PF00004,PF14363	PTHR23070,PTHR23070:SF37	KOG0743		K08900	GO:0005524	AT3G50930.1	BCS1	cytochrome BC1 synthesis	LOC_Os03g38800.1		AAA family ATPase, putative, expressed	NA	0.999044	-1.73092	0.955402	0.7603	0.867665	0.426398	NA	NA
Misin04G301600	44.0456	53.4355	63.7918	54.074	49.1879	34.467	63.4987	21.126	22.3963	21.5935	22.7918	20.8123	22.5724	21.156	23.2164	22.4452	41.9792	40.3298	40.7849	35.9144	50.6681	43.3492	PF00004,PF14363	PTHR23070,PTHR23070:SF37	KOG0743			GO:0005524	AT5G17740.1		P-loop containing nucleoside triphosphate hydrolases superfamily protein	LOC_Os07g33410.1		ATPase, AAA family protein, expressed	NA	NA	NA	NA	NA	NA	NA	NA	NA
Misin04G301700	17.3743	17.3743	17.3743	17.3743	17.3743	17.3743	17.3743	17.3743	20.5128	20.9253	21.1862	19.3718	17.3743	17.3743	17.3743	17.3743	19.0199	19.3118	22.7085	21.3559	24.6278	18.6441	PF00004,PF14363	PTHR23070,PTHR23070:SF37			K08900	GO:0005524	AT5G17740.1		P-loop containing nucleoside triphosphate hydrolases superfamily protein	LOC_Os03g38800.1		AAA family ATPase, putative, expressed	NA	NA	NA	NA	NA	NA	NA	NA	NA
Misin05G061000	17.3743	17.3743	17.3743	17.3743	17.3743	17.3743	17.3743	20.4473	20.3773	20.8944	18.9433	19.4687	18.9427	18.6742	19.5442	17.3743	18.738	19.0075	18.7151	21.2416	19.9394	18.8232	PF00004,PF14363	PTHR23070,PTHR23070:SF37				GO:0005524	AT3G50930.1	BCS1	cytochrome BC1 synthesis	LOC_Os03g38800.1		AAA family ATPase, putative, expressed	NA	NA	NA	NA	NA	NA	NA	NA	NA
Misin05G199500	19.8967	23.7268	26.3587	20.8332	19.1265	28.0127	20.3879	601.682	244.069	593.108	551.637	316.55	1233	1146.19	413.362	187.36	115.887	54.164	68.9143	47.1425	47.36	86.981	PF00004,PF14363	PTHR23070,PTHR23070:SF22				GO:0005524	AT3G50930.1	BCS1	cytochrome BC1 synthesis	LOC_Os01g42030.1		mitochondrial chaperone BCS1, putative, expressed	rhiz	1	-4.07571	0.999608	-2.30825	1	3.70421	NA	NA
Misin06G183500	37.8883	47.0807	29.9891	58.3379	35.3761	82.6758	30.6382	137.359	89.5193	190.645	189.479	659.153	257.715	284.274	238.04	139.836	34.3668	45.8429	47.1717	65.9952	71.0597	120.91	PF00004,PF14363	PTHR23070,PTHR23070:SF22				GO:0005524	AT3G50930.1	BCS1	cytochrome BC1 synthesis	LOC_Os01g42030.1		mitochondrial chaperone BCS1, putative, expressed	NA	0.99912	-1.89963	0.986048	-1.30859	0.999866	2.15326	NA	NA
Misin14G148400	94.5589	97.7154	58.7625	80.1528	172.91	381.023	141.054	966.14	155.635	259.946	115.783	426.137	197.525	2693.29	445.33	906.496	40.712	122.257	65.6515	146.319	394.366	726.275	PF00004,PF14363	PTHR23070,PTHR23070:SF5				GO:0005524	AT5G40010.1	AATP1	AAA-ATPase 1	LOC_Os12g24320.1		ATPase 3, putative, expressed	rhiz	0.998574	-1.77703	0.96754	-0.874568	0.998234	1.80177	NA	NA
Misin15G196200	370.058	241.772	207.338	316.569	381.487	940.539	393.519	3401.57	428.019	566.729	408.646	873.783	252.284	2250.42	709.225	506.195	302.386	347.259	348.694	454.957	817.06	1205.02	PF00004,PF14363	PTHR23070,PTHR23070:SF5				GO:0005524	AT5G40010.1	AATP1	AAA-ATPase 1	LOC_Os12g24320.1		ATPase 3, putative, expressed	leaf-stem-rhiz	0.997059	-1.04602	0.931023	-0.423136	0.996763	1.08227	NA	NA
Misin15G196300	56.6406	51.318	51.0156	45.8045	61.978	155.898	39.183	578.201	70.1342	82.3408	51.7982	160.066	85.7642	848.405	118.504	227.465	27.9623	57.4225	42.2496	73.7041	146.531	317.209	PF00004,PF14363	PTHR23070,PTHR23070:SF5				GO:0005524	AT5G40010.1	AATP1	AAA-ATPase 1	LOC_Os12g24320.1		ATPase 3, putative, expressed	NA	0.99607	-1.52902	0.904281	-0.619179	0.994734	1.49503	NA	NA
Misin16G255800	37.8301	57.1465	40.4303	64.2596	51.584	63.6545	27.3629	182.767	251.444	316.278	327.675	483.264	178.642	159.773	103.088	102.865	128.13	194.469	124.858	211.913	198.469	81.0343	PF00004,PF14363	PTHR23070,PTHR23070:SF12			K08900	GO:0005524	AT3G50930.1	BCS1	cytochrome BC1 synthesis	LOC_Os05g51130.1		mitochondrial chaperone BCS1, putative, expressed	rhiz	0.99981	-2.06578	0.000906307	0.0132949	0.996323	1.23159	NA	NA
Misin16G256000	17.3743	22.58	17.3743	20.8332	22.4412	31.4947	25.0466	17.3743	20.3773	24.8157	18.9433	27.6368	20.9045	35.6386	46.5472	77.8626	22.3418	22.7967	21.3669	20.6158	22.312	30.8865	PF00004,PF14363	PTHR23070,PTHR23070:SF18				GO:0005524	AT3G50930.1	BCS1	cytochrome BC1 synthesis	LOC_Os01g42030.1		mitochondrial chaperone BCS1, putative, expressed	NA	NA	NA	NA	NA	NA	NA	NA	NA
Misin17G261600	43.1573	30.7717	39.0307	34.018	55.9368	169.41	107.382	51.0345	38.3029	86.6637	52.786	144.2	97.5864	333.171	467.222	1096.33	28.3806	41.3448	53.507	47.1173	93.0832	143.852	PF00004,PF14363	PTHR23070,PTHR23070:SF18				GO:0005524	AT3G50930.1	BCS1	cytochrome BC1 synthesis	LOC_Os05g51130.1		mitochondrial chaperone BCS1, putative, expressed	NA	0.993139	-1.3933	0.98485	-1.41546	0.997862	1.92607	NA	NA
Misin17G261800	106.91	97.7094	85.6022	160.646	116.998	156.105	84.5378	424.181	303.476	282.753	262.09	373.76	193.096	226.764	215.52	149.245	330.92	204.977	258.85	487.862	433.583	361.935	PF00004,PF14363	PTHR23070,PTHR23070:SF12			K08900	GO:0005524	AT3G50930.1	BCS1	cytochrome BC1 synthesis	LOC_Os05g51130.1		mitochondrial chaperone BCS1, putative, expressed	stem,rhiz	0.998954	-1.36887	0.987517	0.758803	0.825176	0.261503	NA	NA
Misin18G248300	67.229	56.2791	41.5287	58.0315	74.0305	464.122	128.873	959.428	170.216	501.32	640.945	1692.64	125.275	193.222	1129.22	71.2763	207.789	168.609	117.569	153.92	282.331	756.982	PF00004,PF14363	PTHR23070,PTHR23070:SF45	KOG0743			GO:0005524	AT3G28580.1		P-loop containing nucleoside triphosphate hydrolases superfamily protein	LOC_Os06g48250.1		ATPase, putative, expressed	stem	0.998791	-1.8709	0.928738	-0.528567	0.998717	1.59283	NA	NA
Misin19G242400	40.5573	48.2283	41.6988	85.3591	96.3972	769.88	174.372	227.503	196.02	436.393	260.057	564.211	159.062	251.761	296.785	86.1587	241.202	228.629	183.446	203.24	338.008	925.914	PF00004,PF14363	PTHR23070,PTHR23070:SF45	KOG0743			GO:0005524	AT5G40010.1	AATP1	AAA-ATPase 1	LOC_Os06g48250.1		ATPase, putative, expressed	stem	0.966762	-0.72038	0.938464	0.574357	0.116923	0.0533598	NA	NA
Misin19G242500	29.867	30.4101	33.5896	22.9888	27.9385	32.3653	35.6334	70.987	26.6117	28.088	25.2032	23.327	26.7708	23.312	21.3525	18.9047	36.5685	33.1312	30.222	24.6862	30.4022	32.9892	PF00004,PF14363	PTHR23070,PTHR23070:SF41	KOG0743			GO:0005524	AT3G28580.1		P-loop containing nucleoside triphosphate hydrolases superfamily protein	LOC_Os06g48240.1		AAA ATPase, putative, expressed	NA	NA	NA	NA	NA	NA	NA	NA	NA
MisinT244200	19.8407	17.3743	17.3743	17.3743	17.3743	17.3743	19.2221	18.8133	17.3743	17.3743	17.3743	18.8022	17.3743	17.3743	17.3743	18.7746	17.3743	17.3743	17.3743	18.9225	17.3743	17.3743	PF00004,PF14363	PTHR23070,PTHR23070:SF27	KOG0743		K08900	GO:0005524	AT3G28610.1		P-loop containing nucleoside triphosphate hydrolases superfamily protein	LOC_Os07g09470.1		ATPase, putative, expressed	NA	NA	NA	NA	NA	NA	NA	NA	NA
MisinT244500	20.6808	22.8318	20.5519	20.8671	25.4747	27.1475	33.2934	22.5773	25.5971	23.4623	23.8989	22.2558	26.0949	22.9923	22.2276	26.9629	24.437	20.9384	18.7388	20.978	22.5596	24.5473	PF00004,PF14363	PTHR23070,PTHR23070:SF27				GO:0005524	AT3G28610.1		P-loop containing nucleoside triphosphate hydrolases superfamily protein	LOC_Os07g09470.1		ATPase, putative, expressed	NA	NA	NA	NA	NA	NA	NA	NA	NA
MisinT519000	17.3743	17.3743	20.2239	17.3743	17.3743	17.3743	17.3743	17.3743	17.3743	17.3743	17.3743	17.3743	17.3743	17.3743	17.3743	17.3743	17.3743	17.3743	17.3743	17.3743	17.3743	17.3743	PF00004,PF14363	PTHR23070,PTHR23070:SF27	KOG0743			GO:0005524	AT3G28510.1		P-loop containing nucleoside triphosphate hydrolases superfamily protein	LOC_Os07g09470.1		ATPase, putative, expressed	NA	NA	NA	NA	NA	NA	NA	NA	NA
MisinT537500	581.11	318.851	452.188	363.066	362.708	357.768	237.524	412.436	580.887	508.095	490.551	702.306	350.559	778.469	179.776	128.727	379.077	440.417	424.244	501.165	485.488	391.705	PF00004,PF14363	PTHR23070,PTHR23070:SF27	KOG0743			GO:0005524	AT3G28610.1		P-loop containing nucleoside triphosphate hydrolases superfamily protein	LOC_Os01g19260.1		ATPase, putative, expressed	leaf-stem-rhiz	0.846805	-0.225752	0.0570127	0.031496	0.715265	0.164348	NA	NA
Misin05G141400	55.6128	43.1609	55.2081	42.0918	52.1003	42.0652	38.9224	41.7687	42.2482	44.4987	46.5437	36.7095	62.0108	41.5412	60.0105	47.4535	46.1894	30.2178	36.8423	30.5932	31.4927	41.7253	PF00004,PF14629	PTHR12087,PTHR12087:SF0	KOG2228			GO:0005524	AT2G01120.1	ATORC4,ORC4	origin recognition complex subunit 4	LOC_Os01g49010.2		ORC4 - Putative origin recognition complex subunit 4, expressed	NA	NA	NA	NA	NA	NA	NA	NA	NA
Misin01G364300	931.631	1223.44	1109.71	1024.76	996.509	903.339	1287.47	383.036	456.949	479.091	431.745	546.304	378.754	508.102	533.988	634.452	666.282	684.728	664.344	522.59	672.775	717.316	PF00005	PTHR24220,PTHR24220:SF85			K09013	GO:0016887,GO:0005524	AT3G10670.1	ATNAP7,NAP7	non-intrinsic ABC protein 7	LOC_Os03g21490.2		ABC transporter, ATP-binding protein, putative, expressed	leaf-stem-rhiz	1	0.941729	0.806819	-0.155204	0.997881	-0.84419	NA	NA
Misin01G373300	209.205	125.283	117.238	263.569	242	1345.82	323.987	182.923	181.966	138.166	152.826	153.652	190.633	175.237	185.136	206.294	213.872	141.324	175.942	157.52	220.963	398.86	PF00005	PTHR12847,PTHR12847:SF5	KOG2355	3.6.3.36	K12608	GO:0016887,GO:0005524	AT5G02270.1	ATNAP9,NAP9	non-intrinsic ABC protein 9	LOC_Os03g20170.1		ABC transporter, ATP-binding protein, putative, expressed	leaf-stem-rhiz	0.994177	1.01656	0.786695	-0.28131	0.976989	-0.820297	NA	NA
Misin01G426100	1574.02	1761.12	1282.76	1419.46	1283.94	1359.15	1365.24	1838.22	2190.64	2812.86	2323.26	2231.32	1968.46	1949.42	2898.66	3590.98	1931.03	3033.18	2386.96	1728.36	1670.07	1349.33	PF00005	PTHR19248		3.6.3.25		GO:0016887,GO:0005524	AT4G19210.1	ATRLI2,RLI2	RNAse l inhibitor protein 2	LOC_Os11g34350.1		ATP-binding cassette sub-family E member 1, putative, expressed	leaf-stem-rhiz	0.999804	-0.671771	0.0357299	0.0151115	0.998261	0.509426	NA	NA
Misin02G200200	537.178	422.975	443.302	302.001	315.043	170.866	253.392	192.069	108.889	135.29	116.164	118.22	162.476	150.17	163.852	191.881	133.588	189.587	125.982	184.922	124.437	144.267	PF00005	PTHR19241,PTHR19241:SF263	KOG0061	3.6.3.29		GO:0016887,GO:0005524	AT2G37010.1	ATNAP12,NAP12	non-intrinsic ABC protein 12	LOC_Os10g30610.2		white-brown complex homolog protein, putative, expressed	leaf-stem-rhiz	0.999642	1.20926	0.967512	-0.627924	0.980199	-0.766812	NA	NA
Misin02G343300	577.44	508.392	505.057	634.093	639.915	552.285	591.657	220.396	308.767	305.313	269.473	372.776	279.722	437.095	403.943	471.397	363.845	327.831	353.614	337.614	429.451	501.95	PF00005	PTHR24220,PTHR24220:SF85			K09013	GO:0016887,GO:0005524	AT3G10670.1	ATNAP7,NAP7	non-intrinsic ABC protein 7	LOC_Os03g21490.2		ABC transporter, ATP-binding protein, putative, expressed	leaf-stem-rhiz	0.998891	0.682335	0.823362	-0.193079	0.976479	-0.510695	NA	NA
Misin02G355800	96.4742	134.544	140.089	115.566	93.254	62.7428	111.261	58.1864	63.1758	74.1386	78.2179	86.0804	114.367	80.2129	90.2991	72.7375	85.0056	104.582	91.3071	94.4113	101.438	62.8089	PF00005	PTHR24220,PTHR24220:SF218				GO:0016887,GO:0005524	AT4G33460.1	ATNAP13,EMB2751	ABC transporter family protein	LOC_Os01g56400.1		ABC transporter, ATP-binding protein, putative, expressed	NA	0.893304	0.344004	0.0321278	-0.0179785	0.8312	-0.306433	NA	NA
Misin02G363400	249.903	185.522	177.768	381.17	306.381	2014.84	575.345	341.081	234.133	205.591	194.407	206.853	216.661	365.3	344.661	609.937	301.179	252.064	271.108	252.117	423.872	709.116	PF00005	PTHR12847,PTHR12847:SF5	KOG2355	3.6.3.36	K12608	GO:0016887,GO:0005524	AT5G02270.1	ATNAP9,NAP9	non-intrinsic ABC protein 9	LOC_Os03g20170.1		ABC transporter, ATP-binding protein, putative, expressed	leaf-stem-rhiz	0.98815	0.805901	0.667823	-0.182636	0.967801	-0.658284	NA	NA
Misin03G046000	752.065	709.882	590.125	966.992	625.746	943.769	855.864	713.432	563.016	683.259	504.595	573.846	508.31	844.021	807.313	1267.78	649.586	968.91	773.071	621.062	945.659	890.163	PF00005	PTHR19211,PTHR19211:SF57		3.6.1.3	K06184	GO:0016887,GO:0005524	AT3G54540.1	ATGCN4,GCN4	general control non-repressible 4	LOC_Os03g32630.1		ABC transporter, ATP-binding protein, putative, expressed	leaf-stem-rhiz	0.304395	0.0505627	0.686283	0.117036	0.767237	-0.144204	NA	NA
Misin03G122500	236.238	256.884	269.006	273.32	338.062	260.815	347.782	240.724	154.157	138.177	140.907	159.437	153.026	176.646	111.974	167.727	157.646	164.332	170.168	201.077	171.873	198.702	PF00005	PTHR24220,PTHR24220:SF441		3.6.3.25		GO:0016887,GO:0005524	AT1G65410.1	ATNAP11,NAP11,TGD3	non-intrinsic ABC protein 11	LOC_Os03g46740.1		ABC transporter, ATP-binding protein, putative, expressed	leaf-stem-rhiz	0.998107	0.767531	0.850808	-0.265638	0.963975	-0.543845	NA	NA
Misin04G055400	607.29	615.627	588.06	854.849	509.99	840.493	594.795	583.04	530.711	614.098	490.579	504.03	417.593	612.779	515.767	718.402	564.353	837.413	761.509	587.199	690.405	600.913	PF00005	PTHR19211,PTHR19211:SF57		3.6.1.3	K06184	GO:0016887,GO:0005524	AT3G54540.1	ATGCN4,GCN4	general control non-repressible 4	LOC_Os03g32630.1		ABC transporter, ATP-binding protein, putative, expressed	leaf-stem-rhiz	0.766462	0.134827	0.821852	0.168089	0.93437	-0.267344	NA	NA
Misin04G125000	134.606	127.81	130.254	160.156	175.966	120.666	160.004	149.863	156.809	155.549	164.668	136.048	180.835	137.621	153.506	126.398	202.088	176.776	223.521	183.058	200.721	185.559	PF00005	PTHR24220,PTHR24220:SF441		3.6.3.25		GO:0016887,GO:0005524	AT1G65410.1	ATNAP11,NAP11,TGD3	non-intrinsic ABC protein 11	LOC_Os03g46740.1		ABC transporter, ATP-binding protein, putative, expressed	leaf-stem-rhiz	0.819678	-0.219555	0.929183	0.394105	0.624986	-0.158631	NA	NA
Misin05G162000	20.6808	27.0788	23.9768	21.8183	31.5946	27.7281	37.6936	18.8133	19.7052	20.8463	21.2174	21.8036	30.6797	20.2481	20.1834	18.7746	21.6569	17.3743	18.7137	18.6793	18.5007	19.2448	PF00005	PTHR24223,PTHR24223:SF222		3.6.3.44		GO:0016887,GO:0005524	AT1G04120.1	ABCC5,ATABCC5,ATMRP5,MRP5	multidrug resistance-associated protein 5	LOC_Os01g67580.1		multidrug resistance-associated protein, putative, expressed	NA	NA	NA	NA	NA	NA	NA	NA	NA
Misin05G281900	343.791	345.468	292.637	314.078	311.841	204.589	314.952	62.514	79.317	128.801	80.4793	120.435	91.9481	85.8982	94.8142	154.924	110.433	122.158	98.9816	109.12	84.0696	66.5124	PF00005	PTHR24220,PTHR24220:SF218				GO:0016887,GO:0005524	AT4G33460.1	ATNAP13,EMB2751	ABC transporter family protein	LOC_Os01g56400.1		ABC transporter, ATP-binding protein, putative, expressed	leaf	1	1.60299	0.982766	-0.915116	0.990292	-1.04079	NA	NA
Misin05G285600	187.041	222.956	203.351	183.03	196.504	101.448	225.518	71.2321	74.0945	65.6634	76.0532	79.7188	93.508	85.3314	90.5409	77.0804	101.001	97.2131	91.06	95.9917	110.447	89.9638	PF00005	PTHR24220,PTHR24220:SF218	KOG2355			GO:0016887,GO:0005524	AT4G33460.1	ATNAP13,EMB2751	ABC transporter family protein	LOC_Os01g56400.1		ABC transporter, ATP-binding protein, putative, expressed	NA	0.999492	1.1094	0.882427	-0.357096	0.985247	-0.867329	NA	NA
Misin05G331100	88.1157	79.3368	82.3025	64.7762	65.2479	58.4557	47.2042	65.3841	62.545	56.4677	56.822	65.5607	92.3381	57.0778	73.5441	74.6703	55.7876	44.3136	42.2611	51.5694	43.1353	56.5113	PF00005	PTHR24223,PTHR24223:SF249	KOG2355	3.6.3.44		GO:0016887,GO:0005524	AT3G13090.1	ATABCC6,ATMRP8,MRP8	multidrug resistance-associated protein 8	LOC_Os02g18700.1		ABC transporter family protein, putative, expressed	NA	0.671537	0.201702	0.927621	-0.472208	0.601037	0.176738	NA	NA
Misin06G272800	21.2137	33.4629	31.8334	23.4615	25.8688	25.8466	20.14	21.0617	24.0072	20.8463	24.9439	20.218	28.7168	26.13	25.495	18.7746	20.0456	22.7967	22.0574	23.4235	20.8942	19.2448	PF00005	PTHR24220,PTHR24220:SF218		3.6.3.44		GO:0016887,GO:0005524	AT4G33460.1	ATNAP13,EMB2751	ABC transporter family protein	LOC_Os01g56400.1		ABC transporter, ATP-binding protein, putative, expressed	NA	NA	NA	NA	NA	NA	NA	NA	NA
Misin06G272900	22.0865	24.6798	19.0481	23.4969	25.7484	20.9812	22.0589	17.3743	17.3743	18.7399	18.9433	20.1549	21.1389	17.3743	17.3743	17.3743	17.3743	17.3743	17.3743	20.2396	17.3743	17.3743	PF00005	PTHR24220				GO:0016887,GO:0005524	AT4G33460.1	ATNAP13,EMB2751	ABC transporter family protein	LOC_Os01g56400.1		ABC transporter, ATP-binding protein, putative, expressed	NA	NA	NA	NA	NA	NA	NA	NA	NA
Misin06G273200	62.7098	90.1345	83.7388	64.088	80.3679	39.3238	56.1876	41.0578	60.1742	48.0202	57.9366	53.6842	97.2762	52.9285	67.2205	50.6303	52.156	53.0027	46.203	50.7251	52.4444	41.589	PF00005	PTHR24220,PTHR24220:SF218	KOG2355			GO:0016887,GO:0005524	AT4G33460.1	ATNAP13,EMB2751	ABC transporter family protein	LOC_Os01g56400.1		ABC transporter, ATP-binding protein, putative, expressed	NA	0.799023	0.284124	0.852883	-0.335198	0.00276411	0.00347736	NA	NA
Misin06G273500	60.9004	67.0415	66.9245	59.2945	61.0691	32.1964	48.6301	31.9238	41.3363	40.4032	42.8371	41.1278	53.3074	43.1207	49.7041	38.9526	37.8267	51.8247	44.7087	45.0194	53.1735	33.2969	PF00005			3.6.3.44		GO:0016887,GO:0005524	AT4G33460.1	ATNAP13,EMB2751	ABC transporter family protein	LOC_Os01g56400.1		ABC transporter, ATP-binding protein, putative, expressed	NA	NA	NA	NA	NA	NA	NA	NA	NA
Misin06G276700	50.4358	67.443	50.7226	45.8791	59.8754	30.0416	43.4443	32.1449	39.2972	42.163	38.5702	37.3625	57.0617	41.0669	42.3855	35.0693	36.3038	38.9505	37.1621	37.1921	39.392	28.8975	PF00005	PTHR24220,PTHR24220:SF218		3.6.3.44		GO:0016887,GO:0005524	AT4G33460.1	ATNAP13,EMB2751	ABC transporter family protein	LOC_Os01g56400.1		ABC transporter, ATP-binding protein, putative, expressed	NA	NA	NA	NA	NA	NA	NA	NA	NA
Misin07G070800	26.2446	21.8348	21.8976	25.6526	23.6304	21.3442	20.14	18.89	22.7701	21.546	26.0252	23.9045	24.6548	18.6742	22.4162	19.9978	25.0161	21.168	27.203	27.9191	24.9323	20.1757	PF00005	PTHR24221				GO:0016887,GO:0005524	AT3G28360.1	PGP16	P-glycoprotein 16	LOC_Os02g09720.1		multidrug resistance protein, putative, expressed	NA	NA	NA	NA	NA	NA	NA	NA	NA
Misin07G089400	111.859	124.251	148.131	59.0136	78.3816	33.0958	38.0779	23.2264	27.2096	31.8349	23.3243	20.8214	26.89	25.9386	23.8911	22.3747	23.4728	25.9981	23.2448	28.406	24.7764	17.3743	PF00005	PTHR19229,PTHR19229:SF127		3.6.3.29		GO:0016887,GO:0005524,GO:0016021,GO:0006810,GO:0005215	AT3G47780.1	ATATH6,ATH6	ABC2 homolog 6	LOC_Os02g11960.1		ABC transporter, ATP-binding protein, putative, expressed	NA	0.999662	1.75023	0.978035	-1.05431	0.98077	-1.13008	NA	NA
Misin07G119400	129.012	95.7625	84.3539	146.484	160.607	170.966	156.43	97.1336	67.6396	81.0461	62.827	104.307	58.644	67.4091	68.6425	84.6077	52.0447	87.5083	59.3765	99.5608	98.8255	97.4681	PF00005	PTHR19248,PTHR19248:SF18		3.6.3.19	K06174	GO:0016887,GO:0005524	AT4G19210.1	ATRLI2,RLI2	RNAse l inhibitor protein 2	LOC_Os02g18180.1		ATP-binding cassette sub-family E member 1, putative, expressed	NA	0.992344	0.789177	0.820062	-0.312096	0.940252	-0.529668	NA	NA
Misin07G535600	176.312	153.18	145.886	212.122	176.451	332.513	255.465	1284.4	173.907	166.138	172.249	134.338	132.432	108.08	121.435	121.146	344.74	328.137	357.871	308.025	414.547	489.427	PF00005	PTHR12847,PTHR12847:SF6	KOG2355	3.6.3.43	K12608	GO:0016887,GO:0005524	AT1G03905.1		P-loop containing nucleoside triphosphate hydrolases superfamily protein	LOC_Os02g56550.1		ABC transporter, ATP-binding protein, putative, expressed	leaf-stem-rhiz	0.969955	-0.563114	0.963614	0.61825	0.213852	-0.100831	NA	NA
Misin08G070900	27.0588	23.7268	32.1925	31.6184	33.1572	23.2645	43.4701	23.31	50.7983	30.6312	31.8443	24.9757	23.2524	19.7307	24.642	18.9047	51.7547	42.371	69.0019	67.3647	50.0623	30.0803	PF00005	PTHR24221				GO:0016887,GO:0005524	AT3G28345.1		ABC transporter family protein	LOC_Os02g09720.1		multidrug resistance protein, putative, expressed	NA	NA	NA	NA	NA	NA	NA	NA	NA
Misin08G319500	514.436	337.726	348.671	565.95	479.407	1055.9	871.33	809.001	320.592	315.478	317.746	283.094	239.878	222.943	245.945	224.507	503.221	402.714	445.383	413.111	522.236	794.565	PF00005	PTHR12847,PTHR12847:SF6	KOG2355	3.6.3.43	K12608	GO:0016887,GO:0005524	AT1G03905.1		P-loop containing nucleoside triphosphate hydrolases superfamily protein	LOC_Os02g56550.1		ABC transporter, ATP-binding protein, putative, expressed	leaf-stem-rhiz	0.992108	0.592287	0.773209	0.19259	0.989399	-0.768386	NA	NA
Misin09G003500	19.5642	19.735	20.2239	17.3743	19.1265	19.0082	17.3743	24.1306	19.0788	19.9283	23.2159	23.9853	24.3369	22.0964	23.1213	20.8439	20.4024	21.2333	21.3669	22.1704	19.0267	22.0061	PF00005	PTHR24221,PTHR24221:SF228				GO:0016887,GO:0005524	AT3G28390.1	PGP18	P-glycoprotein 18	LOC_Os01g52550.1		ABC transporter, ATP-binding protein, putative, expressed	NA	NA	NA	NA	NA	NA	NA	NA	NA
Misin09G124700	136.109	149.316	141.949	105.13	144.816	79.2933	137.433	56.8533	86.9877	93.8782	93.6455	103.184	92.9404	81.5944	106.689	119.131	87.1532	77.7751	72.6244	68.4967	84.049	84.9617	PF00005	PTHR24220,PTHR24220:SF511		3.6.3.25		GO:0016887,GO:0005524	AT5G14100.1	ATNAP14,NAP14	non-intrinsic ABC protein 14	LOC_Os11g29850.1		ABC transporter, ATP-binding protein, putative, expressed	NA	0.972517	0.536181	0.928731	-0.436909	0.563131	-0.167088	NA	NA
Misin10G090600	297.42	317.668	322.075	281.031	320.076	144.131	239.11	182.912	219.144	240.313	248.151	241.645	284.006	205.157	257.319	295.253	273.352	242.809	232.343	208.786	227.522	178.211	PF00005	PTHR24220,PTHR24220:SF511		3.6.3.25		GO:0016887,GO:0005524	AT5G14100.1	ATNAP14,NAP14	non-intrinsic ABC protein 14	LOC_Os11g29850.1		ABC transporter, ATP-binding protein, putative, expressed	leaf-stem-rhiz	0.81161	0.207894	0.714436	-0.164743	0.170002	-0.0550858	NA	NA
Misin11G022700	235.705	285.386	242.439	148.656	139.626	113.02	162.252	144.22	50.1319	65.2212	94.0266	95.0052	45.1553	100.317	54.2425	45.9226	101.764	91.1026	48.3204	91.4758	63.7994	86.1677	PF00005	PTHR19241,PTHR19241:SF217	KOG0061			GO:0016887,GO:0005524	AT2G37010.1	ATNAP12,NAP12	non-intrinsic ABC protein 12	LOC_Os04g11820.1		white-brown complex homolog protein, putative, expressed	leaf	0.998962	1.23592	0.944174	-0.612104	0.968226	-0.811309	NA	NA
Misin11G107100	17.3743	20.2194	19.0481	19.0721	23.305	17.3743	21.6361	17.3743	21.0656	23.2405	27.3162	17.3743	28.9824	23.3854	17.3743	18.9047	17.3743	20.56	18.7388	18.9225	17.3743	18.5911	PF00005	PTHR19241,PTHR19241:SF169		3.6.3.25		GO:0016887,GO:0005524	AT2G29940.1	ATPDR3,PDR3	pleiotropic drug resistance 3	LOC_Os01g24010.1		pleiotropic drug resistance protein, putative, expressed	NA	NA	NA	NA	NA	NA	NA	NA	NA
Misin12G024200	26.6186	23.9988	29.2375	23.5161	23.9059	21.779	26.1307	32.4444	39.3568	40.8248	43.4126	26.1289	63.3926	32.6391	53.4056	28.2747	44.8593	33.9117	39.2729	27.4044	33.0704	27.6836	PF00005	PTHR19241,PTHR19241:SF217				GO:0016887,GO:0005524	AT2G37010.1	ATNAP12,NAP12	non-intrinsic ABC protein 12	LOC_Os04g11820.1		white-brown complex homolog protein, putative, expressed	NA	NA	NA	NA	NA	NA	NA	NA	NA
Misin12G024500	86.9131	68.0191	89.6126	72.539	72.0509	71.3318	86.2189	55.859	42.367	40.8566	53.3816	46.4853	42.6707	47.2549	35.8573	29.6254	42.3645	44.0737	32.8046	48.0547	46.3558	59.2711	PF00005	PTHR19241,PTHR19241:SF217	KOG0061			GO:0016887,GO:0005524	AT2G37010.1	ATNAP12,NAP12	non-intrinsic ABC protein 12	LOC_Os04g11820.1		white-brown complex homolog protein, putative, expressed	NA	NA	NA	NA	NA	NA	NA	NA	NA
Misin12G233300	163.235	125.352	119.81	106.27	116.257	79.9415	81.8119	89.4413	93.5479	97.4699	76.9179	83.2818	104.815	61.4556	91.6694	52.2784	127.478	100.635	100.167	90.9864	88.7918	122.783	PF00005	PTHR24220,PTHR24220:SF508		3.6.3.41		GO:0016887,GO:0005524	AT1G63270.1	ATNAP10,NAP10	non-intrinsic ABC protein 10	LOC_Os04g53550.1		ABC transporter, ATP-binding protein, putative, expressed	NA	0.845202	0.290142	0.441624	0.133347	0.895714	-0.386791	NA	NA
Misin12G233600	84.372	71.8882	69.848	79.4697	62.7357	48.1922	47.3881	67.6266	74.6845	68.9361	76.372	64.288	64.0756	58.607	61.1701	50.7072	99.6799	105.35	97.9199	75.3638	78.8848	98.1462	PF00005	PTHR24220,PTHR24220:SF508		3.6.3.41		GO:0016887,GO:0005524	AT1G63270.1	ATNAP10,NAP10	non-intrinsic ABC protein 10	LOC_Os04g53550.1		ABC transporter, ATP-binding protein, putative, expressed	NA	NA	NA	NA	NA	NA	NA	NA	NA
Misin14G122600	20.6808	21.8348	21.1673	23.4615	26.7339	24.5854	20.8155	17.3743	17.3743	22.5613	26.2709	18.8022	32.2379	18.6742	21.7076	22.0671	21.7099	18.8028	20.7306	22.673	19.9394	18.6441	PF00005	PTHR19241,PTHR19241:SF166				GO:0016887,GO:0005524	AT2G29940.1	ATPDR3,PDR3	pleiotropic drug resistance 3	LOC_Os02g11760.1		pleiotropic drug resistance protein, putative, expressed	NA	NA	NA	NA	NA	NA	NA	NA	NA
Misin16G026700	61.8533	102.229	93.3688	60.4909	60.2397	28.461	36.711	49.3295	93.2564	110.051	93.95	91.2444	99.5003	72.1271	102.045	64.6137	78.2388	85.3319	68.8316	56.4643	45.6637	31.005	PF00005	PTHR19241,PTHR19241:SF200		3.6.3.19		GO:0016887,GO:0005524	AT2G28070.1		ABC-2 type transporter family protein	LOC_Os03g64200.1		ABC-2 type transporter, putative, expressed	NA	0.83023	-0.310048	0.806239	-0.312621	0.939145	0.495468	NA	NA
Misin17G223600	19.5642	28.3727	25.5373	28.5351	29.6292	23.8827	27.2567	23.2691	22.0382	18.7708	21.7622	21.9971	23.0208	17.3743	19.7224	20.3042	22.0479	18.488	17.3743	18.6793	17.3743	19.6331	PF00005	PTHR24221,PTHR24221:SF270				GO:0016887,GO:0005524	AT4G18050.1	PGP9	P-glycoprotein 9	LOC_Os05g47490.1		MDR-like ABC transporter, putative, expressed	NA	NA	NA	NA	NA	NA	NA	NA	NA
Misin18G148200	24.5201	23.7268	27.2134	24.9322	17.3743	19.3473	19.2221	17.3743	20.5128	18.8292	18.9433	18.7901	22.5332	17.3743	17.3743	18.9047	17.3743	17.3743	17.3743	17.3743	17.3743	19.6331	PF00005	PTHR19241,PTHR19241:SF254	KOG0061	3.6.3.17		GO:0016887,GO:0005524	AT5G60740.1		ABC transporter family protein	LOC_Os06g51460.1		white-brown complex homolog protein, putative, expressed	NA	NA	NA	NA	NA	NA	NA	NA	NA
Misin18G246900	17.3743	23.9123	20.2239	19.1693	22.4096	21.8753	35.4604	23.31	41.6777	32.9617	20.3673	42.1352	26.6754	33.1455	21.3565	30.1873	76.1252	94.8609	101.291	88.7638	102.089	44.7769	PF00005	PTHR24220	KOG2355	3.6.3.27		GO:0016887,GO:0005524	AT1G67940.1	ATNAP3,AtSTAR1,NAP3	non-intrinsic ABC protein 3	LOC_Os06g48060.1		ABC transporter, ATP-binding protein, putative, expressed	NA	NA	NA	NA	NA	NA	NA	NA	NA
Misin18G247100	67.0814	76.7484	72.5402	82.9115	84.2194	76.1182	81.9075	291.502	183.66	131.664	124.87	342.203	161.316	200.088	150.595	253.553	205.618	220.673	361.579	274.21	312.677	150.319	PF00005	PTHR24220	KOG2355	3.6.3.27		GO:0016887,GO:0005524	AT1G67940.1	ATNAP3,AtSTAR1,NAP3	non-intrinsic ABC protein 3	LOC_Os06g48060.1		ABC transporter, ATP-binding protein, putative, expressed	stem,rhiz	0.999568	-1.53519	0.979996	0.757576	0.87304	0.343026	NA	NA
Misin19G147600	27.3083	41.2104	45.661	54.6975	36.5664	22.8028	27.9785	17.3743	17.3743	17.3743	17.3743	17.3743	17.3743	17.3743	17.3743	17.3743	20.6963	21.9918	17.3743	18.9225	17.3743	17.3743	PF00005	PTHR19241,PTHR19241:SF254	KOG0061	3.6.3.17		GO:0016887,GO:0005524	AT5G60740.1		ABC transporter family protein	LOC_Os06g51460.1		white-brown complex homolog protein, putative, expressed	NA	NA	NA	NA	NA	NA	NA	NA	NA
Misin19G243600	112.951	37.3151	90.2903	112.497	83.8784	81.8176	171.001	139.541	164.966	99.5727	112.61	229.807	145.854	128.146	157.331	185.023	94.2131	97.7608	200.936	181.759	147.824	57.5167	PF00005	PTHR24220	KOG2355	3.6.3.27		GO:0016887,GO:0005524	AT1G67940.1	ATNAP3,AtSTAR1,NAP3	non-intrinsic ABC protein 3	LOC_Os06g48060.1		ABC transporter, ATP-binding protein, putative, expressed	rhiz	0.953856	-0.491719	0.00499813	-0.00245868	0.913345	0.396349	NA	NA
Misin19G243800	329.262	298.551	408.018	253.023	268.313	55.458	535.752	25.264	28.5022	26.0683	18.9433	24.1101	25.7489	17.3743	22.9366	21.3771	51.3528	72.0955	79.0606	59.2824	61.7948	32.8338	PF00005	PTHR24220		3.6.3.27		GO:0016887,GO:0005524	AT1G67940.1	ATNAP3,AtSTAR1,NAP3	non-intrinsic ABC protein 3	LOC_Os06g48060.1		ABC transporter, ATP-binding protein, putative, expressed	NA	1	3.02398	0.984611	-1.27949	1	-3.02247	NA	NA
Misin19G243900	40.0355	39.5403	48.9183	34.993	32.556	24.7267	49.4709	28.8552	25.6424	31.2996	20.3673	34.5567	26.4097	26.6955	30.2671	45.1511	21.4537	28.0437	24.9757	23.5931	23.8936	28.9792	PF00005	PTHR24220	KOG2355	3.6.3.27		GO:0016887,GO:0005524	AT1G67940.1	ATNAP3,AtSTAR1,NAP3	non-intrinsic ABC protein 3	LOC_Os06g48060.1		ABC transporter, ATP-binding protein, putative, expressed	NA	NA	NA	NA	NA	NA	NA	NA	NA
MisinT170400	332.586	388.915	282.473	382.979	350.917	402.091	224.376	638.939	592.748	912.706	664.115	739.964	673.822	986.073	1244.73	1696.09	441.547	639.563	549.841	392.323	516.038	556.904	PF00005	PTHR19211,PTHR19211:SF45		3.6.1.3		GO:0016887,GO:0005524	AT1G64550.1	ATGCN3,GCN3	general control non-repressible 3	LOC_Os02g58020.1		ABC transporter, ATP-binding protein, putative, expressed	leaf-stem-rhiz	0.999554	-1.16126	0.949854	-0.361105	0.999538	1.10531	NA	NA
MisinT294400	19.5642	20.2194	17.3743	17.3743	17.3743	17.3743	17.3743	17.3743	17.3743	18.7399	17.3743	18.8022	17.3743	17.3743	17.3743	17.3743	18.6819	17.3743	17.3743	18.6793	17.3743	17.3743	PF00005	PTHR24221,PTHR24221:SF239				GO:0016887,GO:0005524	AT4G18050.1	PGP9	P-glycoprotein 9	LOC_Os01g34970.1		MDR-like ABC transporter, putative, expressed	NA	NA	NA	NA	NA	NA	NA	NA	NA
MisinT294500	19.8407	17.3743	19.0481	17.3743	17.3743	18.9125	17.3743	17.3743	21.4848	18.8292	18.7983	20.9031	18.8078	18.8302	17.3743	17.3743	17.3743	17.3743	17.3743	19.8318	18.813	17.3743	PF00005	PTHR24221,PTHR24221:SF239				GO:0016887,GO:0005524	AT2G47000.1	ABCB4,ATPGP4,MDR4,PGP4	ATP binding cassette subfamily B4	LOC_Os01g50160.1		MDR-like ABC transporter, putative, expressed	NA	NA	NA	NA	NA	NA	NA	NA	NA
Misin01G060800	368.169	418.28	418.385	709.349	785.543	953.277	830.308	323.23	242.741	210.765	272.517	288.582	203.074	268.343	178.355	223.807	295.606	346.764	327.116	604.988	442.533	413.746	PF00005,PF00664	PTHR24221,PTHR24221:SF127		3.6.3.43		GO:0016887,GO:0005524,GO:0055085,GO:0042626,GO:0016021,GO:0006810	AT5G39040.1	ALS1,ATTAP2,TAP2	transporter associated with antigen processing protein 2	LOC_Os03g54790.1		ABC transporter, ATP-binding protein, putative, expressed	leaf-stem-rhiz	0.999802	1.07411	0.182612	-0.0465941	0.997899	-1.12213	NA	NA
Misin01G364800	425.293	511.757	501.203	362.643	672.66	624.73	585.792	420.783	383.537	367.208	356.706	415.279	447.413	507.828	571.139	720.932	315.36	281.334	276.022	247.317	268.603	344.717	PF00005,PF00664	PTHR24221,PTHR24221:SF18		3.6.3.46	K05663	GO:0016887,GO:0005524,GO:0055085,GO:0042626,GO:0016021,GO:0006810	AT5G58270.1	ATATM3,ATM3,STA1	ABC transporter of the mitochondrion 3	LOC_Os06g03770.1		ABC transporter, ATP-binding protein, putative, expressed	leaf-stem-rhiz	0.980121	0.416217	0.990983	-0.767439	0.771431	0.168824	NA	NA
Misin01G393700	57.3373	66.6256	40.463	51.5015	54.4286	129.098	54.6478	50.0623	66.8278	60.7543	61.8534	64.2495	42.7441	42.1673	40.2544	27.8356	36.4537	48.8377	36.5905	45.9039	44.6883	38.7785	PF00005,PF00664	PTHR24223,PTHR24223:SF181	KOG0058	3.6.3.44		GO:0016887,GO:0005524,GO:0055085,GO:0042626,GO:0016021,GO:0006810	AT3G13080.2	ATMRP3,MRP3	multidrug resistance-associated protein 3	LOC_Os01g07870.1		ABC transporter family protein, putative, expressed	NA	0.914675	0.456849	0.901747	-0.437801	0.183399	-0.0877541	NA	NA
Misin01G395500	610.725	854.427	689.688	776.923	880.796	719.458	782.045	758.959	612.259	596.544	767.973	789.967	592.032	800.09	637.465	576.3	472.571	609.417	477.465	702.911	531.998	684.49	PF00005,PF00664	PTHR24222,PTHR24222:SF27		3.6.3.44	K05658	GO:0016887,GO:0005524,GO:0055085,GO:0042626,GO:0016021,GO:0006810	AT3G55320.1	PGP20	P-glycoprotein 20	LOC_Os03g17180.1		ABC transporter, ATP-binding protein, putative, expressed	leaf-stem-rhiz	0.946574	0.235666	0.952498	-0.297099	0.0818704	0.0204633	NA	NA
Misin01G486100	47.9361	55.3387	41.2544	91.7014	116.426	163.796	105.09	157.928	122.513	118.308	131.973	162.494	119.478	314.148	243.764	270.225	134.179	162.095	150.927	237.652	202.762	262.306	PF00005,PF00664	PTHR24223,PTHR24223:SF189		3.6.3.44		GO:0016887,GO:0005524,GO:0055085,GO:0042626,GO:0016021,GO:0006810	AT1G04120.1	ABCC5,ATABCC5,ATMRP5,MRP5	multidrug resistance-associated protein 5	LOC_Os03g04920.1		multidrug resistance-associated protein, putative, expressed	stem,rhiz	0.99469	-1.04027	0.905727	0.420172	0.909425	0.397626	NA	NA
Misin02G064600	540.759	570.703	537.701	986.515	1175.12	1715.76	1319.68	438.792	336.997	323.127	359.511	446.93	298.804	439.819	334.47	375.243	414.908	413.86	450.388	706.745	606.711	678.549	PF00005,PF00664	PTHR24221,PTHR24221:SF127		3.6.3.43		GO:0016887,GO:0005524,GO:0055085,GO:0042626,GO:0016021,GO:0006810	AT5G39040.1	ALS1,ATTAP2,TAP2	transporter associated with antigen processing protein 2	LOC_Os03g54790.1		ABC transporter, ATP-binding protein, putative, expressed	leaf-stem-rhiz	0.999959	1.17669	0.863334	-0.22886	0.998699	-1.07259	NA	NA
Misin02G384300	606.25	727.135	679.642	695.338	792.863	758.849	883.687	991.167	664.283	672.826	829.462	885.501	677.236	791.699	759.133	661.75	457.3	525.62	425.679	607.194	466.493	641.584	PF00005,PF00664	PTHR24222,PTHR24222:SF27		3.6.3.44	K05658	GO:0016887,GO:0005524,GO:0055085,GO:0042626,GO:0016021,GO:0006810	AT3G55320.1	PGP20	P-glycoprotein 20	LOC_Os03g17180.1		ABC transporter, ATP-binding protein, putative, expressed	leaf-stem-rhiz	0.793935	0.132997	0.986154	-0.536921	0.957604	0.281984	NA	NA
Misin02G386300	47.3663	41.1727	43.2837	44.245	49.2139	52.3997	35.7942	49.9869	28.6192	28.5082	27.4065	31.3684	25.8147	53.2808	30.514	34.3644	22.4954	29.1809	29.223	35.5613	30.8474	37.5816	PF00005,PF00664	PTHR24223,PTHR24223:SF181		3.6.3.44		GO:0016887,GO:0005524,GO:0055085,GO:0042626,GO:0016021,GO:0006810	AT3G13080.2	ATMRP3,MRP3	multidrug resistance-associated protein 3	LOC_Os01g07870.1		ABC transporter family protein, putative, expressed	NA	NA	NA	NA	NA	NA	NA	NA	NA
Misin02G484300	62.0662	79.2105	58.6052	157.004	266.563	411.368	283.257	326.419	172.765	239.447	234.59	331.772	278.29	803.663	542.503	630.315	179.635	273.821	257.599	401.141	452.796	647.333	PF00005,PF00664	PTHR24223,PTHR24223:SF189		3.6.3.44		GO:0016887,GO:0005524,GO:0055085,GO:0042626,GO:0016021,GO:0006810	AT1G04120.1	ABCC5,ATABCC5,ATMRP5,MRP5	multidrug resistance-associated protein 5	LOC_Os03g04920.1		multidrug resistance-associated protein, putative, expressed	stem,rhiz	0.995101	-0.989931	0.793845	0.251816	0.963327	0.515821	NA	NA
Misin03G001200	34.6745	32.1259	31.1681	40.2444	35.4157	29.0041	34.336	28.2682	25.8497	20.8463	28.4821	20.5585	21.6329	23.569	25.905	22.3747	26.5434	32.4424	34.9571	33.1476	30.8824	33.7273	PF00005,PF00664	PTHR24223,PTHR24223:SF249		3.6.3.44		GO:0016887,GO:0005524,GO:0055085,GO:0042626,GO:0016021,GO:0006810	AT3G13080.1	ATMRP3,MRP3	multidrug resistance-associated protein 3	LOC_Os01g07870.1		ABC transporter family protein, putative, expressed	NA	NA	NA	NA	NA	NA	NA	NA	NA
Misin03G130100	51.2445	52.5071	68.51	59.3083	88.9394	70.4344	93.5163	36.2606	28.9814	38.0444	38.7384	36.1894	53.2716	46.9267	50.0845	41.992	31.8589	35.8068	37.0409	40.9611	40.2115	46.7189	PF00005,PF00664	PTHR24221,PTHR24221:SF239		3.6.3.44	K05658	GO:0016887,GO:0005524,GO:0055085,GO:0042626,GO:0016021,GO:0006810	AT1G02520.1	PGP11	P-glycoprotein 11	LOC_Os05g47490.1		MDR-like ABC transporter, putative, expressed	NA	NA	NA	NA	NA	NA	NA	NA	NA
Misin03G204200	17.3743	19.735	17.3743	20.7314	17.3743	19.0082	18.9677	17.3743	17.3743	17.3743	18.7983	17.3743	17.3743	17.3743	17.3743	17.3743	18.6819	17.3743	20.0782	21.5446	17.3743	17.3743	PF00005,PF00664	PTHR24223,PTHR24223:SF249		3.6.3.44		GO:0016887,GO:0005524,GO:0055085,GO:0042626,GO:0016021,GO:0006810	AT3G13080.1	ATMRP3,MRP3	multidrug resistance-associated protein 3	LOC_Os01g07870.1		ABC transporter family protein, putative, expressed	NA	NA	NA	NA	NA	NA	NA	NA	NA
Misin04G122700	702.683	467.444	582.948	993.436	1228.75	1391.77	1762.63	91.8316	84.9796	81.9204	71.9042	90.6491	128.87	98.6624	128.948	136.796	112.514	116.931	102.937	131.047	121.414	134.223	PF00005,PF00664	PTHR24221,PTHR24221:SF169	KOG0058	3.6.3.43		GO:0016887,GO:0005524,GO:0055085,GO:0042626,GO:0016021,GO:0006810	AT4G25450.1	ATNAP8,NAP8	non-intrinsic ABC protein 8	LOC_Os07g28090.1		ABC transporter, ATP-binding protein, putative, expressed	leaf	1	3.2638	0.999477	-2.07088	1	-2.57934	NA	NA
Misin04G146500	58.235	43.1609	72.1093	40.2516	44.6975	49.9265	63.4505	38.6963	33.4712	32.5609	35.3878	31.9376	49.3122	32.178	40.1907	37.756	42.3088	30.2557	30.6761	31.4388	30.2532	44.5389	PF00005,PF00664	PTHR24221,PTHR24221:SF239		3.6.3.44	K05658	GO:0016887,GO:0005524,GO:0055085,GO:0042626,GO:0016021,GO:0006810	AT2G47000.1	ABCB4,ATPGP4,MDR4,PGP4	ATP binding cassette subfamily B4	LOC_Os01g35030.1		MDR-like ABC transporter, putative, expressed	NA	NA	NA	NA	NA	NA	NA	NA	NA
Misin05G057000	298.442	165.21	140.872	328.19	221.91	272.857	181.906	741.662	77.4176	111.959	135.986	243.569	104.536	883.979	257.971	316.106	133.95	195.063	168.357	223.117	239.455	334.37	PF00005,PF00664	PTHR24223,PTHR24223:SF181	KOG0054	3.6.3.44		GO:0016887,GO:0005524,GO:0055085,GO:0042626,GO:0016021,GO:0006810	AT3G13080.2	ATMRP3,MRP3	multidrug resistance-associated protein 3	LOC_Os01g07870.1		ABC transporter family protein, putative, expressed	leaf,stem	0.810328	-0.252974	0.899266	-0.389645	0.939312	0.505423	NA	NA
Misin05G134400	137.191	100.656	148.918	273.65	177.831	205.604	154.865	1669.89	296.538	316.522	519.727	222.426	635.022	591.679	285.467	72.3089	543.117	391.337	646.819	540.918	468.722	1376.79	PF00005,PF00664	PTHR24221,PTHR24221:SF257		3.6.3.44	K05658	GO:0016887,GO:0005524,GO:0055085,GO:0042626,GO:0016021,GO:0006810	AT3G62150.1	PGP21	P-glycoprotein 21	LOC_Os01g18670.1		MDR-like ABC transporter, putative, expressed	leaf,stem	0.999782	-1.71006	0.989694	0.843211	0.878882	0.337911	NA	NA
Misin05G161900	159.581	167.548	149.547	204.142	275.496	288.124	497.02	123.259	146.572	198.457	196.536	231.992	150.01	153.641	202.796	241.514	122.462	151.364	118.901	125.947	84.6738	104.82	PF00005,PF00664	PTHR24223,PTHR24223:SF222		3.6.3.44		GO:0016887,GO:0005524,GO:0055085,GO:0042626,GO:0016021,GO:0006810	AT3G13080.1	ATMRP3,MRP3	multidrug resistance-associated protein 3	LOC_Os01g67580.1		multidrug resistance-associated protein, putative, expressed	leaf,rhiz	0.987479	0.688729	0.98277	-0.848863	0.083131	-0.0483584	NA	NA
Misin05G243300	134.259	112.424	102.15	130.629	141.065	160.024	327.863	216.592	46.667	45.0294	39.3934	43.2259	48.4591	52.3947	32.8862	34.2392	42.7717	90.3735	51.3864	114.684	91.122	99.6555	PF00005,PF00664	PTHR24221,PTHR24221:SF199		3.6.3.44	K05658	GO:0016887,GO:0005524,GO:0055085,GO:0042626,GO:0016021,GO:0006810	AT2G47000.1	ABCB4,ATPGP4,MDR4,PGP4	ATP binding cassette subfamily B4	LOC_Os01g50160.1		MDR-like ABC transporter, putative, expressed	leaf	0.998198	1.19995	0.818958	-0.349221	0.972179	-0.988739	NA	NA
Misin05G243700	214.629	147.651	130.773	315.394	476.061	689.275	1161.97	102.741	151.705	114.186	129.03	130.2	96.6737	194.549	93.5475	106.155	129.365	172.208	173.814	243.631	262.845	150.675	PF00005,PF00664	PTHR24221,PTHR24221:SF272		3.6.3.44	K05658	GO:0016887,GO:0005524,GO:0055085,GO:0042626,GO:0016021,GO:0006810	AT1G02520.1	PGP11	P-glycoprotein 11	LOC_Os01g50100.1		ABC transporter, ATP-binding protein, putative, expressed	leaf,stem	0.999853	1.62514	0.931697	-0.507992	0.99718	-1.42195	NA	NA
Misin05G243800	121.436	165.716	114.398	163.563	231.259	255.523	251.798	620.698	4306.9	2280.8	2314.72	1066.35	1717.84	969.352	588.631	291.247	6634.63	3130.64	5536.92	3145.72	2435.59	4059.38	PF00005,PF00664	PTHR24221,PTHR24221:SF238		3.6.3.44	K05658	GO:0016887,GO:0005524,GO:0055085,GO:0042626,GO:0016021,GO:0006810	AT1G02520.1	PGP11	P-glycoprotein 11	LOC_Os01g50080.1		MDR-like ABC transporter, putative, expressed	leaf-stem-rhiz	1	-3.79901	1	2.0799	0.940084	-0.394582	NA	NA
Misin05G251400	55.7935	63.5517	56.5277	99.4596	115.826	60.7221	145.886	181.227	370.305	285.5	187.601	268.722	179.496	258.761	140.075	124.296	322.47	352.45	296.167	271.4	222.747	95.1388	PF00005,PF00664	PTHR24221,PTHR24221:SF228		3.6.3.44		GO:0016887,GO:0005524,GO:0055085,GO:0042626,GO:0016021,GO:0006810	AT3G28345.1		ABC transporter family protein	LOC_Os01g52550.1		ABC transporter, ATP-binding protein, putative, expressed	rhiz	0.998645	-1.45487	0.968638	0.663346	0.909511	0.394583	NA	NA
Misin06G119000	204.619	177.091	133.814	140.811	172.016	123.068	137.26	1939.27	372.965	368.018	616.309	257.791	561.077	729.173	282.037	96.5835	601.228	475.794	721.962	545.751	601.552	2139.61	PF00005,PF00664	PTHR24221,PTHR24221:SF257		3.6.3.44	K05658	GO:0016887,GO:0005524,GO:0055085,GO:0042626,GO:0016021,GO:0006810	AT3G62150.1	PGP21	P-glycoprotein 21	LOC_Os01g18670.1		MDR-like ABC transporter, putative, expressed	leaf,stem	0.999943	-2.15377	0.996368	1.08665	0.795737	0.2655	NA	NA
Misin06G143100	1255.97	1075.92	901.386	2763.29	3032.1	6114.54	3144.39	1384.91	590.652	822.504	459.383	823.374	417.801	1689.11	1093.58	1890.21	167.819	493.8	255.762	859.183	928.936	766.08	PF00005,PF00664	PTHR24223,PTHR24223:SF246		3.6.3.44	K05665	GO:0016887,GO:0005524,GO:0055085,GO:0042626,GO:0016021,GO:0006810	AT3G62700.1	ATMRP10,MRP10	multidrug resistance-associated protein 10	LOC_Os01g25386.1		multidrug resistance-associated protein, putative, expressed	leaf-stem-rhiz	1	1.67387	0.999996	-1.57999	0.989331	-0.729373	NA	NA
Misin06G155200	19.8407	30.0699	25.5373	24.4939	27.9385	27.4844	35.9011	27.2352	28.3711	25.9649	27.9743	27.6444	29.5499	27.6366	22.9366	20.305	31.9496	25.2126	33.0437	30.8437	24.7764	21.3188	PF00005,PF00664	PTHR24221,PTHR24221:SF239		3.6.3.44	K05658	GO:0016887,GO:0005524,GO:0055085,GO:0042626,GO:0016021,GO:0006810	AT2G47000.1	ABCB4,ATPGP4,MDR4,PGP4	ATP binding cassette subfamily B4	LOC_Os01g35030.1		MDR-like ABC transporter, putative, expressed	NA	NA	NA	NA	NA	NA	NA	NA	NA
Misin06G235400	79.1913	100.955	61.5575	84.8922	95.6698	48.0124	138.699	108.291	267.708	217.047	131.015	168.33	128.146	116.623	101.515	74.5622	237.679	247.26	218.543	187.8	137.317	81.0446	PF00005,PF00664	PTHR24221,PTHR24221:SF228		3.6.3.44	K05658	GO:0016887,GO:0005524,GO:0055085,GO:0042626,GO:0016021,GO:0006810	AT3G28345.1		ABC transporter family protein	LOC_Os01g52550.1		ABC transporter, ATP-binding protein, putative, expressed	NA	0.992456	-0.904347	0.955995	0.61747	0.440384	0.133446	NA	NA
Misin06G247900	79.8935	85.5219	91.9222	141.833	175.537	365.095	767.271	69.7076	74.7272	78.2634	80.5447	79.3609	72.4841	114.595	61.0051	75.2245	65.8513	80.8851	71.9774	107.547	120.011	90.3793	PF00005,PF00664	PTHR24221,PTHR24221:SF272		3.6.3.44	K05658	GO:0016887,GO:0005524,GO:0055085,GO:0042626,GO:0016021,GO:0006810	AT2G47000.1	ABCB4,ATPGP4,MDR4,PGP4	ATP binding cassette subfamily B4	LOC_Os01g50100.1		ABC transporter, ATP-binding protein, putative, expressed	NA	0.999248	1.60383	0.959996	-0.766954	0.985936	-1.15685	NA	NA
Misin06G363300	369.364	577.715	419.927	866.889	2190.31	2458.81	4810.97	262.506	121.2	134.359	140.007	103.184	156.197	151.736	151.245	130.979	140.452	153.017	121.003	206.96	220.078	408.595	PF00005,PF00664	PTHR24221,PTHR24221:SF220		3.6.3.43		GO:0016887,GO:0005524,GO:0055085,GO:0042626,GO:0016021,GO:0006810	AT1G70610.1	ATTAP1,TAP1	transporter associated with antigen processing protein 1	LOC_Os01g68330.1		antigen peptide transporter-like 1, chloroplast precursor, putative, expressed	leaf-stem-rhiz	1	3.31431	0.997942	-1.9773	0.999999	-2.74509	NA	NA
Misin07G070900	561.181	1401.55	762.403	731.748	1001.49	146.788	170.958	167.966	639.943	498.082	462.311	480.241	336.825	212.037	67.2956	74.5718	795.928	1315.36	1805.76	1539.7	838.537	282.222	PF00005,PF00664	PTHR24221,PTHR24221:SF141		3.6.3.44	K05658	GO:0016887,GO:0005524,GO:0055085,GO:0042626,GO:0016021,GO:0006810	AT3G28345.1		ABC transporter family protein	LOC_Os02g09720.1		multidrug resistance protein, putative, expressed	leaf,stem	0.0429188	0.026782	0.999651	1.24458	0.999455	-1.39596	NA	NA
Misin07G155100	25.8698	22.6896	33.6579	25.3669	25.2322	20.9812	19.2221	23.1484	22.7701	20.1947	20.9933	20.84	27.3484	21.9535	23.1231	20.4893	22.312	23.5717	23.3734	23.3043	23.5145	23.6728	PF00005,PF00664	PTHR24223,PTHR24223:SF206	KOG0058	3.6.3.44		GO:0016887,GO:0005524,GO:0055085,GO:0042626,GO:0016021,GO:0006810	AT3G59140.1	ATMRP14,MRP14	multidrug resistance-associated protein 14	LOC_Os12g37580.1		ABC transporter, ATP-binding protein, putative, expressed	NA	NA	NA	NA	NA	NA	NA	NA	NA
Misin07G166700	17.3743	17.3743	17.3743	17.3743	17.3743	17.3743	17.3743	17.3743	17.3743	18.7708	17.3743	17.3743	18.9427	17.3743	17.3743	17.3743	18.738	17.3743	17.3743	17.3743	17.3743	17.3743	PF00005,PF00664	PTHR24221,PTHR24221:SF193		3.6.3.44	K05658	GO:0016887,GO:0005524,GO:0055085,GO:0042626,GO:0016021,GO:0006810	AT2G36910.1	ABCB1,ATPGP1,PGP1	ATP binding cassette subfamily B1	LOC_Os08g05690.1		ABC transporter, ATP-binding protein, putative, expressed	NA	NA	NA	NA	NA	NA	NA	NA	NA
Misin07G275800	151.686	208.726	243.743	228.029	183.267	152.816	101.551	327.49	277.791	278.194	445.698	315.401	313.304	303.19	192.974	111.058	867.705	513.382	849.33	771.226	350.027	990.194	PF00005,PF00664	PTHR24221,PTHR24221:SF119		3.6.3.44	K05658	GO:0016887,GO:0005524,GO:0055085,GO:0042626,GO:0016021,GO:0006810	AT2G36910.1	ABCB1,ATPGP1,PGP1	ATP binding cassette subfamily B1	LOC_Os08g45030.1		multidrug resistance protein, putative, expressed	stem,rhiz	0.999155	-1.3548	0.999887	1.5902	0.96573	-0.61838	NA	NA
Misin07G359400	17.3743	17.3743	17.3743	17.3743	17.3743	17.3743	17.3743	17.3743	18.9433	17.3743	17.3743	17.3743	17.3743	17.3743	18.8391	17.3743	17.3743	17.3743	17.3743	17.3743	17.3743	17.3743	PF00005,PF00664	PTHR24221,PTHR24221:SF141		3.6.3.44	K05658	GO:0016887,GO:0005524,GO:0055085,GO:0042626,GO:0016021,GO:0006810	AT3G28345.1		ABC transporter family protein	LOC_Os02g09720.1		multidrug resistance protein, putative, expressed	NA	NA	NA	NA	NA	NA	NA	NA	NA
Misin07G451400	17.3743	17.3743	17.3743	17.3743	21.2899	17.3743	17.3743	64.4734	43.1697	91.7415	81.8292	31.5427	117.718	119.465	50.3149	36.3856	45.113	25.2782	32.2678	29.0379	26.6098	83.1058	PF00005,PF00664	PTHR24221,PTHR24221:SF138		3.6.3.44	K05658	GO:0016887,GO:0005524,GO:0055085,GO:0042626,GO:0016021,GO:0006810	AT4G25960.1	PGP2	P-glycoprotein 2	LOC_Os02g46680.1		multidrug resistance protein, putative, expressed	NA	0.998548	-1.70442	0.614865	-0.262955	0.991222	1.31089	NA	NA
Misin08G071100	199.249	271.713	362.646	217.497	269.782	60.811	331.499	186.74	744.702	288.766	181.074	228.614	125.919	120.897	92.0053	60.315	565.51	854.944	874.561	630.066	590.905	204.031	PF00005,PF00664	PTHR24221,PTHR24221:SF141		3.6.3.44	K05658	GO:0016887,GO:0005524,GO:0055085,GO:0042626,GO:0016021,GO:0006810	AT3G28345.1		ABC transporter family protein	LOC_Os02g09720.1		multidrug resistance protein, putative, expressed	stem	0.98476	-0.655067	0.999838	1.41142	0.984174	-0.903722	NA	NA
Misin08G071300	34.4834	43.0182	42.4787	38.0095	43.8541	28.9641	25.9877	30.6411	39.6045	41.5049	34.7018	44.6277	37.319	33.54	23.3529	25.1366	40.666	59.4558	60.8162	59.2776	50.95	33.8573	PF00005,PF00664	PTHR24221,PTHR24221:SF141				GO:0016887,GO:0005524,GO:0055085,GO:0042626,GO:0016021,GO:0006810	AT3G28345.1		ABC transporter family protein	LOC_Os02g09720.1		multidrug resistance protein, putative, expressed	NA	NA	NA	NA	NA	NA	NA	NA	NA
Misin08G071400	30.8981	33.67	44.068	50.8608	47.6045	29.7041	69.0131	32.8897	101.848	58.2254	57.0739	46.2193	46.9673	34.5479	32.0834	24.0585	101.117	91.7709	124.305	171.199	84.1056	44.2086	PF00005,PF00664	PTHR24221,PTHR24221:SF141		3.6.3.44	K05658	GO:0016887,GO:0005524,GO:0055085,GO:0042626,GO:0016021,GO:0006810	AT3G28345.1		ABC transporter family protein	LOC_Os02g09720.1		multidrug resistance protein, putative, expressed	NA	0.968537	-0.664509	0.991343	1.1443	0.919782	-0.577482	NA	NA
Misin08G247200	22.0305	27.2922	21.7444	20.9303	25.8255	22.4637	24.7074	82.1359	58.8042	106.519	88.4663	37.4049	125.985	130.734	77.3073	49.2747	36.2716	29.227	36.956	26.3091	19.4555	42.3896	PF00005,PF00664	PTHR24221,PTHR24221:SF138		3.6.3.44	K05658	GO:0016887,GO:0005524,GO:0055085,GO:0042626,GO:0016021,GO:0006810	AT4G25960.1	PGP2	P-glycoprotein 2	LOC_Os02g46680.1		multidrug resistance protein, putative, expressed	NA	0.997056	-1.43322	0.965578	-0.874591	0.998175	1.61975	NA	NA
Misin09G003000	58.7693	68.2042	72.3848	53.8638	77.6937	60.6546	48.6804	149.779	98.7996	94.7399	108.913	113.118	150.883	102.153	123.401	77.4565	85.1547	82.9331	77.728	85.1713	73.1893	69.3382	PF00005,PF00664	PTHR24221,PTHR24221:SF228		3.6.3.44	K05658	GO:0016887,GO:0005524,GO:0055085,GO:0042626,GO:0016021,GO:0006810	AT3G28345.1		ABC transporter family protein	LOC_Os01g52550.1		ABC transporter, ATP-binding protein, putative, expressed	NA	0.980767	-0.66815	0.712442	-0.216672	0.977764	0.686989	NA	NA
Misin11G020500	47.8748	114.023	149.523	70.3226	135.002	33.2376	58.4892	31.593	25.5219	33.2653	29.1844	54.3714	34.9439	27.5675	33.5432	40.8424	27.4606	51.8459	31.1196	50.4824	55.6355	24.1403	PF00005,PF00664	PTHR24223,PTHR24223:SF230		3.6.3.44		GO:0016887,GO:0005524,GO:0055085,GO:0042626,GO:0016021,GO:0006810	AT2G47800.1	ATMRP4,EST3,MRP4	multidrug resistance-associated protein 4	LOC_Os04g13220.1		ABC transporter family protein, putative, expressed	NA	0.996928	1.21865	0.883318	-0.487822	0.969305	-0.890786	NA	NA
Misin11G052500	27.3446	28.3727	27.4642	20.8671	25.0078	18.9125	23.3169	21.8862	17.3743	22.7797	22.5539	18.7901	18.8562	21.3962	23.4071	22.3743	22.9644	18.8028	17.3743	17.3743	18.5007	19.6331	PF00005,PF00664	PTHR24223,PTHR24223:SF165		3.6.3.44		GO:0016887,GO:0005524,GO:0055085,GO:0042626,GO:0016021,GO:0006810	AT3G60160.1	ATMRP9,MRP9	multidrug resistance-associated protein 9	LOC_Os04g49900.1		ABC transporter family protein, putative, expressed	NA	NA	NA	NA	NA	NA	NA	NA	NA
Misin11G095400	17.3743	29.1713	25.914	31.63	29.2823	34.0584	25.0942	92.649	76.0347	134.539	161.944	60.6294	199.74	146.559	106.787	31.0727	275.305	115.692	265.526	204.14	78.9818	124.018	PF00005,PF00664	PTHR24221,PTHR24221:SF267		3.6.3.44	K05658	GO:0016887,GO:0005524,GO:0055085,GO:0042626,GO:0016021,GO:0006810	AT3G28860.1	ABCB19,ATABCB19,ATMDR1,ATMDR11,ATPGP19,MDR1,MDR11,PGP19	ATP binding cassette subfamily B19	LOC_Os04g38570.1		multidrug resistance protein, putative, expressed	NA	0.999808	-2.33388	0.984457	1.21941	0.454669	0.18949	NA	NA
Misin11G180100	532.279	734.618	501.544	604.428	630.524	215.134	225.374	577.218	189.723	264.901	247.667	311.898	191.327	269.382	181.735	152.831	147.43	144.601	106.978	146.071	137.811	143.918	PF00005,PF00664	PTHR24223,PTHR24223:SF165		3.6.3.44	K05665	GO:0016887,GO:0005524,GO:0055085,GO:0042626,GO:0016021,GO:0006810	AT3G60160.1	ATMRP9,MRP9	multidrug resistance-associated protein 9	LOC_Os04g49890.1		multidrug resistance-associated protein, putative, expressed	leaf,rhiz	0.999604	1.16342	0.997098	-1.37145	0.784096	-0.261242	NA	NA
Misin11G232100	87.6846	147.683	118.261	130.958	174.039	133.071	92.5063	651.041	453.037	712.27	854.076	512.558	916.102	844.077	563.996	326.547	357.168	477.087	922.401	956.696	532.084	348.585	PF00005,PF00664	PTHR24221,PTHR24221:SF149		3.6.3.44	K05658	GO:0016887,GO:0005524,GO:0055085,GO:0042626,GO:0016021,GO:0006810	AT3G28860.1	ABCB19,ATABCB19,ATMDR1,ATMDR11,ATPGP19,MDR1,MDR11,PGP19	ATP binding cassette subfamily B19	LOC_Os04g38570.1		multidrug resistance protein, putative, expressed	stem,rhiz	0.999977	-2.32718	0.95575	0.492861	0.995674	0.890473	NA	NA
Misin12G026600	136.857	262.186	332.41	195.176	156.365	54.2264	46.2195	160.329	151.489	182.019	100.428	172.72	89.8797	141.544	73.0172	139.631	53.1518	124.752	71.5743	131.436	74.379	37.2542	PF00005,PF00664	PTHR24223,PTHR24223:SF230		3.6.3.44	K05665	GO:0016887,GO:0005524,GO:0055085,GO:0042626,GO:0016021,GO:0006810	AT2G47800.1	ATMRP4,EST3,MRP4	multidrug resistance-associated protein 4	LOC_Os04g13220.1		ABC transporter family protein, putative, expressed	NA	0.94199	0.533642	0.973829	-0.843085	0.287676	0.101558	NA	NA
Misin12G105000	23.68	29.3831	34.3771	54.4153	43.7398	54.6746	51.1189	115.626	129.005	219.439	336.412	119.809	305.207	218.939	211.518	56.466	265.852	180.974	359.431	355.851	168.187	163.35	PF00005,PF00664	PTHR24221,PTHR24221:SF267		3.6.3.44	K05658	GO:0016887,GO:0005524,GO:0055085,GO:0042626,GO:0016021,GO:0006810	AT3G28860.1	ABCB19,ATABCB19,ATMDR1,ATMDR11,ATPGP19,MDR1,MDR11,PGP19	ATP binding cassette subfamily B19	LOC_Os04g38570.1		multidrug resistance protein, putative, expressed	stem	0.999849	-2.33919	0.982946	0.967825	0.886969	0.441063	NA	NA
Misin12G125300	25.3789	50.5102	24.9363	36.6385	27.2461	29.3517	32.0139	91.3005	66.7688	59.7636	52.6779	83.4738	54.8423	64.4053	56.5059	48.6602	49.742	50.6806	64.3103	107.016	100.279	47.7112	PF00005,PF00664	PTHR24221,PTHR24221:SF236		3.6.3.44	K05658	GO:0016887,GO:0005524,GO:0055085,GO:0042626,GO:0016021,GO:0006810	AT3G28345.1		ABC transporter family protein	LOC_Os04g40570.1		ABC transporter, ATP-binding protein, putative, expressed	NA	0.993654	-1.08416	0.88841	0.476628	0.854641	0.372092	NA	NA
Misin12G245900	30.3183	36.8586	34.1407	46.123	41.1348	36.7001	32.7636	333.873	152.07	332.971	379.52	155.808	417.911	219.655	150.094	61.6794	176.987	134.631	229.051	202.535	87.3356	81.7918	PF00005,PF00664	PTHR24221,PTHR24221:SF149		3.6.3.44	K05658	GO:0016887,GO:0005524,GO:0055085,GO:0042626,GO:0016021,GO:0006810	AT3G28860.1	ABCB19,ATABCB19,ATMDR1,ATMDR11,ATPGP19,MDR1,MDR11,PGP19	ATP binding cassette subfamily B19	LOC_Os04g38570.1		multidrug resistance protein, putative, expressed	NA	0.999965	-2.49445	0.0749677	-0.0400969	0.997173	1.42115	NA	NA
Misin13G025100	38.8679	35.982	48.4237	41.1862	37.4477	34.2466	44.0343	38.3051	43.4558	44.0385	47.2514	45.5229	46.2661	42.5395	44.2637	41.9152	46.9675	45.8619	47.161	56.336	49.5853	42.3021	PF00005,PF00664	PTHR24221,PTHR24221:SF201	KOG0058			GO:0016887,GO:0005524,GO:0055085,GO:0042626,GO:0016021,GO:0006810	AT4G01830.1	PGP5	P-glycoprotein 5	LOC_Os08g05710.1		ABC transporter, ATP-binding protein, putative, expressed	NA	NA	NA	NA	NA	NA	NA	NA	NA
Misin13G076000	17.3743	22.8318	28.0766	23.5161	22.5568	21.8753	27.9004	21.126	21.0433	20.9253	18.8864	20.8123	22.8521	19.5303	20.1834	20.3042	19.9247	17.3743	21.9054	18.6793	18.5007	24.1135	PF00005,PF00664	PTHR24223,PTHR24223:SF206		3.6.3.44		GO:0016887,GO:0005524,GO:0055085,GO:0042626,GO:0016021,GO:0006810	AT3G13080.1	ATMRP3,MRP3	multidrug resistance-associated protein 3	LOC_Os12g37580.1		ABC transporter, ATP-binding protein, putative, expressed	NA	NA	NA	NA	NA	NA	NA	NA	NA
Misin13G183000	131.949	133.908	128.224	460.259	605.016	620.094	521.497	288.849	174.796	229.51	174.968	243.863	177.076	225.092	200.511	237.828	142.759	203.5	165.784	272.203	230.398	141.987	PF00005,PF00664	PTHR24223,PTHR24223:SF192		3.6.3.44		GO:0016887,GO:0005524,GO:0055085,GO:0042626,GO:0016021,GO:0006810	AT3G59140.1	ATMRP14,MRP14	multidrug resistance-associated protein 14	LOC_Os06g06440.1		ABC transporter, ATP-binding protein, putative, expressed	leaf-stem-rhiz	0.997218	0.887481	0.964648	-0.578153	0.931892	-0.434205	NA	NA
Misin16G049400	398.731	294.796	324.757	289.393	375.114	913.554	693.018	156.071	148.279	167.095	163.673	140.09	216.144	255.835	270.92	228.972	160.126	129.825	160.233	163.905	115.968	167.801	PF00005,PF00664	PTHR24221,PTHR24221:SF257		3.6.3.44	K05658	GO:0016887,GO:0005524,GO:0055085,GO:0042626,GO:0016021,GO:0006810	AT2G47000.1	ABCB4,ATPGP4,MDR4,PGP4	ATP binding cassette subfamily B4	LOC_Os01g18670.1		MDR-like ABC transporter, putative, expressed	leaf-stem-rhiz	0.999939	1.44074	0.990901	-1.07475	0.977136	-0.733746	NA	NA
Misin16G220400	37.4191	40.0673	37.4022	31.5593	52.4501	34.4217	62.6476	27.9379	28.8621	27.6094	33.0678	28.7991	39.8833	35.3508	31.743	28.9209	26.4019	25.0668	25.4107	23.8762	21.2733	29.6724	PF00005,PF00664	PTHR24221,PTHR24221:SF270		3.6.3.44	K05658	GO:0016887,GO:0005524,GO:0055085,GO:0042626,GO:0016021,GO:0006810	AT1G02520.1	PGP11	P-glycoprotein 11	LOC_Os05g47490.1		MDR-like ABC transporter, putative, expressed	NA	NA	NA	NA	NA	NA	NA	NA	NA
Misin16G220500	52.7453	54.3414	59.8227	45.0977	53.073	42.4336	53.9764	37.9606	47.0538	60.0672	45.7618	45.809	52.3986	35.2554	45.0507	52.9187	41.3171	39.5277	40.0827	39.9197	47.5562	43.0077	PF00005,PF00664	PTHR24221,PTHR24221:SF220		3.6.3.44	K05658	GO:0016887,GO:0005524,GO:0055085,GO:0042626,GO:0016021,GO:0006810	AT1G02520.1	PGP11	P-glycoprotein 11	LOC_Os01g50160.1		MDR-like ABC transporter, putative, expressed	NA	NA	NA	NA	NA	NA	NA	NA	NA
Misin17G039100	103.658	78.4733	96.3965	79.5756	77.9463	121.237	197.065	85.7675	41.7143	53.1281	48.0793	46.5474	50.6143	65.9815	56.5795	54.4944	42.3871	45.7527	41.1632	47.7579	47.8058	51.5057	PF00005,PF00664	PTHR24221,PTHR24221:SF257	KOG0058	3.6.3.44		GO:0016887,GO:0005524,GO:0055085,GO:0042626,GO:0016021,GO:0006810	AT1G02520.1	PGP11	P-glycoprotein 11	LOC_Os05g04610.1		ABC transporter, ATP-binding protein, putative, expressed	NA	0.997696	1.07211	0.971225	-0.770599	0.912439	-0.505172	NA	NA
Misin17G223700	104.446	144.543	134.262	82.8419	152.03	109.137	101.276	89.4814	105.031	110.357	96.043	125.698	110.079	108.6	102.514	148.533	66.2853	57.8345	50.1225	51.503	51.6237	59.48	PF00005,PF00664	PTHR24221,PTHR24221:SF270		3.6.3.44	K05658	GO:0016887,GO:0005524,GO:0055085,GO:0042626,GO:0016021,GO:0006810	AT1G02520.1	PGP11	P-glycoprotein 11	LOC_Os05g47490.1		MDR-like ABC transporter, putative, expressed	NA	0.923955	0.397248	0.987249	-1.01436	0.865046	0.327854	NA	NA
Misin18G071100	307.86	402.595	306.14	164.55	263.399	107.181	158.919	162.026	279.322	254.399	166.347	250.506	306.308	218.482	332.274	292.038	302.837	248.489	251.292	147.089	139.764	203.175	PF00005,PF00664	PTHR24223,PTHR24223:SF232		3.6.3.44	K05674	GO:0016887,GO:0005524,GO:0055085,GO:0042626,GO:0016021,GO:0006810	AT2G07680.1	ATMRP11,MRP11	multidrug resistance-associated protein 11	LOC_Os06g08560.1		multidrug resistance-associated protein 11, putative, expressed	stem,rhiz	0.00178269	-0.00298536	0.697574	-0.185418	0.618913	0.149855	NA	NA
MisinT006100	186.951	181.745	188.554	203.407	191.463	125.34	77.2608	93.8915	137.955	161.647	174.454	174.41	157.986	146.844	161.382	124.716	134.004	157.264	133.074	164.465	121.205	85.8337	PF00005,PF00664	PTHR24222,PTHR24222:SF27		3.6.3.44	K05658	GO:0016887,GO:0005524,GO:0055085,GO:0042626,GO:0016021,GO:0006810	AT3G55320.1	PGP20	P-glycoprotein 20	LOC_Os01g74470.1		ABC transporter, ATP-binding protein, putative, expressed	NA	0.737766	0.209457	0.759603	-0.224204	0.00160184	-0.0103486	NA	NA
MisinT032700	177.177	181.869	162.424	202.186	174.266	118.226	111.701	85.6741	108.244	134.881	151.788	134.599	133.254	134.659	139.247	114.671	119.843	140.805	109.361	139.588	96.9143	83.2832	PF00005,PF00664	PTHR24222,PTHR24222:SF27		3.6.3.44	K05658	GO:0016887,GO:0005524,GO:0055085,GO:0042626,GO:0016021,GO:0006810	AT3G55320.1	PGP20	P-glycoprotein 20	LOC_Os01g74470.1		ABC transporter, ATP-binding protein, putative, expressed	NA	0.940616	0.394463	0.847036	-0.291379	0.488717	-0.134838	NA	NA
MisinT196000	17.3743	19.735	20.2239	17.3743	17.3743	20.5465	19.2673	17.3743	19.0788	27.1309	17.3743	22.7078	18.8078	20.5571	20.9514	18.7746	19.3027	18.8028	17.3743	17.3743	17.3743	17.3743	PF00005,PF00664	PTHR24221,PTHR24221:SF220		3.6.3.44	K05658	GO:0016887,GO:0005524,GO:0055085,GO:0042626,GO:0016021,GO:0006810	AT1G02520.1	PGP11	P-glycoprotein 11	LOC_Os01g50160.1		MDR-like ABC transporter, putative, expressed	NA	NA	NA	NA	NA	NA	NA	NA	NA
MisinT405200	17.3743	22.8318	22.6726	20.8015	20.648	20.5465	21.8045	17.3743	20.6478	18.7708	18.9433	18.8022	17.3743	19.2909	17.3743	17.3743	21.1317	19.4882	17.3743	20.9901	19.0267	17.3743	PF00005,PF00664	PTHR24221		2.7.1.24		GO:0016887,GO:0005524,GO:0055085,GO:0042626,GO:0016021,GO:0006810	AT3G28345.1		ABC transporter family protein	LOC_Os04g40570.1		ABC transporter, ATP-binding protein, putative, expressed	NA	NA	NA	NA	NA	NA	NA	NA	NA
MisinT544200	30.5006	34.5686	29.6765	26.9991	32.7428	23.4553	25.1727	26.4067	23.9356	25.6867	22.3762	26.664	31.1797	23.312	25.7627	21.5266	24.881	26.8531	25.3582	25.2397	18.813	23.6972	PF00005,PF00664	PTHR24223,PTHR24223:SF165		3.6.3.44		GO:0016887,GO:0005524,GO:0055085,GO:0042626,GO:0016021,GO:0006810	AT3G60160.1	ATMRP9,MRP9	multidrug resistance-associated protein 9	LOC_Os04g49890.1		multidrug resistance-associated protein, putative, expressed	NA	NA	NA	NA	NA	NA	NA	NA	NA
Misin01G192400	23.2032	20.2194	19.0481	17.3743	17.3743	20.2758	27.4581	57.2373	35.8708	64.0882	46.1024	28.2272	73.3486	62.0093	34.6573	23.9273	31.2587	33.8365	56.2477	61.8604	28.1882	29.3431	PF00005,PF01061	PTHR19241,PTHR19241:SF271		3.6.3.44		GO:0016887,GO:0005524,GO:0016020	AT1G17840.1	ABCG11,ATWBC11,COF1,DSO,WBC11	white-brown complex homolog protein 11	LOC_Os10g35180.1		white-brown complex homolog protein 11, putative, expressed	NA	NA	NA	NA	NA	NA	NA	NA	NA
Misin01G477500	255.156	116.294	169.588	535.318	294.053	861.127	322.185	72.5612	36.7674	35.2827	46.3932	107.776	62.0436	103.8	82.7378	89.0534	28.0773	33.7854	28.3178	54.698	33.0937	41.9859	PF00005,PF01061	PTHR19241,PTHR19241:SF286				GO:0016887,GO:0005524,GO:0016020	AT5G06530.1		ABC-2 type transporter family protein	LOC_Os03g06139.1		ABC-2 type transporter domain containing protein, expressed	leaf	1	2.72414	0.999088	-2.45601	0.995298	-1.61041	NA	NA
Misin02G184600	28.9379	28.3727	37.7373	47.7827	33.3117	26.4036	20.8155	123.845	85.1124	173.47	137.16	59.3611	232.557	211.901	96.7858	53.8049	63.581	76.3551	109.895	114.173	40.4839	54.7294	PF00005,PF01061	PTHR19241,PTHR19241:SF271		3.6.3.25		GO:0016887,GO:0005524,GO:0016020	AT1G17840.1	ABCG11,ATWBC11,COF1,DSO,WBC11	white-brown complex homolog protein 11	LOC_Os10g35180.1		white-brown complex homolog protein 11, putative, expressed	NA	0.998758	-1.76276	0.58112	-0.210991	0.99402	1.29553	NA	NA
Misin02G385700	37.8083	47.9476	30.2878	44.652	60.6858	49.062	61.948	209.353	532.687	213.837	251.108	247.142	410.668	580.334	163.338	42.7761	169.211	87.6194	70.1763	116.646	94.261	176.807	PF00005,PF01061	PTHR19241,PTHR19241:SF180				GO:0016887,GO:0005524,GO:0016020	AT3G55090.1		ABC-2 type transporter family protein	LOC_Os03g17350.1		white-brown complex homolog protein, putative, expressed	NA	0.999811	-2.24123	0.946022	-0.669208	0.999268	1.85548	NA	NA
Misin02G470300	428.222	262.9	283.828	920.998	487.454	1152.79	410.09	94.3645	53.281	55.1186	67.976	172.888	104.463	128.357	86.6805	82.6737	39.0583	50.9712	36.4774	76.0535	42.8753	43.9259	PF00005,PF01061	PTHR19241,PTHR19241:SF286				GO:0016887,GO:0005524,GO:0016020	AT5G06530.1		ABC-2 type transporter family protein	LOC_Os03g06139.1		ABC-2 type transporter domain containing protein, expressed	leaf	1	2.93512	0.999999	-2.63842	0.99785	-1.80099	NA	NA
Misin03G094700	24.5201	20.2194	22.7175	22.3623	23.3615	25.9402	25.3455	21.3987	22.7701	24.626	19.4812	21.4059	22.8521	25.379	22.9319	20.974	20.3275	18.6879	17.3743	21.6159	19.4555	20.4616	PF00005,PF01061	PTHR19241,PTHR19241:SF260	KOG0061			GO:0016887,GO:0005524,GO:0016020	AT1G17840.1	ABCG11,ATWBC11,COF1,DSO,WBC11	white-brown complex homolog protein 11	LOC_Os07g18874.1		white-brown complex homolog protein 11, putative, expressed	NA	NA	NA	NA	NA	NA	NA	NA	NA
Misin03G194600	57.9452	51.8455	53.7472	43.5129	45.8566	33.1012	63.0485	128.71	74.3583	68.1534	37.7576	63.8221	42.3436	51.1678	31.3279	34.2708	32.4871	71.909	57.0867	90.2819	70.1666	60.3206	PF00005,PF01061	PTHR19241,PTHR19241:SF301	KOG0061	3.6.3.36		GO:0016887,GO:0005524,GO:0016020	AT1G17840.1	ABCG11,ATWBC11,COF1,DSO,WBC11	white-brown complex homolog protein 11	LOC_Os09g29660.1		white-brown complex homolog protein 11, putative, expressed	NA	0.814166	-0.292321	0.570671	0.208679	0.137548	0.068248	NA	NA
Misin04G105400	17.3743	17.3743	20.2239	17.3743	19.1265	22.5195	17.3743	30.4013	28.7184	32.7642	35.1154	24.4076	36.9384	29.8334	25.2799	19.4436	21.7525	20.4255	24.9765	26.6585	22.5596	21.9966	PF00005,PF01061	PTHR19241,PTHR19241:SF260	KOG0061	3.6.3.30		GO:0016887,GO:0005524,GO:0016020	AT1G17840.1	ABCG11,ATWBC11,COF1,DSO,WBC11	white-brown complex homolog protein 11	LOC_Os07g18874.1		white-brown complex homolog protein 11, putative, expressed	NA	NA	NA	NA	NA	NA	NA	NA	NA
Misin04G216200	24.5201	30.7717	23.307	28.9519	37.5543	37.4069	508.79	117.163	28.3489	30.6638	27.9219	27.638	29.6101	35.9382	23.4071	22.3292	27.3726	41.6031	33.994	52.7163	33.5207	60.3405	PF00005,PF01061	PTHR19241,PTHR19241:SF301	KOG0061	3.6.3.36		GO:0016887,GO:0005524,GO:0016020	AT1G17840.1	ABCG11,ATWBC11,COF1,DSO,WBC11	white-brown complex homolog protein 11	LOC_Os09g29660.1		white-brown complex homolog protein 11, putative, expressed	NA	0.983198	1.3707	0.889753	-0.652258	0.934753	-0.946815	NA	NA
Misin05G106400	309.598	323.924	285.594	260.621	308.874	280.061	163.523	109.653	145.502	230.992	155.421	179.643	156.115	184.788	196.279	200.319	119.139	156.805	131.736	130.785	143.737	113.151	PF00005,PF01061	PTHR19241,PTHR19241:SF262	KOG0061			GO:0016887,GO:0005524,GO:0016020	AT2G01320.2		ABC-2 type transporter family protein	LOC_Os01g03144.1		white-brown complex homolog protein 7, putative, expressed	leaf-stem-rhiz	0.997397	0.802051	0.978488	-0.703942	0.800318	-0.255938	NA	NA
Misin05G192000	17.3743	26.3281	22.6726	25.801	30.9174	24.2609	21.7334	79.5533	115.496	55.6704	65.9305	69.2315	95.7271	97.2373	64.8037	22.3304	48.6193	33.0987	41.9844	38.0685	32.2596	50.7679	PF00005,PF01061	PTHR19241,PTHR19241:SF182	KOG0061			GO:0016887,GO:0005524,GO:0016020	AT1G53270.1		ABC-2 type transporter family protein	LOC_Os01g42900.1		ABC-2 type transporter domain containing protein, expressed	NA	0.996332	-1.3363	0.819049	-0.370393	0.99328	1.2102	NA	NA
Misin05G195300	24.5349	26.3392	26.7773	26.4092	23.305	28.0127	26.8318	24.6366	22.6123	21.3832	24.4629	24.0605	29.8079	22.6754	25.4434	32.6342	21.1317	18.8028	20.0782	20.8469	22.0757	25.4427	PF00005,PF01061	PTHR19241,PTHR19241:SF273	KOG0061	3.6.3.36		GO:0016887,GO:0005524,GO:0016020	AT3G16340.1	ATPDR1,PDR1	pleiotropic drug resistance 1	LOC_Os01g42370.1		pleiotropic drug resistance protein, putative, expressed	NA	NA	NA	NA	NA	NA	NA	NA	NA
Misin05G261100	17.3743	20.2194	17.3743	17.3743	19.1265	21.971	19.7431	18.8133	20.3773	24.1088	21.7622	24.1394	20.1619	20.5571	17.3743	17.3743	23.6944	21.2532	24.2132	24.2661	22.5596	23.6489	PF00005,PF01061	PTHR19241,PTHR19241:SF296	KOG0061			GO:0016887,GO:0005524,GO:0016020	AT3G55100.1		ABC-2 type transporter family protein	LOC_Os09g23640.1		ABC-2 type transporter domain containing protein, expressed	NA	NA	NA	NA	NA	NA	NA	NA	NA
Misin05G345400	19.5642	27.0788	21.9887	30.4179	34.6148	28.0505	26.9103	58.2437	109.95	53.1308	61.481	53.5929	70.0819	85.0148	44.33	20.4913	51.6442	28.0902	27.564	34.3872	32.1774	45.6459	PF00005,PF01061	PTHR19241,PTHR19241:SF241				GO:0016887,GO:0005524,GO:0016020	AT3G55090.1		ABC-2 type transporter family protein	LOC_Os01g61940.1		white-brown complex homolog protein, putative, expressed	NA	0.989213	-0.941028	0.800096	-0.360595	0.985897	0.972166	NA	NA
Misin06G063000	459.444	510.925	504.178	529.814	478.415	371.934	223.341	176.307	211.098	333.011	247.112	256.847	191.3	228.657	225.083	203.352	231.363	357.281	293.37	340.082	298.169	210.613	PF00005,PF01061	PTHR19241,PTHR19241:SF262	KOG0061	3.6.3.25		GO:0016887,GO:0005524,GO:0016020	AT2G01320.3		ABC-2 type transporter family protein	LOC_Os01g03144.1		white-brown complex homolog protein 7, putative, expressed	leaf-stem-rhiz	0.998197	0.782442	0.638071	-0.140125	0.983476	-0.669099	NA	NA
Misin06G192800	17.3743	20.8818	19.8679	17.3743	21.3215	17.3743	23.3518	53.3343	96.5884	51.0907	51.9987	58.2152	85.7645	89.2021	45.9682	27.5526	39.788	27.7009	28.2435	32.8952	33.1175	41.7666	PF00005,PF01061	PTHR19241,PTHR19241:SF182	KOG0061			GO:0016887,GO:0005524,GO:0016020	AT1G53270.1		ABC-2 type transporter family protein	LOC_Os01g42900.1		ABC-2 type transporter domain containing protein, expressed	NA	NA	NA	NA	NA	NA	NA	NA	NA
Misin06G245300	19.8967	20.2194	17.3743	19.0721	27.5686	20.5465	17.3743	25.7772	31.076	34.7285	33.4709	29.4582	26.3437	26.116	20.7732	18.7746	33.2387	31.7501	29.1126	36.2081	40.2909	36.7923	PF00005,PF01061	PTHR19241,PTHR19241:SF296	KOG0061			GO:0016887,GO:0005524,GO:0016020	AT2G37360.1		ABC-2 type transporter family protein	LOC_Os09g23640.1		ABC-2 type transporter domain containing protein, expressed	NA	NA	NA	NA	NA	NA	NA	NA	NA
Misin06G314900	39.5602	23.7268	31.7168	55.1561	48.5139	58.2256	34.3902	43.0632	78.1544	53.3038	52.8698	46.6374	67.5107	65.9533	40.1467	22.3304	57.481	31.7363	28.5817	31.4545	35.3358	37.1627	PF00005,PF01061	PTHR19241,PTHR19241:SF241				GO:0016887,GO:0005524,GO:0016020	AT3G55090.1		ABC-2 type transporter family protein	LOC_Os01g61940.1		white-brown complex homolog protein, putative, expressed	NA	NA	NA	NA	NA	NA	NA	NA	NA
Misin07G087200	183.54	44.8742	57.3159	79.9362	73.9664	649.822	101.194	94.5206	32.0037	40.5837	38.7717	28.643	57.4332	48.6347	28.1407	21.3965	27.3034	36.0399	29.207	45.4229	36.7878	60.0511	PF00005,PF01061	PTHR19241,PTHR19241:SF219	KOG0061	3.6.3.17		GO:0016887,GO:0005524,GO:0016020	AT1G15520.1	ABCG40,ATABCG40,ATPDR12,PDR12	pleiotropic drug resistance 12	LOC_Os02g11760.1		pleiotropic drug resistance protein, putative, expressed	NA	0.999393	2.08164	0.981884	-1.35267	0.980978	-1.36115	NA	NA
Misin07G122400	361.265	45.8586	199.815	280.743	129.859	76.5437	78.8748	89.391	650.881	332.906	302.407	477.043	184.303	366.407	87.7603	112.593	1036.24	345.29	410.677	861.215	657.976	243.034	PF00005,PF01061	PTHR19241,PTHR19241:SF213	KOG0061	3.6.3.30		GO:0016887,GO:0005524,GO:0016020	AT1G31770.1	ABCG14	ATP-binding cassette 14	LOC_Os08g07010.1		ABC-2 type transporter domain containing protein, expressed	stem	0.997411	-1.24134	0.998223	1.30302	0.864676	-0.362771	NA	NA
Misin07G152400	19.8967	26.3392	19.8679	27.1237	22.4336	22.7537	20.2111	28.2682	26.3842	32.9754	27.2485	36.7903	28.7527	29.1429	31.5529	26.7625	24.6007	27.5789	33.3294	31.131	21.9643	22.8414	PF00005,PF01061	PTHR19241,PTHR19241:SF248	KOG0061			GO:0016887,GO:0005524,GO:0016020	AT3G55090.1		ABC-2 type transporter family protein	LOC_Os09g23640.1		ABC-2 type transporter domain containing protein, expressed	NA	NA	NA	NA	NA	NA	NA	NA	NA
Misin07G253300	70.9259	59.9755	67.5231	60.1608	80.3622	72.1669	75.2839	102.359	69.0898	64.1479	54.6872	54.0457	88.9489	61.3814	106.532	110.869	49.7736	50.9513	52.4028	52.9761	47.416	51.7229	PF00005,PF01061	PTHR19241,PTHR19241:SF237	KOG0061	3.6.3.25		GO:0016887,GO:0005524,GO:0016020	AT1G66950.1	ATPDR11,PDR11	pleiotropic drug resistance 11	LOC_Os08g43120.1		Plant PDR ABC transporter associated domain containing protein, expressed	NA	0.086444	0.0448362	0.95246	-0.564218	0.888227	0.377093	NA	NA
Misin07G277400	19.8967	17.3743	17.3743	17.3743	19.1265	21.3442	19.2221	75.374	50.8647	81.2267	139.473	47.1646	107.951	78.2499	50.1711	24.9754	69.4035	25.2138	28.0078	22.1304	22.5596	35.1744	PF00005,PF01061	PTHR19241,PTHR19241:SF290	KOG0061	3.6.3.25		GO:0016887,GO:0005524,GO:0016020	AT5G52860.1		ABC-2 type transporter family protein	LOC_Os06g30730.1		ABC-2 type transporter domain containing protein, expressed	NA	0.997971	-1.59843	0.880171	-0.563498	0.995574	1.49003	NA	NA
Misin09G052900	108.157	80.9455	105.5	311.971	478.084	1076.34	4340.68	271.178	211.408	138.311	193.421	209.641	213.55	455.45	364.189	237.036	280.423	299.98	421.985	340.422	458.838	1020.55	PF00005,PF01061	PTHR19241,PTHR19241:SF225	KOG0061	3.6.3.25		GO:0016887,GO:0005524,GO:0016020	AT1G71960.1	ABCG25,ATABCG25	ATP-binding casette family G25	LOC_Os11g07600.1		ABC-2 type transporter domain containing protein, expressed	stem,rhiz	0.998866	1.50961	0.733544	-0.250907	0.997118	-1.52573	NA	NA
Misin09G175700	19.8407	17.3743	17.3743	17.3743	17.3743	20.9812	17.3743	147.539	826.186	602.425	488.847	504.405	319.266	268.863	267.359	189.17	85.7893	51.1516	42.9496	46.943	41.6047	27.3727	PF00005,PF01061	PTHR19241,PTHR19241:SF295	KOG0061	3.6.3.29		GO:0016887,GO:0005524,GO:0016020	AT1G17840.1	ABCG11,ATWBC11,COF1,DSO,WBC11	white-brown complex homolog protein 11	LOC_Os12g22284.1		white-brown complex homolog protein 11, putative, expressed	rhiz	1	-3.8334	0.998087	-2.27407	1	3.60608	NA	NA
Misin09G175900	160.495	136.229	238.808	141.903	172.651	209.814	112.582	118.236	71.1065	86.551	80.824	78.572	138.628	132.645	82.2623	64.718	65.7672	74.5449	83.9395	150.853	107.602	156.397	PF00005,PF01061	PTHR19241,PTHR19241:SF295	KOG0061	3.6.3.29		GO:0016887,GO:0005524,GO:0016020	AT1G17840.1	ABCG11,ATWBC11,COF1,DSO,WBC11	white-brown complex homolog protein 11	LOC_Os12g22284.1		white-brown complex homolog protein 11, putative, expressed	NA	0.991651	0.764635	0.740099	-0.247164	0.947603	-0.556055	NA	NA
Misin10G046700	116.742	96.3554	97.1973	206.103	207.228	413.304	1363.32	382.335	419.275	157.451	392.057	331.833	156.551	285.639	315.231	223.64	514.828	397.808	589.922	647.36	777.896	1019.6	PF00005,PF01061	PTHR19241,PTHR19241:SF225	KOG0061			GO:0016887,GO:0005524,GO:0016020	AT1G71960.1	ABCG25,ATABCG25	ATP-binding casette family G25	LOC_Os11g07600.1		ABC-2 type transporter domain containing protein, expressed	stem,rhiz	0.761494	-0.251617	0.997715	1.00601	0.985213	-0.774933	NA	NA
Misin10G191900	29.9326	17.3743	20.5519	27.2677	20.7131	34.9228	20.2111	55.3594	148.677	115.959	126.743	147.619	98.5844	83.8713	78.1194	96.7028	35.745	29.4381	35.7541	47.2074	34.9179	40.5784	PF00005,PF01061	PTHR19241,PTHR19241:SF295	KOG0061	3.6.3.44		GO:0016887,GO:0005524,GO:0016020	AT1G17840.1	ABCG11,ATWBC11,COF1,DSO,WBC11	white-brown complex homolog protein 11	LOC_Os12g22284.1		white-brown complex homolog protein 11, putative, expressed	NA	0.998672	-1.66095	0.9778	-0.935473	0.999219	1.78434	NA	NA
Misin10G192000	32.2828	29.6911	41.9549	33.8156	34.1218	40.4797	22.033	97.7116	235.997	227.346	162.35	303.158	222.316	367.846	299.893	289.225	37.4557	28.3296	29.9883	36.8206	34.872	46.8062	PF00005,PF01061	PTHR19241,PTHR19241:SF295	KOG0061	3.6.3.29		GO:0016887,GO:0005524,GO:0016020	AT1G17840.1	ABCG11,ATWBC11,COF1,DSO,WBC11	white-brown complex homolog protein 11	LOC_Os12g22284.1		white-brown complex homolog protein 11, putative, expressed	NA	0.999814	-2.26048	0.999123	-2.11897	1	2.82288	NA	Misin10G192000
Misin10G192300	28.2985	21.6381	28.2306	27.9883	26.4001	26.8887	18.9677	275.248	1074.74	740.386	772.664	853.628	554.473	474.841	528.011	437.426	132.726	86.6613	74.8942	71.3332	79.6419	46.413	PF00005,PF01061	PTHR19241,PTHR19241:SF295	KOG0061	3.6.3.29		GO:0016887,GO:0005524,GO:0016020	AT1G17840.1	ABCG11,ATWBC11,COF1,DSO,WBC11	white-brown complex homolog protein 11	LOC_Os12g22284.1		white-brown complex homolog protein 11, putative, expressed	rhiz	1	-4.00931	0.999441	-2.19603	1	3.60009	NA	Misin10G192300
Misin11G149300	256.16	266.911	367.929	256.567	133.213	190.588	59.8897	111.056	130.414	87.5417	114.2	58.0647	143.619	166.67	71.3638	41.27	282.436	312.246	322.461	567.04	204.279	287.779	PF00005,PF01061	PTHR19241,PTHR19241:SF271		3.6.3.25		GO:0016887,GO:0005524,GO:0016020	AT1G17840.1	ABCG11,ATWBC11,COF1,DSO,WBC11	white-brown complex homolog protein 11	LOC_Os04g44610.1		white-brown complex homolog protein 11, putative, expressed	stem	0.547357	0.16201	0.996588	1.12468	0.997147	-1.39406	NA	NA
Misin12G156900	597.055	358.11	527.752	719.815	486.049	1360.28	207.994	178.912	130.091	97.2045	117.422	59.4322	174.961	236.289	95.153	69.9327	251.067	340.198	312.288	708.469	223.419	360.446	PF00005,PF01061	PTHR19241,PTHR19241:SF271		3.6.3.25		GO:0016887,GO:0005524,GO:0016020	AT1G17840.1	ABCG11,ATWBC11,COF1,DSO,WBC11	white-brown complex homolog protein 11	LOC_Os04g44610.1		white-brown complex homolog protein 11, putative, expressed	leaf,stem	0.999948	1.47231	0.360831	0.114271	0.999942	-1.95661	NA	NA
Misin13G036800	265.346	52.9324	134.469	360.435	116.762	102.869	134.699	112.068	524.732	221.725	236.676	477.084	152.026	326.659	55.8255	44.2736	698.38	437.685	639.556	1997.17	984.946	330.101	PF00005,PF01061	PTHR19241,PTHR19241:SF213	KOG0061	3.6.3.30		GO:0016887,GO:0005524,GO:0016020	AT1G31770.1	ABCG14	ATP-binding cassette 14	LOC_Os08g07010.1		ABC-2 type transporter domain containing protein, expressed	stem	0.998524	-1.48438	1	2.00884	0.987863	-1.04292	NA	NA
Misin13G073500	17.3743	17.3743	17.3743	17.3743	17.3743	17.3743	17.3743	20.5857	18.8083	26.6137	24.3608	28.9056	23.1148	21.869	24.5119	26.4328	17.3743	18.8028	21.7114	23.5375	23.0241	17.3743	PF00005,PF01061	PTHR19241,PTHR19241:SF248	KOG0061			GO:0016887,GO:0005524,GO:0016020	AT3G55090.1		ABC-2 type transporter family protein	LOC_Os09g23640.1		ABC-2 type transporter domain containing protein, expressed	NA	NA	NA	NA	NA	NA	NA	NA	NA
Misin13G142100	30.5006	19.735	32.459	34.552	19.0949	26.4047	17.3743	71.045	69.8174	110.827	149.706	48.8775	172.611	90.8208	62.8293	24.3379	110.372	32.4282	30.1652	23.8133	18.5007	28.3764	PF00005,PF01061	PTHR19241,PTHR19241:SF290	KOG0061	3.6.3.25		GO:0016887,GO:0005524,GO:0016020	AT5G52860.1		ABC-2 type transporter family protein	LOC_Os06g30730.1		ABC-2 type transporter domain containing protein, expressed	NA	0.996123	-1.41957	0.880787	-0.615029	0.993544	1.43388	NA	NA
Misin14G122700	20.6808	29.392	24.5893	21.7991	20.648	22.5195	24.4018	26.7702	25.0182	27.3605	31.0242	23.0546	36.8373	25.6123	26.3533	20.1741	26.7034	21.5446	28.0926	22.1704	25.2708	22.4034	PF00005,PF01061	PTHR19241,PTHR19241:SF287	KOG0065	3.6.3.25		GO:0016887,GO:0005524,GO:0016020	AT2G29940.1	ATPDR3,PDR3	pleiotropic drug resistance 3	LOC_Os01g42380.1		pleiotropic drug resistance protein, putative, expressed	NA	NA	NA	NA	NA	NA	NA	NA	NA
Misin15G042800	17.3743	17.3743	17.3743	17.3743	17.3743	17.3743	17.3743	28.6014	17.3743	17.3743	17.3743	17.3743	18.8078	17.3743	17.3743	17.3743	17.3743	18.6879	17.3743	17.3743	17.3743	19.2448	PF00005,PF01061	PTHR19241,PTHR19241:SF219		3.6.3.25		GO:0016887,GO:0005524,GO:0016020	AT2G26910.1	ATPDR4,PDR4	pleiotropic drug resistance 4	LOC_Os01g42380.1		pleiotropic drug resistance protein, putative, expressed	NA	NA	NA	NA	NA	NA	NA	NA	NA
Misin15G087600	17.3743	17.3743	17.3743	17.3743	17.3743	17.3743	17.3743	23.3328	23.3389	24.7694	18.8864	22.7137	27.2378	24.4866	24.5119	23.3912	26.784	21.4256	22.8988	21.5446	18.813	20.613	PF00005,PF01061	PTHR19241,PTHR19241:SF273	KOG0061	3.6.3.44		GO:0016887,GO:0005524,GO:0016020	AT1G15520.1	ABCG40,ATABCG40,ATPDR12,PDR12	pleiotropic drug resistance 12	LOC_Os01g42380.1		pleiotropic drug resistance protein, putative, expressed	NA	NA	NA	NA	NA	NA	NA	NA	NA
Misin15G138300	30.6813	29.2276	29.8492	27.957	34.324	23.2645	29.5212	25.5134	25.8095	26.9933	30.7551	19.3718	51.1655	24.3749	28.4904	26.8267	26.5744	20.945	23.2339	22.7898	25.1538	26.4305	PF00005,PF01061	PTHR19241,PTHR19241:SF287	KOG0061	3.6.3.33		GO:0016887,GO:0005524,GO:0016020	AT3G16340.1	ATPDR1,PDR1	pleiotropic drug resistance 1	LOC_Os01g08260.1		pleiotropic drug resistance protein 4, putative, expressed	NA	NA	NA	NA	NA	NA	NA	NA	NA
Misin16G017400	536.888	688.265	581.257	198.552	276.834	156.597	361.8	755.33	1091.17	552.667	350.699	418.295	365.808	793.198	295.507	634.957	173.463	303.489	165.022	233.874	299.1	223.899	PF00005,PF01061	PTHR19241,PTHR19241:SF294		3.6.3.25		GO:0016887,GO:0005524,GO:0016020	AT3G55090.1		ABC-2 type transporter family protein	LOC_Os05g02890.1		white-brown complex homolog protein 16, putative, expressed	leaf-stem-rhiz	0.768019	-0.202632	0.993869	-1.09982	0.996186	0.898453	NA	NA
Misin16G023300	19.5642	17.3743	19.0481	17.3743	17.3743	19.3473	17.3743	17.3743	21.4848	17.3743	18.9433	17.3743	17.3743	18.6742	17.3743	17.3743	20.0456	17.3743	17.3743	17.3743	17.3743	18.5911	PF00005,PF01061	PTHR19241,PTHR19241:SF294	KOG0061			GO:0016887,GO:0005524,GO:0016020	AT3G55090.1		ABC-2 type transporter family protein	LOC_Os05g02890.1		white-brown complex homolog protein 16, putative, expressed	NA	NA	NA	NA	NA	NA	NA	NA	NA
Misin16G092100	1090.98	722.724	1087.06	1357.21	781.798	1410.91	527.354	128.8	148.905	87.5148	117.675	71.5784	159.991	158.187	93.3468	50.2719	227.069	515.994	316.211	961.512	321.12	275.758	PF00005,PF01061	PTHR19241,PTHR19241:SF186				GO:0016887,GO:0005524,GO:0016020	AT3G21090.1		ABC-2 type transporter family protein	LOC_Os05g13520.1		white-brown complex homolog protein 12, putative, expressed	leaf,stem	1	2.06053	0.673116	-0.181884	1	-2.70938	NA	NA
Misin16G115700	25.6695	23.7268	25.0941	24.9322	25.0256	19.6576	26.0826	127.03	228.279	112.834	124.545	120.931	153.632	125.016	75.1752	33.989	61.4981	41.4501	39.4273	39.2713	39.6402	44.1864	PF00005,PF01061	PTHR19241,PTHR19241:SF158	KOG0061	3.6.3.25		GO:0016887,GO:0005524,GO:0016020	AT5G19410.1		ABC-2 type transporter family protein	LOC_Os05g31910.1		white-brown complex homolog protein 16, putative, expressed	NA	0.999526	-1.90444	0.969145	-0.866364	0.999507	1.85757	NA	NA
Misin17G024800	58.1524	83.8164	81.4921	45.4932	51.9986	22.7537	39.4445	628.301	901.155	543.428	394.256	386.474	367.78	608.203	332.05	338.091	326.132	241.521	273.929	184.309	205.12	127.457	PF00005,PF01061	PTHR19241,PTHR19241:SF294		3.6.3.25		GO:0016887,GO:0005524,GO:0016020	AT3G55090.1		ABC-2 type transporter family protein	LOC_Os05g02890.1		white-brown complex homolog protein 16, putative, expressed	stem,rhiz	0.999994	-2.87378	0.927427	-0.452811	0.999998	1.88578	NA	NA
Misin17G041700	19.8407	22.6896	17.3743	24.3849	22.4096	21.3442	19.2221	24.2546	26.0436	24.5807	21.8794	22.2155	21.7302	27.1422	25.8859	24.5458	25.5496	24.2011	26.6241	25.076	25.1235	22.4034	PF00005,PF01061	PTHR19241,PTHR19241:SF294		3.6.3.25		GO:0016887,GO:0005524,GO:0016020	AT2G39350.1		ABC-2 type transporter family protein	LOC_Os05g02890.1		white-brown complex homolog protein 16, putative, expressed	NA	NA	NA	NA	NA	NA	NA	NA	NA
Misin17G126100	29.0014	40.6007	23.7485	35.961	46.0823	32.8293	46.9871	187.689	361.011	153.572	180.207	201.281	296.504	253.919	131.935	75.9529	145.144	69.3316	113.403	75.572	78.3715	147.231	PF00005,PF01061	PTHR19241,PTHR19241:SF158	KOG0061	3.6.3.25		GO:0016887,GO:0005524,GO:0016020	AT5G19410.1		ABC-2 type transporter family protein	LOC_Os05g31910.1		white-brown complex homolog protein 16, putative, expressed	NA	0.99983	-2.18409	0.808167	-0.343263	0.998137	1.57407	NA	NA
Misin18G189700	19.8967	22.58	20.2239	19.1693	17.3743	18.9125	17.3743	26.8465	17.3743	21.546	20.3383	18.8022	17.3743	18.6405	17.3743	17.3743	18.738	22.5047	20.7306	18.6914	22.5353	27.9045	PF00005,PF01061	PTHR19241,PTHR19241:SF155	KOG0061	3.6.3.17		GO:0016887,GO:0005524,GO:0016020	AT3G13220.1	ABCG26,WBC27	ABC-2 type transporter family protein	LOC_Os06g40550.1		ABC-2 type transporter domain containing protein, expressed	NA	NA	NA	NA	NA	NA	NA	NA	NA
Misin18G189800	17.3743	17.3743	17.3743	17.3743	17.3743	17.3743	17.3743	17.3743	17.3743	17.3743	17.3743	17.3743	17.3743	17.3743	17.3743	17.3743	18.6819	22.5823	17.3743	19.2987	19.9394	17.3743	PF00005,PF01061	PTHR19241,PTHR19241:SF155	KOG0061			GO:0016887,GO:0005524,GO:0016020	AT3G13220.1	ABCG26,WBC27	ABC-2 type transporter family protein	LOC_Os06g40550.1		ABC-2 type transporter domain containing protein, expressed	NA	NA	NA	NA	NA	NA	NA	NA	NA
Misin18G197200	44.1034	73.1242	62.2919	52.2753	79.6839	47.9029	45.98	30.7603	38.1826	34.4867	33.4322	35.9836	45.211	39.0723	38.4921	34.7217	31.5317	37.8838	33.6115	31.9376	31.0192	24.2993	PF00005,PF01061	PTHR19241,PTHR19241:SF273	KOG0061	3.6.3.44		GO:0016887,GO:0005524,GO:0016020	AT1G15520.1	ABCG40,ATABCG40,ATPDR12,PDR12	pleiotropic drug resistance 12	LOC_Os01g42380.1		pleiotropic drug resistance protein, putative, expressed	NA	NA	NA	NA	NA	NA	NA	NA	NA
Misin19G002800	19.8407	29.1668	20.5709	23.3326	35.3219	26.6494	32.6257	65.018	133.647	61.433	83.0918	65.7822	116.604	141.457	58.5122	24.7763	51.4198	35.3103	32.2461	36.8329	38.9866	50.6452	PF00005,PF01061	PTHR19241,PTHR19241:SF180	KOG0061	3.6.3.29		GO:0016887,GO:0005524,GO:0016020	AT3G55090.1		ABC-2 type transporter family protein	LOC_Os03g17350.1		white-brown complex homolog protein, putative, expressed	NA	0.996077	-1.31574	0.905806	-0.534251	0.995511	1.31912	NA	NA
Misin19G179400	17.3743	17.3743	17.3743	17.3743	17.3743	17.3743	17.3743	17.3743	17.3743	17.3743	17.3743	17.3743	20.337	17.3743	17.3743	17.3743	17.3743	17.3743	18.7137	18.6793	18.5007	17.3743	PF00005,PF01061	PTHR19241,PTHR19241:SF155	KOG0061	3.6.3.19		GO:0016887,GO:0005524,GO:0016020	AT3G13220.1	ABCG26,WBC27	ABC-2 type transporter family protein	LOC_Os06g40550.1		ABC-2 type transporter domain containing protein, expressed	NA	NA	NA	NA	NA	NA	NA	NA	NA
Misin05G021100	732.9	900.77	857.548	2002.69	1255.63	1059.87	812.133	92.5193	148.761	199.489	182.336	196.201	202.396	193.96	189.821	215.482	233.472	336.119	250.193	403.622	269.627	389.007	PF00005,PF05992	PTHR11384,PTHR11384:SF3		3.6.3.47		GO:0016887,GO:0005524,GO:0016021,GO:0006810,GO:0005215	AT1G54350.1		ABC transporter family protein	LOC_Os01g11946.1		ABC transporter, ATP-binding protein, putative, expressed	leaf,stem	1	2.23343	0.986055	-0.863676	1	-2.01226	NA	NA
Misin06G023300	315.211	335.198	285.166	513.018	479.383	432.924	290.453	29.5551	30.685	36.6599	35.5694	37.2791	40.5343	38.9627	35.4952	41.3911	82.4949	105.037	96.9804	122.589	102.175	189.631	PF00005,PF05992	PTHR11384,PTHR11384:SF3		3.6.3.47		GO:0016887,GO:0005524,GO:0016021,GO:0006810,GO:0005215	AT1G54350.1		ABC transporter family protein	LOC_Os01g11946.1		ABC transporter, ATP-binding protein, putative, expressed	leaf	1	2.47886	0.953032	-0.651076	1	-2.81877	NA	NA
Misin05G383400	558.37	597.863	560.647	580.589	814.392	726.383	700.833	656.596	400.8	370.831	327.767	419.078	370.251	432.119	424.08	456.161	355.547	302.491	265.86	361.246	313.867	482.699	PF00005,PF06472	PTHR11384,PTHR11384:SF33		3.6.3.47		GO:0016887,GO:0005524,GO:0055085,GO:0042626,GO:0016021,GO:0006810	AT4G39850.1	ACN2,AtABCD1,CTS,PED3,PXA1	peroxisomal ABC transporter 1	LOC_Os01g73530.2		ABC transporter, ATP-binding protein, putative, expressed	leaf-stem-rhiz	0.999172	0.717234	0.982165	-0.592746	0.875082	-0.242135	NA	NA
Misin06G388100	959.023	927.294	854.072	1212.98	1505.38	1979.4	1571.2	788.037	494.969	455.592	451.107	637.626	437.164	636.803	524.3	713.582	433.69	493.563	420.445	697.684	503.722	783.208	PF00005,PF06472	PTHR11384,PTHR11384:SF33		3.6.3.47		GO:0016887,GO:0005524,GO:0055085,GO:0042626,GO:0016021,GO:0006810	AT4G39850.1	ACN2,AtABCD1,CTS,PED3,PXA1	peroxisomal ABC transporter 1	LOC_Os01g73530.2		ABC transporter, ATP-binding protein, putative, expressed	leaf-stem-rhiz	1	1.20837	0.987766	-0.669526	0.994915	-0.734295	NA	NA
Misin17G008200	635.471	667.875	594.805	726.753	708.104	574.935	469.644	414.393	438.853	448.632	531.849	514.568	466.693	568.7	378.851	283.123	742.194	565.617	617.397	836.445	478.897	559.508	PF00005,PF06472	PTHR11384,PTHR11384:SF33		3.6.3.47		GO:0016887,GO:0005524,GO:0055085,GO:0042626,GO:0016021,GO:0006810	AT4G39850.1	ACN2,AtABCD1,CTS,PED3,PXA1	peroxisomal ABC transporter 1	LOC_Os01g73530.2		ABC transporter, ATP-binding protein, putative, expressed	leaf-stem-rhiz	0.937219	0.252854	0.911012	0.274952	0.979624	-0.48245	NA	NA
MisinT077900	500.109	626.44	584.744	544.475	635.642	451.159	715.397	352.394	382.653	369.041	410.239	426.501	394.248	443.706	321.862	266.206	614.844	508.579	574.454	637.5	346.022	374.451	PF00005,PF06472	PTHR11384,PTHR11384:SF33		3.6.3.47		GO:0016887,GO:0005524,GO:0055085,GO:0042626,GO:0016021,GO:0006810	AT4G39850.1	ACN2,AtABCD1,CTS,PED3,PXA1	peroxisomal ABC transporter 1	LOC_Os01g73530.2		ABC transporter, ATP-binding protein, putative, expressed	leaf-stem-rhiz	0.987031	0.431286	0.67806	0.145038	0.98328	-0.543203	NA	NA
Misin05G251200	105.283	104.766	96.1591	99.662	137.533	203.785	137.531	129.372	117.407	169.844	185.277	167.698	252.611	146.929	182.309	145.735	87.7113	101.979	96.9392	103.124	85.7807	72.8717	PF00005,PF08370,PF01061	PTHR19241,PTHR19241:SF224		3.6.3.25		GO:0016887,GO:0005524,GO:0016020	AT1G59870.1	ABCG36,ATABCG36,ATPDR8,PDR8,PEN3	ABC-2 and Plant PDR ABC-type transporter family protein	LOC_Os01g52560.1		Plant PDR ABC transporter associated domain containing protein, expressed	rhiz	0.341613	-0.0973998	0.97546	-0.712824	0.970025	0.591714	NA	NA
Misin06G237600	46.3336	53.3199	51.7716	50.843	58.7567	100.719	49.7095	67.9257	73.7266	78.1484	106.752	81.7546	125.971	74.5297	82.474	73.0286	61.942	47.7682	59.6477	58.2334	47.2401	48.2523	PF00005,PF08370,PF01061	PTHR19241,PTHR19241:SF224	KOG0061	3.6.3.25		GO:0016887,GO:0005524,GO:0016020	AT1G59870.1	ABCG36,ATABCG36,ATPDR8,PDR8,PEN3	ABC-2 and Plant PDR ABC-type transporter family protein	LOC_Os01g52560.1		Plant PDR ABC transporter associated domain containing protein, expressed	NA	0.827256	-0.295853	0.919506	-0.456981	0.961885	0.585701	NA	NA
Misin07G010100	17.3743	17.3743	23.8651	17.3743	19.1265	24.307	23.4839	24.5313	20.6478	20.8045	24.4057	18.727	22.3945	21.4671	19.7224	23.42	21.317	20.9384	20.0796	19.2987	17.3743	24.1787	PF00005,PF08370,PF01061	PTHR19241,PTHR19241:SF273	KOG0061	3.6.3.44		GO:0016887,GO:0005524,GO:0016020	AT1G15520.1	ABCG40,ATABCG40,ATPDR12,PDR12	pleiotropic drug resistance 12	LOC_Os01g42410.1		pleiotropic drug resistance protein, putative, expressed	NA	NA	NA	NA	NA	NA	NA	NA	NA
Misin07G183200	48.9921	55.4079	62.2479	43.5973	50.33	30.0702	35.6905	33.3832	35.8321	42.1046	40.1064	31.7423	66.6965	35.3188	58.1857	50.662	40.2741	27.976	30.0079	28.2956	33.1065	30.3311	PF00005,PF08370,PF01061	PTHR19241,PTHR19241:SF237	KOG0061			GO:0016887,GO:0005524,GO:0016020	AT2G36380.1	ATPDR6,PDR6	pleiotropic drug resistance 6	LOC_Os08g43120.1		Plant PDR ABC transporter associated domain containing protein, expressed	NA	NA	NA	NA	NA	NA	NA	NA	NA
Misin14G067800	40.7607	31.782	46.1059	31.7543	47.3763	38.4304	40.401	33.2897	31.9685	29.6158	31.2535	31.5852	45.9171	33.9163	35.5823	35.2537	38.5832	23.3334	26.1897	29.293	24.0281	34.6917	PF00005,PF08370,PF01061	PTHR19241,PTHR19241:SF273	KOG0061	3.6.3.44		GO:0016887,GO:0005524,GO:0016020	AT1G15520.1	ABCG40,ATABCG40,ATPDR12,PDR12	pleiotropic drug resistance 12	LOC_Os01g42380.1		pleiotropic drug resistance protein, putative, expressed	NA	NA	NA	NA	NA	NA	NA	NA	NA
Misin15G201800	17.3743	17.3743	17.3743	17.3743	17.3743	17.3743	17.3743	23.9819	17.3743	29.3855	18.9433	26.0994	21.0643	21.623	20.0681	20.2599	17.3743	17.3743	17.3743	17.3743	17.3743	18.6441	PF00005,PF08370,PF01061	PTHR19241,PTHR19241:SF259		3.6.3.44		GO:0016887,GO:0005524,GO:0016020	AT3G53480.1	ABCG37,ATPDR9,PDR9,PIS1	pleiotropic drug resistance 9	LOC_Os02g32690.1		pleiotropic drug resistance protein 15, putative, expressed	NA	NA	NA	NA	NA	NA	NA	NA	NA
Misin18G197100	43.9865	66.1698	45.5895	45.678	61.9257	28.5238	42.2226	26.7514	30.3983	30.8459	34.615	30.9155	46.7479	30.2039	34.2329	29.6009	29.109	31.9595	24.0722	25.6447	28.4332	23.8176	PF00005,PF08370,PF01061	PTHR19241,PTHR19241:SF273	KOG0061	3.6.3.25		GO:0016887,GO:0005524,GO:0016020	AT1G15520.1	ABCG40,ATABCG40,ATPDR12,PDR12	pleiotropic drug resistance 12	LOC_Os01g42380.1		pleiotropic drug resistance protein, putative, expressed	NA	NA	NA	NA	NA	NA	NA	NA	NA
MisinT196700	47.7647	49.2331	62.2477	38.6292	47.8774	39.031	48.1252	60.2301	47.2255	40.932	46.6562	39.2662	51.4716	57.604	48.8998	52.0976	36.1972	28.1535	40.652	38.3834	38.3441	50.1383	PF00005,PF08370,PF01061	PTHR19241,PTHR19241:SF237		3.6.3.25		GO:0016887,GO:0005524,GO:0016020	AT1G66950.1	ATPDR11,PDR11	pleiotropic drug resistance 11	LOC_Os08g43120.1		Plant PDR ABC transporter associated domain containing protein, expressed	NA	NA	NA	NA	NA	NA	NA	NA	NA
MisinT195200	53.5612	50.0291	39.2811	39.2446	36.4351	25.3239	19.2221	27.0969	35.2145	37.6943	37.5602	25.4109	60.9434	46.5965	38.4163	23.8737	34.4012	34.573	29.8379	28.8587	17.3743	29.7969	PF00005,PF14510	PTHR19241,PTHR19241:SF170		3.6.3.25		GO:0016887,GO:0005524	AT2G26910.1	ATPDR4,PDR4	pleiotropic drug resistance 4	LOC_Os01g42410.1		pleiotropic drug resistance protein, putative, expressed	NA	NA	NA	NA	NA	NA	NA	NA	NA
Misin06G092200	20.6808	22.58	17.3743	23.2311	19.5694	21.2915	17.3743	21.8301	22.0817	18.7708	18.9433	17.3743	17.3743	17.3743	20.1834	18.7746	17.3743	17.3743	17.3743	18.9225	19.9946	17.3743	PF00006	PTHR15184,PTHR15184:SF7		3.6.3.14		GO:0005524	AT1G78900.2	VHA-A	vacuolar ATP synthase subunit A	LOC_Os06g45120.1		ATP synthase, putative, expressed	NA	NA	NA	NA	NA	NA	NA	NA	NA
Misin14G121300	76.4434	51.7441	43.3186	85.5064	73.9157	205.238	64.52	25.0013	17.3743	20.8944	21.8794	19.4873	19.496	18.6405	18.8391	17.3743	17.3743	23.8349	22.6951	29.2518	27.7784	30.6195	PF00008,PF07645,PF13947,PF07714	PTHR27005,PTHR27005:SF10	KOG1187	2.7.11.1		GO:0005515,GO:0005509,GO:0030247,GO:0006468,GO:0004672	AT1G21230.1	WAK5	wall associated kinase 5	LOC_Os08g39180.1		OsWAK73 - OsWAK receptor-like protein kinase, expressed	NA	0.999853	1.98968	0.968105	-0.946099	0.992427	-1.54484	NA	NA
Misin18G082000	59.0539	72.3114	48.1514	41.4073	47.0972	28.5546	20.8607	27.4297	20.3773	22.9425	18.7983	22.8096	20.0645	28.4004	18.8391	18.9047	19.0199	35.6236	27.6393	38.2902	26.7685	23.4454	PF00008,PF13947	PTHR27005,PTHR27005:SF63				GO:0005515,GO:0030247	AT1G21270.1	WAK2	wall-associated kinase 2	LOC_Os06g07330.1		OsWAK63 - OsWAK receptor-like protein kinase, expressed	NA	NA	NA	NA	NA	NA	NA	NA	NA
Misin19G076300	55.4863	43.0997	45.5895	60.6698	44.029	55.9884	59.6605	48.3335	40.4474	31.8737	37.1071	40.3277	35.1796	42.5019	35.8965	28.8382	29.8184	27.5696	21.8554	27.5213	28.8124	35.2498	PF00008,PF13947	PTHR27005,PTHR27005:SF34				GO:0005515,GO:0030247	AT4G00955.1			LOC_Os03g12470.1		OsWAK25 - OsWAK receptor-like protein kinase, expressed	NA	NA	NA	NA	NA	NA	NA	NA	NA
Misin12G221600	230.14	227.641	227.787	160.165	188.203	100.469	103.546	158.31	67.2498	115.175	95.8046	85.0107	73.7864	181.906	42.944	35.8694	62.2436	87.9824	91.6925	84.5605	49.9175	38.0457	PF00008,PF13947,PF00069	PTHR27005,PTHR27005:SF61	KOG1187	2.7.11.1		GO:0005515,GO:0030247,GO:0006468,GO:0005524,GO:0004672	AT1G16260.1		Wall-associated kinase family protein	LOC_Os04g51030.1		wall-associated kinase 1, putative, expressed	NA	0.998099	1.04123	0.978247	-0.89911	0.850828	-0.38792	NA	NA
Misin01G375600	376.227	375.168	355.419	313.893	315.98	316.851	192.849	434.467	322.454	360.983	309.519	326.345	264.693	370.884	329.788	349.674	323.496	389.346	411.916	369.48	447.85	391.435	PF00009	PTHR21231,PTHR21231:SF8	KOG1532		K06883		AT4G21800.2	QQT2	P-loop containing nucleoside triphosphate hydrolases superfamily protein	LOC_Os03g19870.3		ATP binding protein, putative, expressed	leaf-stem-rhiz	0.821187	-0.178686	0.863977	0.231401	0.145919	-0.044661	NA	NA
Misin02G139000	34.2379	26.9534	31.8763	17.3743	17.3743	20.5465	19.2221	24.6929	27.2479	22.2428	19.4812	20.8966	18.8562	17.3743	17.3743	17.3743	23.1349	24.5943	22.8988	23.1428	19.9394	18.6441	PF00009	PTHR23115,PTHR23115:SF13					AT3G22980.1		Ribosomal protein S5/Elongation factor G/III/V family protein	LOC_Os02g33850.1		elongation factor Tu family protein, putative, expressed	NA	NA	NA	NA	NA	NA	NA	NA	NA
Misin02G365200	282.264	310.057	283.543	249.652	229.187	272.789	135.788	331.584	276.721	335.039	244.97	294.666	242.617	315.888	285.674	320.736	237.17	300.624	294.257	265.706	292.575	293.084	PF00009	PTHR21231,PTHR21231:SF8	KOG1532		K06883		AT4G21800.1	QQT2	P-loop containing nucleoside triphosphate hydrolases superfamily protein	LOC_Os03g19870.3		ATP binding protein, putative, expressed	leaf-stem-rhiz	0.848574	-0.213758	0.0469061	0.0290964	0.720771	0.156594	NA	NA
Misin04G027600	299.166	265.567	172.999	175.395	166.617	89.2199	113.884	128.343	149.542	167.868	115.072	123.021	144.693	198.088	196.717	225.132	150.041	238.388	213.252	134.007	154.182	132.597	PF00009	PTHR23115,PTHR23115:SF136		3.6.5.3			AT1G56070.1	LOS1	Ribosomal protein S5/Elongation factor G/III/V family protein	LOC_Os04g02820.2		elongation factor, putative, expressed	stem,rhiz	0.436217	0.121058	0.00332702	0.0146496	0.430845	-0.120897	NA	NA
MisinT305000	414.261	410.128	375.966	361.338	297.226	352.925	228.432	481.166	552.949	625.278	527.629	485.529	439.984	471.764	517.443	632.807	398.592	503.945	427.501	373.025	476.595	430.573	PF00009,PF00237	PTHR13501,PTHR13501:SF2	KOG1711		K02890	GO:0006412,GO:0005840,GO:0003735,GO:0015934	AT4G28360.1		Ribosomal protein L22p/L17e family protein	LOC_Os01g42980.1		ribosomal protein L22, putative, expressed	leaf-stem-rhiz	0.989006	-0.502925	0.239636	-0.0463475	0.9813	0.439428	NA	NA
Misin01G033600	50.5499	40.9522	48.5136	58.4272	76.3187	322.255	114.284	78.5636	46.4351	40.5098	35.3878	35.2956	44.5388	47.9572	30.0362	24.8909	54.3555	52.1637	52.1352	48.8172	56.7709	74.1809	PF00010	PTHR12565,PTHR12565:SF158				GO:0046983	AT2G41130.1		basic helix-loop-helix (bHLH) DNA-binding superfamily protein	LOC_Os03g59670.1		basic helix-loop-helix, putative, expressed	NA	0.990937	1.12035	0.714925	-0.291155	0.968172	-0.940355	NA	NA
Misin01G044400	54.0637	85.5219	56.0611	58.6003	51.5471	29.6367	32.6621	126.05	131.724	142.851	165.805	123.951	124.215	119.157	128.087	91.5029	169.78	134.873	136.519	122.435	137.126	112.572	PF00010	PTHR12565,PTHR12565:SF137				GO:0046983	AT1G59640.1	BPE,BPEp,BPEub,ZCW32	BIG PETAL P	LOC_Os03g58830.1		BEE 1, putative, expressed	stem	0.998423	-1.36397	0.935866	0.508387	0.943243	0.493607	NA	NA
Misin01G049100	147.384	188.767	157.649	151.649	145.907	75.4387	59.5265	271.736	376.953	407.224	240.659	319.262	219.191	162.821	161.131	136.589	415.551	605.756	460.123	564.536	459.335	237.555	PF00010	PTHR16223,PTHR16223:SF15				GO:0046983	AT4G02590.2	UNE12	basic helix-loop-helix (bHLH) DNA-binding superfamily protein	LOC_Os03g58330.1		BHLH transcription factor, putative, expressed	stem,rhiz	0.999212	-1.37495	0.998896	1.18089	0.5563	-0.158612	NA	NA
Misin01G068000	44.7284	41.9088	40.8746	40.0913	51.9432	60.8041	58.3367	220.721	59.8271	44.9784	42.9963	56.0981	54.0846	76.6907	70.4222	65.1698	47.2179	35.5559	39.8959	52.5523	42.3564	45.7096	PF00010	PTHR16223,PTHR16223:SF30				GO:0046983	AT2G14760.1		basic helix-loop-helix (bHLH) DNA-binding superfamily protein	LOC_Os12g39850.1		helix-loop-helix DNA-binding domain containing protein, expressed	NA	0.882152	-0.385296	0.929148	-0.563105	0.962408	0.725871	NA	NA
Misin01G075000	615.244	863.984	1104.49	698.716	535.445	261.455	639.474	127.502	176.293	238.58	195.891	182.957	187.271	149.798	159.835	215.586	137.691	188.336	139.92	317.286	176.403	142.06	PF00010	PTHR12565,PTHR12565:SF135			K16189	GO:0046983	AT2G20180.3	PIF1,PIL5	phytochrome interacting factor 3-like 5	LOC_Os03g56950.1		phytochrome-interacting factor 4, putative, expressed	leaf-stem-rhiz	1	1.86574	0.989157	-1.07601	0.997366	-1.26674	NA	NA
Misin01G080000	103.374	136.942	93.4085	83.618	125.57	267.866	783.947	3588.26	94.6957	101.181	231.107	330.436	151.889	149.439	746.013	115.082	90.4398	58.0123	64.8974	70.0227	95.4496	305.048	PF00010	PTHR12565,PTHR12565:SF164				GO:0046983	AT5G43650.1	BHLH92	basic helix-loop-helix (bHLH) DNA-binding superfamily protein	LOC_Os03g53020.1		helix-loop-helix DNA-binding domain containing protein, expressed	NA	0.965629	-0.829063	0.992292	-1.98263	0.995882	1.79564	NA	NA
Misin01G094800	44.4283	46.6368	54.9857	47.2415	41.0949	51.9627	54.0754	53.4666	49.3856	54.2013	60.7008	60.0831	73.1358	76.0624	78.4075	99.2237	32.0405	33.4673	47.1773	52.5925	41.4856	35.9816	PF00010	PTHR12565,PTHR12565:SF175				GO:0046983	AT1G10120.1		basic helix-loop-helix (bHLH) DNA-binding superfamily protein	LOC_Os03g51910.1		basic helix-loop-helix protein, putative, expressed	NA	NA	NA	NA	NA	NA	NA	NA	NA
Misin01G097500	82.4495	113.504	136.146	144.98	118.87	59.645	66.7952	4601.43	186.395	205.122	205.058	243.323	188.57	222.691	113.379	69.1928	148.025	139.807	202.404	234.903	191.634	121.139	PF00010	PTHR23042,PTHR23042:SF25				GO:0046983	AT4G37850.1		basic helix-loop-helix (bHLH) DNA-binding superfamily protein	LOC_Os03g51580.1		helix-loop-helix DNA-binding domain containing protein, expressed	stem	0.998477	-2.19918	0.980327	-1.31005	0.998193	2.30196	NA	NA
Misin01G128800	17.3743	17.3743	17.3743	17.3743	17.3743	17.3743	17.3743	27.7017	23.0555	41.1964	39.3675	23.5599	43.8567	26.9293	20.7627	17.3743	24.6007	23.6184	23.8147	27.5912	18.813	22.6069	PF00010	PTHR31945,PTHR31945:SF16				GO:0046983	AT4G37850.1		basic helix-loop-helix (bHLH) DNA-binding superfamily protein	LOC_Os03g46860.1		helix-loop-helix DNA-binding protein, putative, expressed	NA	NA	NA	NA	NA	NA	NA	NA	NA
Misin01G129400	26.6186	23.9988	19.0481	24.9662	25.7484	26.2614	21.1151	35.8222	35.0202	34.104	30.3674	26.08	34.4895	22.8578	25.3862	24.4914	23.9648	19.3118	20.7306	18.6914	19.9946	20.613	PF00010	PTHR23042,PTHR23042:SF25				GO:0046983	AT4G37850.1		basic helix-loop-helix (bHLH) DNA-binding superfamily protein	LOC_Os03g46860.1		helix-loop-helix DNA-binding protein, putative, expressed	NA	NA	NA	NA	NA	NA	NA	NA	NA
Misin01G139500	775.547	294.366	750.156	1153.56	705.952	1615.9	971.036	74.8023	134.232	81.1097	158.206	108.624	93.2981	124.046	115.411	92.2433	125.547	135.989	123.98	239.732	123.757	148.071	PF00010	PTHR12565,PTHR12565:SF3	KOG4304		K16189	GO:0046983	AT1G09530.1	PAP3,PIF3,POC1	phytochrome interacting factor 3	LOC_Os03g43810.1		helix-loop-helix DNA-binding domain containing protein, expressed	leaf,stem	1	2.88482	0.997507	-1.61005	1	-2.35399	NA	NA
Misin01G151600	101.632	99.3946	109.53	87.7746	68.4161	44.1285	60.5457	98.715	133.38	153.077	169.295	96.437	201.307	66.1754	171.942	115.167	92.6649	60.3799	56.8403	50.4754	45.7665	46.8756	PF00010	PTHR16223,PTHR16223:SF47				GO:0046983	AT2G14760.1		basic helix-loop-helix (bHLH) DNA-binding superfamily protein	LOC_Os03g42100.1		helix-loop-helix DNA-binding domain containing protein, expressed	NA	0.887331	-0.363779	0.978466	-0.919809	0.990057	0.928698	NA	NA
Misin01G249500	17.3743	17.3743	17.3743	17.3743	17.3743	17.3743	17.3743	17.3743	17.3743	17.3743	18.9433	18.8022	18.8562	20.13	17.3743	17.3743	17.3743	17.3743	17.3743	17.3743	17.3743	17.3743	PF00010	PTHR11969,PTHR11969:SF24				GO:0046983	AT1G72210.1		basic helix-loop-helix (bHLH) DNA-binding superfamily protein	LOC_Os10g23050.1		helix-loop-helix DNA-binding protein, putative, expressed	NA	NA	NA	NA	NA	NA	NA	NA	NA
Misin01G283300	4496.54	1515.8	1677.43	4655.56	2383.69	4236.07	3328.65	36.5299	32.4261	29.3103	32.8482	31.4244	29.1959	24.3937	23.1034	27.2054	168.272	732.048	282.089	898.735	474.516	322.265	PF00010	PTHR12565,PTHR12565:SF173				GO:0046983	AT4G00050.1	UNE10	basic helix-loop-helix (bHLH) DNA-binding superfamily protein	LOC_Os10g40740.1		helix-loop-helix DNA-binding domain containing protein, expressed	leaf,stem	1	3.96265	0.998111	-1.55333	1	-6.03957	NA	NA
Misin01G410200	17.3743	17.3743	17.3743	17.3743	17.3743	17.3743	17.3743	37.1268	36.1974	40.7547	38.0488	33.1807	49.4383	39.812	33.1489	18.7746	38.1557	21.168	26.641	21.3799	22.1561	55.5546	PF00010	PTHR12565,PTHR12565:SF77				GO:0046983	AT1G68810.1		basic helix-loop-helix (bHLH) DNA-binding superfamily protein	LOC_Os03g15440.1		basic helix-loop-helix, putative, expressed	NA	NA	NA	NA	NA	NA	NA	NA	NA
Misin01G425300	17.3743	17.3743	17.3743	17.3743	17.3743	17.3743	17.3743	17.3743	17.3743	17.3743	17.3743	17.3743	18.8562	18.6405	17.3743	17.3743	17.3743	17.3743	17.3743	20.296	18.813	17.3743	PF00010	PTHR12565,PTHR12565:SF103				GO:0046983	AT4G37850.1		basic helix-loop-helix (bHLH) DNA-binding superfamily protein	LOC_Os03g12760.1		helix-loop-helix DNA-binding domain containing protein, expressed	NA	NA	NA	NA	NA	NA	NA	NA	NA
Misin01G426700	17.3743	17.3743	19.495	17.3743	17.3743	17.3743	17.3743	20.0755	25.5451	24.3681	35.8451	21.7915	33.9001	26.6921	25.495	21.5282	33.1259	20.7403	34.224	25.5579	19.504	36.9569	PF00010	PTHR12565,PTHR12565:SF151				GO:0046983	AT1G10120.1		basic helix-loop-helix (bHLH) DNA-binding superfamily protein	LOC_Os03g12940.2		OsFBO13 - F-box and other domain containing protein, expressed	NA	NA	NA	NA	NA	NA	NA	NA	NA
Misin01G452400	17.3743	21.6381	17.3743	17.3743	17.3743	20.9812	19.2673	272.684	87.105	159.294	431.585	259.685	224.134	118.039	486.848	48.9929	74.8107	72.6654	83.8884	60.4172	67.5751	378.245	PF00010	PTHR11969,PTHR11969:SF24				GO:0046983	AT1G72210.1		basic helix-loop-helix (bHLH) DNA-binding superfamily protein	LOC_Os03g08930.1		helix-loop-helix DNA-binding protein, putative, expressed	NA	1	-3.33842	0.502916	-0.200123	0.998014	1.77003	NA	NA
Misin01G466500	17.3743	23.9123	30.6039	41.5912	25.8347	25.735	17.3743	27.4161	25.6776	33.707	37.6425	21.4847	53.0675	36.2014	22.4104	20.305	94.3453	48.5895	117.206	57.324	58.9641	32.6403	PF00010	PTHR12565,PTHR12565:SF79				GO:0046983	AT3G28857.1		basic helix-loop-helix (bHLH) DNA-binding family protein	LOC_Os10g26410.1		bHLH family protein, putative, expressed	NA	0.972614	-0.80749	0.983341	1.23951	0.892939	-0.577123	NA	NA
Misin01G492400	23.3098	25.8845	22.6726	28.2278	32.4232	23.2645	20.8607	187.997	78.0845	74.9109	146.764	63.451	135.479	84.4997	55.2335	23.8567	343.735	113.555	330.419	261.684	141.299	969.282	PF00010	PTHR31945,PTHR31945:SF4				GO:0046983	AT5G65640.1	bHLH093	beta HLH protein 93	LOC_Os03g04310.1		BHLH transcription factor, putative, expressed	stem	0.999942	-2.9933	0.999889	2.46953	0.964885	-0.960042	NA	NA
Misin01G497100	17.3743	17.3743	17.3743	17.3743	17.3743	17.3743	17.3743	17.3743	17.3743	17.3743	17.3743	17.3743	17.3743	17.3743	17.3743	17.3743	17.3743	17.3743	17.3743	17.3743	17.3743	17.3743	PF00010	PTHR16223,PTHR16223:SF49				GO:0046983	AT2G34820.1		basic helix-loop-helix (bHLH) DNA-binding superfamily protein	LOC_Os12g31430.1		helix-loop-helix DNA-binding domain containing protein, expressed	NA	NA	NA	NA	NA	NA	NA	NA	NA
Misin01G505600	30.3496	31.4907	28.9256	27.9086	36.921	25.6702	45.6999	22.5773	20.3773	22.6615	18.8864	19.4687	17.3743	25.4735	22.3533	19.4448	19.9247	18.488	20.718	22.2951	18.813	22.4835	PF00010	PTHR11969,PTHR11969:SF20				GO:0046983	AT2G46810.1		basic helix-loop-helix (bHLH) DNA-binding superfamily protein	LOC_Os03g03000.1		helix-loop-helix DNA-binding domain containing protein, expressed	NA	NA	NA	NA	NA	NA	NA	NA	NA
Misin02G020000	41.5924	29.3831	33.8215	42.2222	45.7549	199.906	110.466	140.854	146.342	85.2619	61.9864	102.051	72.1721	67.2794	60.3589	51.963	58.1602	51.8683	55.4335	49.4549	60.2584	93.1298	PF00010	PTHR12565,PTHR12565:SF158				GO:0046983	AT2G41130.1		basic helix-loop-helix (bHLH) DNA-binding superfamily protein	LOC_Os03g59670.1		basic helix-loop-helix, putative, expressed	NA	0.0910048	-0.0592446	0.875294	-0.414331	0.838536	0.364614	NA	NA
Misin02G027800	24.5201	30.7717	25.207	28.7029	25.0572	19.3473	19.2221	29.4269	36.6569	44.8026	58.7945	47.2189	43.2006	37.7125	44.7163	33.783	53.112	45.8054	45.6874	39.6928	42.7405	25.9541	PF00010	PTHR12565,PTHR12565:SF137				GO:0046983	AT1G59640.1	BPE,BPEp,BPEub,ZCW32	BIG PETAL P	LOC_Os03g58830.1		BEE 1, putative, expressed	NA	NA	NA	NA	NA	NA	NA	NA	NA
Misin02G033000	162.782	171.8	181.302	144.691	146.036	87.8072	79.6068	112.032	321.676	337.229	208.508	246.399	234.201	205.37	176.708	160.621	303.71	352.163	308.65	378.322	362.225	206.47	PF00010	PTHR16223,PTHR16223:SF15				GO:0046983	AT4G02590.2	UNE12	basic helix-loop-helix (bHLH) DNA-binding superfamily protein	LOC_Os03g58330.1		BHLH transcription factor, putative, expressed	stem,rhiz	0.995135	-0.924212	0.989238	0.773677	2.88e-05	-0.00491554	NA	NA
Misin02G057100	24.4298	22.58	24.8382	21.8183	25.2804	26.2242	27.1636	53.3405	28.6103	23.3294	26.6335	21.4568	23.2605	29.2422	30.4993	35.2257	22.9627	23.8349	21.2184	27.078	23.1284	24.8931	PF00010	PTHR16223,PTHR16223:SF30				GO:0046983	AT2G14760.1		basic helix-loop-helix (bHLH) DNA-binding superfamily protein	LOC_Os03g55550.1		helix-loop-helix DNA-binding domain containing protein, expressed	NA	NA	NA	NA	NA	NA	NA	NA	NA
Misin02G074300	232.176	283.532	199.238	132.017	172.797	269.907	741.89	3364.43	59.7397	83.2381	339.734	733.899	68.2019	119.395	1384.18	74.0952	74.0864	63.8746	50.1253	71.6719	96.8454	173.547	PF00010	PTHR12565,PTHR12565:SF164				GO:0046983	AT5G43650.1	BHLH92	basic helix-loop-helix (bHLH) DNA-binding superfamily protein	LOC_Os03g53020.1		helix-loop-helix DNA-binding domain containing protein, expressed	leaf	0.950014	-0.632613	0.999646	-2.56013	0.997725	1.82868	NA	NA
Misin02G081700	55.1554	48.6203	78.0627	69.8013	54.5051	91.3619	67.4002	125.724	142.575	154.096	173.04	174.678	240.222	276.619	293.918	310.057	176.907	141.98	246.047	175.852	142.959	79.0563	PF00010	PTHR12565,PTHR12565:SF175				GO:0046983	AT1G68920.3		basic helix-loop-helix (bHLH) DNA-binding superfamily protein	LOC_Os03g51910.1		basic helix-loop-helix protein, putative, expressed	rhiz	0.99897	-1.4991	0.268521	0.103694	0.990826	0.914904	NA	NA
Misin02G085200	78.2401	113.768	115.765	111.247	70.3417	42.6055	29.6673	5848.11	247.514	257.856	328.177	373.122	226.374	179.093	197.15	81.1312	143.133	182.955	250.553	313.812	230.713	66.6849	PF00010	PTHR23042,PTHR23042:SF25				GO:0046983	AT4G37850.1		basic helix-loop-helix (bHLH) DNA-binding superfamily protein	LOC_Os03g51580.1		helix-loop-helix DNA-binding domain containing protein, expressed	NA	0.999562	-2.9213	0.982196	-1.41351	0.999119	2.66978	NA	NA
Misin02G126700	24.5529	27.4198	29.6462	33.3156	35.2779	23.2645	26.1349	95.0476	57.4645	62.156	56.8011	53.7092	60.8579	43.1407	31.7017	30.7111	51.0414	43.2448	41.4746	37.8371	45.3931	25.2994	PF00010	PTHR11514,PTHR11514:SF48				GO:0046983	AT4G37850.1		basic helix-loop-helix (bHLH) DNA-binding superfamily protein	LOC_Os03g46860.1		helix-loop-helix DNA-binding protein, putative, expressed	NA	NA	NA	NA	NA	NA	NA	NA	NA
Misin02G126800	32.2508	19.735	27.9715	30.783	28.4146	20.4705	30.2213	98.7686	70.3436	60.1302	65.8915	50.109	39.072	36.8588	48.95	47.5108	23.2819	21.3682	21.3691	24.7217	21.1209	23.1549	PF00010	PTHR23042,PTHR23042:SF25				GO:0046983	AT4G37850.1		basic helix-loop-helix (bHLH) DNA-binding superfamily protein	LOC_Os03g46860.1		helix-loop-helix DNA-binding protein, putative, expressed	NA	NA	NA	NA	NA	NA	NA	NA	NA
Misin02G135600	171.667	114.867	163.76	230.446	148.574	181.291	94.3274	35.6719	46.4173	33.8991	44.9484	30.1518	33.3325	34.1937	38.2373	31.0719	91.8193	60.969	72.4931	67.0894	39.0468	51.1225	PF00010	PTHR12565,PTHR12565:SF3				GO:0046983	AT1G09530.2	PAP3,PIF3,POC1	phytochrome interacting factor 3	LOC_Os03g43810.1		helix-loop-helix DNA-binding domain containing protein, expressed	NA	0.99997	1.75617	0.897746	-0.48147	0.997845	-1.65077	NA	NA
Misin02G143800	103.76	124.344	113.626	115.185	98.1301	45.1061	67.8364	99.873	126.595	139.548	157.155	121.029	225.719	89.9973	150.521	146.755	111.068	72.3503	63.2984	61.4284	54.0089	50.4691	PF00010	PTHR16223,PTHR16223:SF47				GO:0046983	AT2G14760.1		basic helix-loop-helix (bHLH) DNA-binding superfamily protein	LOC_Os03g42100.1		helix-loop-helix DNA-binding domain containing protein, expressed	NA	0.770757	-0.244287	0.975338	-0.806034	0.982922	0.767825	NA	NA
Misin02G233900	17.3743	17.3743	17.3743	17.3743	17.3743	17.3743	17.3743	44.565	29.3267	40.9224	66.4149	36.5994	53.4579	28.4377	31.1838	18.7746	27.9985	20.8592	22.3834	17.3743	19.0267	21.9196	PF00010	PTHR11969,PTHR11969:SF24				GO:0046983	AT1G72210.1		basic helix-loop-helix (bHLH) DNA-binding superfamily protein	LOC_Os10g23050.1		helix-loop-helix DNA-binding protein, putative, expressed	NA	NA	NA	NA	NA	NA	NA	NA	NA
Misin02G273000	5063.17	2974.79	2734.95	5012.29	2648.3	4751.59	3657.23	39.958	25.7012	27.0411	26.9079	45.5806	25.559	29.4447	21.122	37.931	207.27	1194.84	541.307	1239.44	709.677	379.904	PF00010	PTHR12565,PTHR12565:SF173				GO:0046983	AT4G00050.1	UNE10	basic helix-loop-helix (bHLH) DNA-binding superfamily protein	LOC_Os10g40740.1		helix-loop-helix DNA-binding domain containing protein, expressed	leaf,stem	1	3.67566	0.995351	-1.22791	1	-6.26015	NA	NA
Misin02G321800	52.3642	429.265	52.7081	36.7014	210.496	31.5463	25.0406	21.2027	17.3743	20.1947	18.9433	17.3743	17.3743	19.7307	17.3743	17.3743	19.0199	22.4349	21.419	20.2396	25.6845	20.6937	PF00010	PTHR13935,PTHR13935:SF52				GO:0046983,GO:0003677	AT4G20970.1		basic helix-loop-helix (bHLH) DNA-binding superfamily protein	LOC_Os01g01840.1		helix-loop-helix DNA-binding domain containing protein, expressed	NA	NA	NA	NA	NA	NA	NA	NA	NA
Misin02G399000	17.3743	20.2194	19.0481	20.8671	21.6931	20.2758	17.3743	40.4864	52.424	44.6392	54.1655	40.3881	57.1436	45.4333	36.2987	22.9269	36.8396	23.9343	37.0702	21.5446	22.8105	45.4074	PF00010	PTHR12565,PTHR12565:SF77				GO:0046983	AT1G68810.1		basic helix-loop-helix (bHLH) DNA-binding superfamily protein	LOC_Os03g15440.1		basic helix-loop-helix, putative, expressed	NA	NA	NA	NA	NA	NA	NA	NA	NA
Misin02G421100	17.3743	21.8348	17.3743	19.1693	17.3743	17.3743	19.2673	20.329	17.3743	17.3743	20.4555	18.7901	18.9427	20.7467	20.0681	17.3743	18.6819	19.4882	17.3743	19.9964	21.2733	18.8232	PF00010	PTHR12565,PTHR12565:SF103				GO:0046983	AT4G37850.1		basic helix-loop-helix (bHLH) DNA-binding superfamily protein	LOC_Os03g12760.1		helix-loop-helix DNA-binding domain containing protein, expressed	NA	NA	NA	NA	NA	NA	NA	NA	NA
Misin02G423200	17.3743	17.3743	17.3743	17.3743	17.3743	17.3743	17.3743	17.3743	17.3743	17.3743	18.7983	17.3743	17.3743	18.6742	17.3743	17.3743	17.3743	17.3743	17.3743	17.3743	17.3743	19.1641	PF00010	PTHR16223,PTHR16223:SF9				GO:0046983	AT2G14760.1		basic helix-loop-helix (bHLH) DNA-binding superfamily protein	LOC_Os03g10770.1		helix-loop-helix DNA-binding domain containing protein, expressed	NA	NA	NA	NA	NA	NA	NA	NA	NA
Misin02G440100	22.4955	20.2194	33.732	17.3743	19.1265	20.8855	17.3743	27.671	33.101	33.5118	81.6904	28.9458	51.7769	41.1165	35.2171	21.8907	40.964	22.5047	35.6351	28.5417	22.5596	38.421	PF00010	PTHR12565,PTHR12565:SF151				GO:0046983	AT1G10120.1		basic helix-loop-helix (bHLH) DNA-binding superfamily protein	LOC_Os03g12940.2		OsFBO13 - F-box and other domain containing protein, expressed	NA	NA	NA	NA	NA	NA	NA	NA	NA
Misin02G450200	17.3743	20.2194	17.3743	17.3743	17.3743	19.3473	18.9677	163.161	43.0461	83.6451	250.306	117.476	106.419	56.4891	200.427	26.4525	52.3665	35.6658	46.8947	41.5332	45.0537	120.223	PF00010	PTHR11969,PTHR11969:SF24				GO:0046983	AT1G72210.1		basic helix-loop-helix (bHLH) DNA-binding superfamily protein	LOC_Os03g08930.1		helix-loop-helix DNA-binding protein, putative, expressed	NA	0.999861	-2.34773	0.801259	-0.389299	0.997611	1.67071	NA	NA
Misin02G459900	17.3743	22.8318	27.657	24.9322	19.1265	19.0082	18.9677	25.03	22.318	23.1166	28.2843	19.4873	33.3012	21.7039	20.7732	17.3743	56.2469	25.6361	46.953	33.5	27.1519	22.3557	PF00010	PTHR12565,PTHR12565:SF79				GO:0046983	AT3G28857.1		basic helix-loop-helix (bHLH) DNA-binding family protein	LOC_Os10g26410.1		bHLH family protein, putative, expressed	NA	NA	NA	NA	NA	NA	NA	NA	NA
Misin02G460200	27.0012	29.2276	35.3129	29.251	33.3247	31.462	34.1981	27.8428	26.2285	28.3853	31.0546	21.4667	38.5201	23.2197	22.2276	31.1774	27.9644	24.0748	25.4006	26.0669	26.2348	25.7517	PF00010	PTHR12565,PTHR12565:SF148				GO:0046983	AT3G47710.1	BHLH161,BNQ3	BANQUO 3	LOC_Os10g26460.1		bHLH family protein, putative, expressed	NA	NA	NA	NA	NA	NA	NA	NA	NA
Misin02G492900	17.3743	17.3743	17.3743	17.3743	17.3743	17.3743	17.3743	20.3706	17.3743	17.3743	17.3743	17.3743	19.496	19.9404	19.1827	17.3743	17.3743	17.3743	17.3743	17.3743	17.3743	19.8609	PF00010	PTHR11969,PTHR11969:SF20				GO:0046983	AT4G01460.1		basic helix-loop-helix (bHLH) DNA-binding superfamily protein	LOC_Os03g03000.1		helix-loop-helix DNA-binding domain containing protein, expressed	NA	0.212086	-0.0648326	0.026624	-0.0154453	0.197686	0.0688135	NA	NA
Misin02G506900	22.0865	27.7092	20.5709	31.7529	31.009	21.2915	21.1151	85.7461	37.3186	63.644	77.1442	40.396	99.0824	68.4436	52.9508	27.5687	452.502	111.442	401.818	249.023	159.505	1751.53	PF00010	PTHR31945,PTHR31945:SF4				GO:0046983	AT5G65640.1	bHLH093	beta HLH protein 93	LOC_Os03g04310.1		BHLH transcription factor, putative, expressed	stem	0.999949	-3.29719	1	3.50565	0.995829	-2.08247	NA	NA
Misin03G016700	117.935	80.0661	140.637	145.573	100.469	68.7171	113.211	61.7871	29.1244	27.9033	26.8453	18.7901	25.9019	25.1049	23.9904	17.3743	28.8772	33.7516	35.6374	44.351	32.3951	43.7988	PF00010	PTHR12565,PTHR12565:SF95			K16189	GO:0046983	AT2G20180.3	PIF1,PIL5	phytochrome interacting factor 3-like 5	LOC_Os07g05010.2		helix-loop-helix DNA-binding domain containing protein, expressed	NA	0.999955	1.80745	0.965613	-0.80287	0.992106	-1.40732	NA	NA
Misin03G046300	541.065	430.321	520.982	669.33	692.095	796.897	536.515	720.003	988.708	718.125	828.676	892.732	771.658	1069.96	766.585	1104.27	766.739	572.073	660.469	796.679	880.559	1031.69	PF00010	PTHR16223,PTHR16223:SF15				GO:0046983	AT4G02590.1	UNE12	basic helix-loop-helix (bHLH) DNA-binding superfamily protein	LOC_Os03g58330.1		BHLH transcription factor, putative, expressed	leaf-stem-rhiz	0.992586	-0.466165	0.217806	0.0464081	0.976117	0.338093	NA	NA
Misin03G056800	39.8321	37.9793	42.4787	46.2385	37.4629	36.5367	34.3902	112.05	124.259	139.131	151.134	97.0089	153.719	125.358	148.291	86.0779	136.473	95.9711	125.51	98.3805	78.8261	72.401	PF00010	PTHR12565,PTHR12565:SF137				GO:0046983	AT1G59640.1	BPE,BPEp,BPEub,ZCW32	BIG PETAL P	LOC_Os07g09590.1		bHLH transcription factor, putative, expressed	NA	0.999292	-1.5639	0.503293	0.181074	0.986037	0.87952	NA	NA
Misin03G163500	17.3743	17.3743	17.3743	17.3743	19.9903	17.3743	19.2221	459.338	17.3743	18.7399	24.2385	33.662	17.3743	26.8634	42.1058	18.7746	17.3743	17.3743	17.3743	17.3743	19.9946	21.8827	PF00010	PTHR12565,PTHR12565:SF164				GO:0046983	AT1G72210.1		basic helix-loop-helix (bHLH) DNA-binding superfamily protein	LOC_Os01g56690.1		helix-loop-helix DNA-binding domain containing protein, expressed	NA	0.986471	-1.5081	0.970486	-1.4211	0.991582	2.00011	NA	NA
Misin03G163800	42.7674	33.0825	36.8826	47.5102	35.8164	38.2367	43.0739	58.9509	191.382	87.598	75.4987	68.9609	67.4312	58.691	43.5303	29.3981	136.935	77.7642	91.2639	107.427	86.3482	230.937	PF00010	PTHR12565,PTHR12565:SF98				GO:0046983	AT1G68810.1		basic helix-loop-helix (bHLH) DNA-binding superfamily protein	LOC_Os09g24490.1		basic helix-loop-helix family protein, putative, expressed	NA	0.996131	-1.23658	0.981804	1.00934	0.0563261	-0.0559887	NA	NA
Misin03G167500	41.4584	44.4501	42.4027	40.6456	46.904	107.459	39.4395	1030.39	167.366	188.432	104.902	113.873	148.113	154.859	95.7605	88.9634	142.323	112.689	174.62	135.219	154.283	467.78	PF00010	PTHR16223,PTHR16223:SF45				GO:0046983	AT2G24260.1	LRL1	LJRHL1-like 1	LOC_Os09g25040.1		joka8, putative, expressed	stem	0.999004	-2.06666	0.745553	0.344643	0.974016	0.940272	NA	NA
Misin03G187300	293.087	338.365	238.65	325.287	112.043	149.838	191.844	439.306	283.45	196.171	187.084	121.083	72.9553	114.803	119.375	89.6349	181.137	151.59	108.843	126.068	87.7007	87.7499	PF00010	PTHR16223,PTHR16223:SF55				GO:0046983	AT2G42280.1		basic helix-loop-helix (bHLH) DNA-binding superfamily protein	LOC_Os09g31300.1		helix-loop-helix DNA-binding domain containing protein, expressed	leaf	0.963366	0.54638	0.967797	-0.703741	0.00296288	0.00380603	NA	NA
Misin03G193200	211.44	257.517	240.506	228.942	303.579	382.048	553.284	1816.38	525.888	471.751	589.648	405.754	629.71	645.369	451.942	404.853	387.303	287.24	367.695	256.773	309.783	667.876	PF00010	PTHR12565,PTHR12565:SF96	KOG2483			GO:0046983	AT5G08130.5	BIM1	basic helix-loop-helix (bHLH) DNA-binding superfamily protein	LOC_Os09g29930.1		transcription factor BIM2, putative, expressed	leaf-stem-rhiz	0.994525	-0.804335	0.946462	-0.434309	0.996815	0.936797	NA	NA
Misin03G193700	53.9387	57.5386	100.307	104.823	74.6963	71.6693	75.9272	157.314	401.246	223.323	379.676	158.796	195.459	131.621	69.2299	39.2133	512.055	213.823	376.578	146.204	252.389	266.295	PF00010	PTHR12565,PTHR12565:SF102				GO:0046983	AT1G68920.3		basic helix-loop-helix (bHLH) DNA-binding superfamily protein	LOC_Os09g29830.3		helix-loop-helix DNA-binding domain containing protein, expressed	stem	0.998983	-1.59116	0.991984	1.02	0.331398	0.111735	NA	NA
Misin03G196400	17.3743	17.3743	19.0481	17.3743	17.3743	19.0082	19.2673	36.1343	50.3468	67.6716	93.1261	43.5907	108.069	41.7325	31.4389	18.7746	29.1375	22.3734	22.1864	17.3743	18.813	20.6099	PF00010	PTHR11969,PTHR11969:SF22				GO:0046983	AT1G72210.1		basic helix-loop-helix (bHLH) DNA-binding superfamily protein	LOC_Os09g29360.1		helix-loop-helix DNA-binding protein, putative, expressed	NA	0.994112	-1.19019	0.962168	-0.844675	0.996814	1.45773	NA	NA
Misin03G198300	167.429	136.164	131.276	151.863	263.282	205.09	400.531	50.4035	38.5231	51.9797	54.9782	50.7472	63.6797	64.0708	57.4896	67.8836	55.5502	57.4177	70.0334	71.9008	63.9753	65.9515	PF00010	PTHR12565,PTHR12565:SF176				GO:0046983	AT3G56770.1		basic helix-loop-helix (bHLH) DNA-binding superfamily protein	LOC_Os09g28900.1		basic helix-loop-helix, putative, expressed	leaf	0.999929	1.8428	0.977944	-0.926622	0.994278	-1.35171	NA	NA
Misin03G203300	24.5529	26.9534	32.4971	29.3401	25.6697	68.7387	21.6361	69.5116	18.8083	28.8426	29.3694	21.9112	22.4918	33.7039	25.7009	17.3743	25.0394	35.9072	29.1411	22.9145	48.0614	166.461	PF00010	PTHR12565,PTHR12565:SF74				GO:0046983	AT5G67060.1	HEC1	basic helix-loop-helix (bHLH) DNA-binding superfamily protein	LOC_Os09g28210.1		bHelix-loop-helix transcription factor, putative, expressed	NA	0.649994	-0.263398	0.925926	0.80904	0.870247	-0.540254	NA	NA
Misin03G216400	131.834	227.09	207.831	198.126	110.803	84.3062	88.153	484.873	383.366	266.363	438.551	192.142	319.826	174.979	147.859	92.4608	401.298	273.914	336.18	248.421	185.911	258.105	PF00010	PTHR12565,PTHR12565:SF105				GO:0046983	AT1G68920.3		basic helix-loop-helix (bHLH) DNA-binding superfamily protein	LOC_Os09g32510.4		BHLH transcription factor, putative, expressed	stem	0.994744	-0.942232	0.88942	0.357318	0.923291	0.394983	NA	NA
Misin03G221700	24.0962	22.58	26.2598	27.2847	25.6314	53.8523	31.5285	39.982	32.3282	38.4191	36.2625	76.6161	45.9185	75.0432	64.7173	65.4914	27.9644	36.7876	47.4462	55.744	45.9222	190.803	PF00010	PTHR12565,PTHR12565:SF88				GO:0046983	AT5G50915.2		basic helix-loop-helix (bHLH) DNA-binding superfamily protein	LOC_Os09g33580.2		BEE 1, putative, expressed	NA	0.985613	-0.940179	0.898713	0.639086	0.302632	0.135335	NA	NA
Misin03G246500	19.8407	24.9226	20.2239	19.1693	21.2899	19.806	19.2673	150.369	71.7997	48.474	69.0646	66.6426	67.9981	52.7706	45.1779	34.9897	44.752	30.2626	39.3479	30.6021	36.0375	27.3971	PF00010	PTHR11514,PTHR11514:SF55				GO:0046983	AT1G32640.1	ATMYC2,JAI1,JIN1,MYC2,RD22BP1,ZBF1	Basic helix-loop-helix (bHLH) DNA-binding family protein	LOC_Os09g34330.1		helix-loop-helix DNA-binding domain containing protein, expressed	NA	0.997329	-1.41223	0.877953	-0.450316	0.99551	1.31045	NA	NA
Misin03G246600	17.3743	17.3743	19.495	17.3743	17.3743	17.3743	17.3743	21.0616	21.9313	18.7399	24.0051	18.8022	19.7043	19.2909	18.6033	17.3743	19.0199	17.3743	17.3743	18.6793	18.813	20.7364	PF00010	PTHR11514,PTHR11514:SF55				GO:0046983	AT1G32640.1	ATMYC2,JAI1,JIN1,MYC2,RD22BP1,ZBF1	Basic helix-loop-helix (bHLH) DNA-binding family protein	LOC_Os09g34330.1		helix-loop-helix DNA-binding domain containing protein, expressed	NA	NA	NA	NA	NA	NA	NA	NA	NA
Misin03G287800	42.8828	43.9585	53.9372	43.5984	44.1524	39.5101	41.4508	35.4719	38.5596	36.2552	38.9196	40.2596	40.7501	35.1135	44.5459	36.9771	41.3161	37.416	42.5326	45.2439	36.9518	37.0172	PF00010	PTHR23042,PTHR23042:SF67				GO:0046983	AT5G54680.1	bHLH105,ILR3	basic helix-loop-helix (bHLH) DNA-binding superfamily protein	LOC_Os07g35870.1		basic helix-loop-helix DND-binding domain containing protein, expressed	NA	NA	NA	NA	NA	NA	NA	NA	NA
Misin03G303100	17.3743	17.3743	17.3743	17.3743	17.3743	17.3743	19.2221	17.3743	17.3743	17.3743	17.3743	17.3743	17.3743	17.3743	17.3743	18.7746	18.738	17.3743	17.3743	17.3743	17.3743	17.3743	PF00010	PTHR16223,PTHR16223:SF9				GO:0046983	AT2G14760.1		basic helix-loop-helix (bHLH) DNA-binding superfamily protein	LOC_Os07g39940.1		helix-loop-helix DNA-binding domain containing protein, expressed	NA	NA	NA	NA	NA	NA	NA	NA	NA
Misin03G303300	17.3743	17.3743	17.3743	19.0721	17.3743	18.9125	17.3743	21.0617	17.3743	17.3743	17.3743	17.3743	19.496	17.3743	17.3743	17.3743	17.3743	18.8028	17.3743	17.3743	17.3743	20.0929	PF00010	PTHR16223,PTHR16223:SF9				GO:0046983	AT2G14760.1		basic helix-loop-helix (bHLH) DNA-binding superfamily protein	LOC_Os07g39940.1		helix-loop-helix DNA-binding domain containing protein, expressed	NA	NA	NA	NA	NA	NA	NA	NA	NA
Misin03G328900	414.829	362.045	374.693	425.016	373.885	851.201	317.678	529.426	516.727	382.854	402.875	421.805	385.684	415.375	362.536	441.4	414.671	376.58	406.987	482.861	324.375	340.985	PF00010	PTHR16223,PTHR16223:SF55				GO:0046983	AT2G42280.1		basic helix-loop-helix (bHLH) DNA-binding superfamily protein	LOC_Os08g39630.1		helix-loop-helix DNA-binding domain containing protein, expressed	leaf-stem-rhiz	0.591816	0.120781	0.771517	-0.162501	0.0674054	0.0229247	NA	NA
Misin03G345100	158.268	225.639	204.435	162.7	199.971	282.42	343.972	250.133	317.672	360.888	401.797	374.952	373.774	374.202	276.445	460.412	270.491	224.834	325.928	217.614	221.808	318.8	PF00010	PTHR23042,PTHR23042:SF62				GO:0046983	AT3G47640.2	PYE	basic helix-loop-helix (bHLH) DNA-binding superfamily protein	LOC_Os07g43530.1		helix-loop-helix DNA-binding domain containing protein, expressed	leaf-stem-rhiz	0.978191	-0.496919	0.760912	-0.186237	0.982171	0.543009	NA	NA
Misin04G055800	245.383	245.668	265.847	321.263	266.012	408.7	338.491	202.927	322.211	288.385	258.6	234.46	205.543	295.952	206.125	288.497	319.048	276.731	313.84	298.107	305.409	434.548	PF00010	PTHR16223,PTHR16223:SF15				GO:0046983	AT4G02590.2	UNE12	basic helix-loop-helix (bHLH) DNA-binding superfamily protein	LOC_Os03g58330.1		BHLH transcription factor, putative, expressed	leaf-stem-rhiz	0.423875	0.0891515	0.841758	0.238008	0.893604	-0.288099	NA	NA
Misin04G064400	40.7978	50.6283	41.07	40.2105	35.1817	34.9228	33.4194	77.3462	93.62	82.2142	103.728	70.5421	98.9878	82.1063	95.4823	63.1649	85.6316	78.0491	88.481	73.3631	74.0736	52.4201	PF00010	PTHR12565,PTHR12565:SF137				GO:0046983	AT1G59640.1	BPE,BPEp,BPEub,ZCW32	BIG PETAL P	LOC_Os07g09590.1		bHLH transcription factor, putative, expressed	NA	0.99616	-1.06302	0.594155	0.201319	0.961792	0.602021	NA	NA
Misin04G078900	17.3743	17.3743	17.3743	17.3743	20.7131	20.5465	20.8155	20.5857	24.284	28.8318	21.8794	24.6312	23.8399	21.0306	24.339	22.4452	21.853	24.9411	28.8599	21.6159	23.0856	22.4345	PF00010	PTHR11514,PTHR11514:SF28				GO:0046983	AT4G09820.1	BHLH42,TT8	basic helix-loop-helix (bHLH) DNA-binding superfamily protein	LOC_Os11g15210.1		anthocyanin regulatory Lc protein, putative, expressed	NA	NA	NA	NA	NA	NA	NA	NA	NA
Misin04G081800	82.803	74.6267	65.7356	71.7273	72.078	59.4567	48.3712	73.7964	53.1263	46.474	57.9366	43.9158	61.7437	43.2134	54.283	47.4178	61.4877	38.8012	35.5854	36.5204	36.0321	44.4281	PF00010	PTHR16223,PTHR16223:SF9				GO:0046983	AT2G14760.1		basic helix-loop-helix (bHLH) DNA-binding superfamily protein	LOC_Os11g41640.1		helix-loop-helix DNA-binding domain containing protein, expressed	NA	NA	NA	NA	NA	NA	NA	NA	NA
Misin04G189600	75.0619	65.4024	80.0492	61.8622	57.3899	131.113	64.3707	388.52	206.959	340.825	121.321	192.615	216.187	264.282	153.774	183.198	182.492	167.307	188.629	174.799	259.321	466.95	PF00010	PTHR16223,PTHR16223:SF45				GO:0046983	AT2G24260.1	LRL1	LJRHL1-like 1	LOC_Os09g25040.1		joka8, putative, expressed	stem,rhiz	0.999289	-1.60209	0.940386	0.542226	0.959518	0.575402	NA	NA
Misin04G192700	39.8818	40.4388	30.8736	38.2734	37.0814	30.5351	43.3065	74.8514	162.55	85.9423	70.5558	73.3141	87.7658	77.3117	55.3058	45.8847	92.6977	51.6438	57.8088	64.148	53.3861	94.7864	PF00010	PTHR12565,PTHR12565:SF98				GO:0046983	AT1G68810.1		basic helix-loop-helix (bHLH) DNA-binding superfamily protein	LOC_Os09g24490.1		basic helix-loop-helix family protein, putative, expressed	NA	0.994463	-1.04708	0.34565	0.142575	0.955924	0.642317	NA	NA
Misin04G211800	19.8407	28.9404	26.3587	24.2242	29.1217	32.1274	35.0206	24.2411	28.2738	31.455	32.1094	22.2558	36.5324	25.314	28.4525	21.0457	55.33	42.396	126.59	41.5459	34.7213	42.155	PF00010	PTHR12565,PTHR12565:SF176				GO:0046983	AT3G56770.1		basic helix-loop-helix (bHLH) DNA-binding superfamily protein	LOC_Os09g28900.1		basic helix-loop-helix, putative, expressed	NA	NA	NA	NA	NA	NA	NA	NA	NA
Misin04G214500	17.3743	17.3743	17.3743	17.3743	17.3743	17.3743	17.3743	39.2685	40.4723	50.6855	61.1865	38.6876	90.6947	44.4262	31.6973	19.6454	31.9114	18.488	18.7388	17.3743	17.3743	17.3743	PF00010	PTHR11969,PTHR11969:SF22				GO:0046983	AT1G72210.1		basic helix-loop-helix (bHLH) DNA-binding superfamily protein	LOC_Os09g29360.1		helix-loop-helix DNA-binding protein, putative, expressed	NA	NA	NA	NA	NA	NA	NA	NA	NA
Misin04G217300	57.1221	35.6039	63.0743	68.2602	66.5426	93.5099	85.604	86.167	281.562	174.349	219.234	113.362	113.335	81.2485	58.5592	33.903	476.044	177.45	246.527	144.077	150.567	179.939	PF00010	PTHR12565,PTHR12565:SF102				GO:0046983	AT1G68920.2		basic helix-loop-helix (bHLH) DNA-binding superfamily protein	LOC_Os09g29830.1		helix-loop-helix DNA-binding domain containing protein, expressed	stem	0.997085	-1.29987	0.991657	1.14807	0.435082	-0.164474	NA	NA
Misin04G228100	358.53	219.913	331.872	365.69	201.356	399.705	224.303	861.733	279.883	250.553	308.044	326.185	107.308	280.673	390.692	228.934	226.431	252.931	202.607	259.97	227.881	420.333	PF00010	PTHR16223,PTHR16223:SF55				GO:0046983	AT2G42280.1		basic helix-loop-helix (bHLH) DNA-binding superfamily protein	LOC_Os09g31300.1		helix-loop-helix DNA-binding domain containing protein, expressed	leaf-stem-rhiz	0.032954	-0.0191619	0.861276	-0.285897	0.797443	0.238984	NA	NA
Misin04G236800	182.149	352.713	322.474	247.59	153.532	194.361	215.978	786.363	1635.86	877.677	1124.12	795.746	726.796	482.766	422.268	303.806	842.336	861.562	744.501	645.494	574.523	396.337	PF00010	PTHR12565,PTHR12565:SF105				GO:0046983	AT1G68920.3		basic helix-loop-helix (bHLH) DNA-binding superfamily protein	LOC_Os09g32510.4		BHLH transcription factor, putative, expressed	leaf-stem-rhiz	0.999971	-1.68469	0.898472	0.285717	0.996406	0.842537	NA	NA
Misin04G243500	33.5617	38.4261	30.1974	23.5161	31.9177	53.1602	32.2254	43.115	32.7788	37.5567	28.9888	35.4996	48.4327	38.9353	37.9343	28.8941	36.9132	40.6754	42.844	43.5239	38.9321	141.336	PF00010	PTHR12565,PTHR12565:SF88				GO:0046983	AT5G50915.2		basic helix-loop-helix (bHLH) DNA-binding superfamily protein	LOC_Os09g33580.2		BEE 1, putative, expressed	NA	0.874032	-0.385005	0.926308	0.676595	0.720899	-0.297297	NA	NA
Misin04G249700	17.3743	17.3743	17.3743	17.3743	17.3743	17.3743	17.3743	17.3743	17.3743	17.3743	22.33	17.3743	17.3743	17.3743	17.3743	17.3743	21.1766	21.3679	17.3743	17.3743	18.5007	18.6441	PF00010	PTHR11514,PTHR11514:SF55				GO:0046983	AT1G32640.1	ATMYC2,JAI1,JIN1,MYC2,RD22BP1,ZBF1	Basic helix-loop-helix (bHLH) DNA-binding family protein	LOC_Os09g34330.1		helix-loop-helix DNA-binding domain containing protein, expressed	NA	NA	NA	NA	NA	NA	NA	NA	NA
Misin04G249800	33.5343	27.4198	22.2446	31.1347	35.3172	192.883	36.6545	102.522	82.7802	91.1456	91.2979	82.1794	70.441	104.64	148.849	92.9804	53.913	46.9694	58.8067	53.1927	131.934	49.6794	PF00010	PTHR11514,PTHR11514:SF55				GO:0046983	AT1G32640.1	ATMYC2,JAI1,JIN1,MYC2,RD22BP1,ZBF1	Basic helix-loop-helix (bHLH) DNA-binding family protein	LOC_Os09g34330.1		helix-loop-helix DNA-binding domain containing protein, expressed	NA	0.917804	-0.599238	0.682349	-0.263966	0.957035	0.6742	NA	NA
Misin04G311900	602.702	584.253	616.217	605.706	654.905	457.851	644.162	432.112	563.684	462.829	424.983	499.65	525.903	413.98	538.236	583.078	527.214	434.291	556.531	509.868	601.166	382.196	PF00010	PTHR23042,PTHR23042:SF67				GO:0046983	AT5G54680.1	bHLH105,ILR3	basic helix-loop-helix (bHLH) DNA-binding superfamily protein	LOC_Os07g35870.1		basic helix-loop-helix DND-binding domain containing protein, expressed	leaf-stem-rhiz	0.951815	0.261095	0.609568	-0.098015	0.796314	-0.158658	NA	NA
Misin04G316000	28.0523	33.1457	36.9243	93.5367	245.758	577.359	911.422	27.5363	22.4605	34.0482	30.1239	25.4123	37.2736	38.7248	36.5622	33.7289	33.3137	30.4928	37.6712	49.3931	84.0382	49.9194	PF00010	PTHR31945,PTHR31945:SF22				GO:0046983	AT2G16910.1	AMS	basic helix-loop-helix (bHLH) DNA-binding superfamily protein	LOC_Os07g36460.1		helix-loop-helix DNA-binding domain containing protein, expressed	NA	1	2.91658	0.984579	-1.56534	0.99792	-2.45101	NA	NA
Misin04G319900	847.843	642.372	662.972	965.58	671.393	919.815	818.145	877.107	854.419	634.977	726.632	678.437	483.534	646.821	513.771	581.477	715.995	650.972	736.386	822.945	657.815	456.545	PF00010	PTHR16223,PTHR16223:SF55				GO:0046983	AT2G42280.1		basic helix-loop-helix (bHLH) DNA-binding superfamily protein	LOC_Os08g39630.1		helix-loop-helix DNA-binding domain containing protein, expressed	leaf-stem-rhiz	0.956525	0.252346	0.663414	-0.100423	0.799199	-0.148361	NA	NA
Misin04G339700	17.3743	17.3743	17.3743	17.3743	19.0949	17.3743	19.2673	17.3743	18.8083	17.3743	17.3743	17.3743	17.3743	17.3743	17.3743	17.3743	17.3743	17.3743	18.7388	17.3743	17.3743	19.2448	PF00010	PTHR16223,PTHR16223:SF9				GO:0046983	AT2G14760.1		basic helix-loop-helix (bHLH) DNA-binding superfamily protein	LOC_Os07g39940.1		helix-loop-helix DNA-binding domain containing protein, expressed	NA	NA	NA	NA	NA	NA	NA	NA	NA
Misin05G021600	227.284	205.426	168.632	167.867	263.24	232.546	743.34	150.253	43.7967	61.0861	49.7701	63.7111	55.4165	99.0291	49.8176	72.0406	181.514	194.926	146.681	261.653	145.974	1367.27	PF00010	PTHR12565,PTHR12565:SF181				GO:0046983	AT1G68810.1		basic helix-loop-helix (bHLH) DNA-binding superfamily protein	LOC_Os01g11910.1		basic helix-loop-helix, putative, expressed	leaf,stem	0.938044	0.568618	0.988092	1.21501	0.999806	-2.22311	NA	NA
Misin05G033400	26.9522	32.9193	25.0941	28.7214	26.4001	19.0082	26.1349	33.2293	30.7083	33.1609	18.9433	25.2362	20.4246	19.2394	17.3743	25.8203	17.3743	33.7854	20.7746	35.7805	36.6296	20.04	PF00010	PTHR12565,PTHR12565:SF180				GO:0046983	AT5G56960.1		basic helix-loop-helix (bHLH) DNA-binding family protein	LOC_Os01g09990.1		helix-loop-helix DNA-binding domain containing protein, expressed	NA	NA	NA	NA	NA	NA	NA	NA	NA
Misin05G065800	31.5105	31.4907	22.6726	37.0275	33.7863	24.1215	35.0178	109.866	154.905	186.451	192.987	208.217	124.727	112.249	112.414	82.2968	36.7964	49.5995	40.8459	39.3959	64.7408	40.8619	PF00010	PTHR12565,PTHR12565:SF130				GO:0046983	AT2G40200.1		basic helix-loop-helix (bHLH) DNA-binding superfamily protein	LOC_Os01g06640.2		basic helix-loop-helix, putative, expressed	NA	0.998916	-1.75363	0.98219	-1.06696	0.999849	1.92063	NA	NA
Misin05G083900	17.3743	17.3743	17.3743	17.3743	17.3743	17.3743	17.3743	17.3743	17.3743	17.3743	17.3743	17.3743	17.3743	17.3743	17.3743	17.3743	17.3743	17.3743	17.3743	17.3743	17.3743	17.3743	PF00010	PTHR11514,PTHR11514:SF41				GO:0046983	AT4G16430.1		basic helix-loop-helix (bHLH) DNA-binding superfamily protein	LOC_Os08g43070.1		helix-loop-helix DNA-binding domain containing protein, expressed	NA	NA	NA	NA	NA	NA	NA	NA	NA
Misin05G097800	17.3743	28.147	21.9887	27.3855	26.096	19.0082	20.8607	25.538	17.3743	21.6617	31.5086	22.8217	46.3401	26.468	30.9956	18.7738	19.8241	23.8963	24.5369	33.6313	18.813	18.5911	PF00010	PTHR13935,PTHR13935:SF52				GO:0046983,GO:0003677	AT4G20970.1		basic helix-loop-helix (bHLH) DNA-binding superfamily protein	LOC_Os01g01840.1		helix-loop-helix DNA-binding domain containing protein, expressed	NA	NA	NA	NA	NA	NA	NA	NA	NA
Misin05G098000	17.3743	17.3743	17.3743	17.3743	17.3743	17.3743	17.3743	21.8301	17.3743	20.2257	17.3743	17.3743	22.8646	21.5143	22.7021	19.4448	17.3743	17.3743	17.3743	17.3743	17.3743	18.5911	PF00010	PTHR13935,PTHR13935:SF52				GO:0046983,GO:0003677	AT4G20970.1		basic helix-loop-helix (bHLH) DNA-binding superfamily protein	LOC_Os01g01840.1		helix-loop-helix DNA-binding domain containing protein, expressed	NA	NA	NA	NA	NA	NA	NA	NA	NA
Misin05G098200	37.2449	73.5324	35.8976	27.2677	38.8023	87.8478	162.46	1622.08	42.8062	86.5583	461.875	315.582	78.7444	120.064	732.476	32.6998	43.7949	33.3573	38.081	28.012	41.5661	118.491	PF00010	PTHR13935,PTHR13935:SF59				GO:0046983,GO:0003677	AT1G10586.1		basic helix-loop-helix (bHLH) DNA-binding superfamily protein	LOC_Os01g01870.1		helix-loop-helix DNA-binding domain containing protein, expressed	NA	0.997713	-1.94384	0.996499	-2.31156	0.999826	2.72827	NA	NA
Misin05G100900	19.8967	17.3743	17.3743	17.3743	17.3743	19.3473	17.3743	22.8341	18.8083	17.3743	17.3743	18.727	17.3743	18.8302	20.1275	20.305	17.3743	18.6879	17.3743	20.2396	17.3743	17.3743	PF00010	PTHR16223,PTHR16223:SF19				GO:0046983	AT1G66470.1	RHD6	ROOT HAIR DEFECTIVE6	LOC_Os01g02110.1		helix-loop-helix DNA-binding domain containing protein, expressed	NA	NA	NA	NA	NA	NA	NA	NA	NA
Misin05G170700	64.7286	65.2009	62.2366	73.159	64.0026	104.95	82.8612	171.414	42.2567	79.9431	145.449	242.487	56.0086	316.125	87.9035	57.4071	55.8508	95.314	61.1487	168.458	122.577	56.3979	PF00010	PTHR12565,PTHR12565:SF162				GO:0046983	AT5G56960.1		basic helix-loop-helix (bHLH) DNA-binding family protein	LOC_Os01g39330.1		helix-loop-helix DNA-binding domain containing protein, expressed	NA	0.965788	-0.657937	0.583071	-0.213267	0.945509	0.677416	NA	NA
Misin05G172900	23.3132	20.2194	19.495	21.7991	17.3743	20.3371	17.3743	29.3494	29.9234	26.7407	35.108	23.4665	26.4097	25.6085	24.0374	17.3743	40.495	25.347	28.6741	25.6941	19.504	24.6658	PF00010	PTHR12565,PTHR12565:SF168				GO:0046983	AT3G21330.1		basic helix-loop-helix (bHLH) DNA-binding superfamily protein	LOC_Os01g38610.1		helix-loop-helix DNA-binding domain containing protein, expressed	NA	0.925811	-0.425399	0.566045	0.209538	0.53322	0.170965	NA	NA
Misin05G190600	234.364	223.506	269.984	211.212	221.472	229.003	238.1	132.583	176.036	187.724	179.132	167.094	157.816	143.024	151.521	143.433	201.79	194.773	210.57	202.314	195.157	172.364	PF00010	PTHR23042,PTHR23042:SF59				GO:0046983	AT3G19860.2	bHLH121	basic helix-loop-helix (bHLH) DNA-binding superfamily protein	LOC_Os02g23823.1		helix-loop-helix DNA-binding domain containing protein, expressed	leaf-stem-rhiz	0.969149	0.418118	0.0676388	0.0388707	0.948672	-0.431491	NA	NA
Misin05G290000	23.4035	22.58	17.3743	19.1354	27.988	33.5514	39.8313	5430.34	20.5128	23.6223	51.0831	115.316	23.8198	65.6163	203.896	21.7044	17.3743	19.0075	17.3743	20.6222	43.1144	69.5494	PF00010	PTHR12565,PTHR12565:SF164				GO:0046983	AT5G43650.1	BHLH92	basic helix-loop-helix (bHLH) DNA-binding superfamily protein	LOC_Os01g56690.1		helix-loop-helix DNA-binding domain containing protein, expressed	NA	0.999119	-3.9526	0.9958	-3.65032	0.999881	4.52781	NA	NA
Misin05G321800	17.3743	17.3743	17.3743	17.3743	17.3743	17.3743	17.3743	17.3743	17.3743	17.3743	17.3743	17.3743	17.3743	17.3743	17.3743	17.3743	17.3743	17.3743	17.3743	17.3743	17.3743	17.3743	PF00010	PTHR12565,PTHR12565:SF167				GO:0046983	AT5G01310.1	APTX	APRATAXIN-like	LOC_Os01g61480.1		helix-loop-helix DNA-binding domain containing protein, expressed	NA	NA	NA	NA	NA	NA	NA	NA	NA
Misin05G355400	162.052	55.3387	71.877	212.258	182.837	1911.22	212.816	1222	72.6066	85.0141	190.987	195.782	65.8525	325.819	364.825	171.966	80.9318	114.661	131.26	100.243	240.387	600.602	PF00010	PTHR16223,PTHR16223:SF33				GO:0046983	AT1G05805.1		basic helix-loop-helix (bHLH) DNA-binding superfamily protein	LOC_Os01g67480.1		helix-loop-helix DNA-binding domain containing protein, expressed	NA	0.942735	0.663595	0.953208	-0.728128	0.170669	-0.0975335	NA	NA
Misin05G374800	146.475	209.291	203.993	199.837	260.388	260.635	359.672	343.543	620.268	499.325	679.564	476.903	610.675	585.671	378.499	223.077	1150.72	584.144	862.213	718.017	592.182	1121.8	PF00010	PTHR12565,PTHR12565:SF170				GO:0046983	AT3G07340.1		basic helix-loop-helix (bHLH) DNA-binding superfamily protein	LOC_Os01g68700.2		BHLH transcription factor, putative, expressed	leaf-stem-rhiz	0.999809	-1.41862	0.999697	1.13287	0.339293	-0.0861004	NA	NA
Misin05G404000	115.391	138.654	192.23	166.951	171.282	228.217	209.803	114.476	98.9405	123.459	139.126	182.586	160.007	193.662	186.558	216.128	116.756	109.203	113.865	117.5	140.57	138.434	PF00010	PTHR31945,PTHR31945:SF2				GO:0046983	AT3G26744.2	ATICE1,ICE1,SCRM	basic helix-loop-helix (bHLH) DNA-binding superfamily protein	LOC_Os01g70310.2		inducer of CBF expression 2, putative, expressed	leaf-stem-rhiz	0.879724	0.299007	0.933122	-0.430566	0.169647	0.0582181	NA	NA
Misin05G412000	30.8769	23.9123	38.6687	58.8967	26.5998	17.3743	24.4276	19.6227	21.6344	28.2076	20.9933	19.4687	20.2897	17.3743	20.4192	18.7738	37.3722	66.3231	55.4336	111.429	85.0028	19.1641	PF00010	PTHR13935,PTHR13935:SF41				GO:0046983,GO:0003677	AT3G56970.1	BHLH038,ORG2	basic helix-loop-helix (bHLH) DNA-binding superfamily protein	LOC_Os01g72370.1		helix-loop-helix DNA-binding domain containing protein, expressed	NA	0.598072	-0.229982	0.988566	1.29205	0.984585	-1.1602	NA	NA
Misin06G022200	2546.13	1875	1969.92	1295.66	1359.05	630.291	917.63	319.33	182.749	263.197	178.243	274.272	207.643	341.348	197.474	373.68	327.974	608.803	244.98	887.363	358.26	410.696	PF00010	PTHR12565,PTHR12565:SF181				GO:0046983	AT3G56770.1		basic helix-loop-helix (bHLH) DNA-binding superfamily protein	LOC_Os01g11910.1		basic helix-loop-helix, putative, expressed	leaf-stem-rhiz	1	2.11549	0.982338	-0.731785	1	-1.96056	NA	NA
Misin06G026100	33.9627	19.735	28.7534	32.8953	30.3809	17.3743	18.9677	35.009	67.5468	52.8863	24.8683	44.8815	20.9045	27.7148	21.3565	31.6914	17.3743	30.9401	27.3266	44.161	45.4853	23.751	PF00010	PTHR12565,PTHR12565:SF180				GO:0046983	AT5G56960.1		basic helix-loop-helix (bHLH) DNA-binding family protein	LOC_Os01g09990.1		helix-loop-helix DNA-binding domain containing protein, expressed	NA	NA	NA	NA	NA	NA	NA	NA	NA
Misin06G046200	51.6745	65.8777	37.0288	47.1919	80.8391	36.275	94.1723	296.223	188.239	223.964	231.897	230.285	191.02	137.637	131.978	97.8409	105.673	120.274	123.406	149.097	203.188	209.386	PF00010	PTHR12565,PTHR12565:SF130				GO:0046983	AT2G40200.1		basic helix-loop-helix (bHLH) DNA-binding superfamily protein	LOC_Os01g06640.2		basic helix-loop-helix, putative, expressed	NA	0.998784	-1.58506	0.509545	0.166037	0.989054	0.90218	NA	NA
Misin06G050000	29.3692	36.1352	32.0028	31.115	34.3459	23.5092	35.4736	17.3743	18.8083	21.5912	21.0412	17.3743	25.4393	20.13	21.1243	18.9047	23.3555	19.8016	22.5496	22.673	22.5596	17.3743	PF00010	PTHR13935,PTHR13935:SF52				GO:0046983,GO:0003677	AT4G20970.1		basic helix-loop-helix (bHLH) DNA-binding superfamily protein	LOC_Os01g01840.1		helix-loop-helix DNA-binding domain containing protein, expressed	NA	NA	NA	NA	NA	NA	NA	NA	NA
Misin06G050300	43.9865	90.559	40.7185	29.9229	34.6202	32.1465	73.3969	3139.65	49.6951	85.2427	217.723	190.187	66.4008	124.511	428.17	27.5182	51.3979	39.8353	45.935	43.3082	66.0927	131.465	PF00010	PTHR13935,PTHR13935:SF59				GO:0046983,GO:0003677	AT4G20970.1		basic helix-loop-helix (bHLH) DNA-binding superfamily protein	LOC_Os01g01870.1		helix-loop-helix DNA-binding domain containing protein, expressed	NA	0.998931	-2.73075	0.991126	-2.23419	0.9996	3.13576	NA	NA
Misin06G055300	78.5631	42.1913	59.8641	57.8833	66.6595	60.4047	64.1388	46.1084	33.5237	33.8991	38.1702	35.5162	45.006	53.0393	49.1643	88.8492	34.831	26.3605	34.3666	37.0194	33.3142	36.2893	PF00010	PTHR16223,PTHR16223:SF19				GO:0046983	AT5G37800.1	ATRSL1,RSL1	RHD SIX-LIKE 1	LOC_Os01g02110.1		helix-loop-helix DNA-binding domain containing protein, expressed	NA	NA	NA	NA	NA	NA	NA	NA	NA
Misin06G083300	17.3743	17.3743	17.3743	24.3494	17.3743	19.0082	19.2673	18.8133	17.3743	17.3743	17.3743	17.3743	17.3743	17.3743	17.3743	17.3743	17.3743	17.3743	20.7786	18.6914	17.3743	17.3743	PF00010	PTHR11514,PTHR11514:SF41				GO:0046983	AT1G32640.1	ATMYC2,JAI1,JIN1,MYC2,RD22BP1,ZBF1	Basic helix-loop-helix (bHLH) DNA-binding family protein	LOC_Os09g34330.1		helix-loop-helix DNA-binding domain containing protein, expressed	NA	NA	NA	NA	NA	NA	NA	NA	NA
Misin06G119800	17.3743	17.3743	19.0481	17.3743	17.3743	17.3743	17.3743	20.3706	17.3743	17.3743	18.7983	17.3743	17.3743	17.3743	17.3743	17.3743	17.3743	17.3743	17.3743	17.3743	17.3743	18.6441	PF00010	PTHR11514,PTHR11514:SF56				GO:0046983	AT1G06170.1		basic helix-loop-helix (bHLH) DNA-binding superfamily protein	LOC_Os01g18870.1		helix-loop-helix DNA-binding domain containing protein, expressed	NA	NA	NA	NA	NA	NA	NA	NA	NA
Misin06G165700	17.3743	17.3743	17.3743	17.3743	17.3743	17.3743	17.3743	25.8442	71.4924	29.2033	44.4739	27.5593	31.1975	32.6962	22.2276	19.9978	44.9785	25.5649	27.7224	28.9878	23.1381	25.3991	PF00010	PTHR12565,PTHR12565:SF168				GO:0046983	AT3G21330.1		basic helix-loop-helix (bHLH) DNA-binding superfamily protein	LOC_Os01g38610.1		helix-loop-helix DNA-binding domain containing protein, expressed	NA	0.989278	-0.882566	0.267454	0.126344	0.927438	0.556305	NA	NA
Misin06G170200	182.178	123.025	83.9098	186.375	132.018	168.288	245.769	147.33	70.9945	123.672	176.728	217.426	88.8327	299.383	113.028	72.4504	69.3074	170.905	114.21	290.776	230.261	122.881	PF00010	PTHR12565,PTHR12565:SF162				GO:0046983	AT5G56960.1		basic helix-loop-helix (bHLH) DNA-binding family protein	LOC_Os01g39330.1		helix-loop-helix DNA-binding domain containing protein, expressed	NA	0.190594	0.0749377	0.340995	0.125017	0.498468	-0.173381	NA	NA
Misin06G198300	276.86	230.83	224.633	246.617	233.88	295.784	256.589	199.771	208.616	183.593	193.24	178.976	150.851	163.402	157.327	149.967	207.322	203.864	226.243	257.573	219.588	229.322	PF00010	PTHR23042,PTHR23042:SF59				GO:0046983	AT3G19860.1	bHLH121	basic helix-loop-helix (bHLH) DNA-binding superfamily protein	LOC_Os02g23823.1		helix-loop-helix DNA-binding domain containing protein, expressed	leaf-stem-rhiz	0.958916	0.374723	0.407615	0.100052	0.954169	-0.442148	NA	NA
Misin06G311500	17.3743	17.3743	17.3743	17.3743	17.3743	17.3743	17.3743	17.3743	17.3743	19.3915	17.3743	17.3743	17.3743	17.3743	17.3743	17.3743	17.3743	17.3743	17.3743	17.3743	17.3743	17.3743	PF00010	PTHR12565,PTHR12565:SF167				GO:0046983	AT3G21330.1		basic helix-loop-helix (bHLH) DNA-binding superfamily protein	LOC_Os01g61480.1		helix-loop-helix DNA-binding domain containing protein, expressed	NA	NA	NA	NA	NA	NA	NA	NA	NA
Misin06G365900	248.661	297.339	317.959	410.445	865.296	1065.17	527.958	468.968	579.689	416.644	700.291	338.956	611.056	609.532	312.595	152.806	1277.36	548.337	812.962	618.168	553.124	1343.23	PF00010	PTHR12565,PTHR12565:SF170				GO:0046983	AT3G07340.1		basic helix-loop-helix (bHLH) DNA-binding superfamily protein	LOC_Os01g68700.2		BHLH transcription factor, putative, expressed	leaf-stem-rhiz	0.785657	-0.192626	0.992462	0.782174	0.976795	-0.575179	NA	NA
Misin06G371500	73.6007	99.6756	124.349	109.527	112.179	117.825	111.847	60.8304	62.1353	78.9694	95.7608	116.985	87.8224	112.338	101.848	119.05	72.7363	69.2571	60.2247	68.4951	84.8127	68.5473	PF00010	PTHR31945,PTHR31945:SF2				GO:0046983	AT3G26744.1	ATICE1,ICE1,SCRM	basic helix-loop-helix (bHLH) DNA-binding superfamily protein	LOC_Os01g70310.2		inducer of CBF expression 2, putative, expressed	NA	0.906455	0.354301	0.940646	-0.486632	0.100746	0.045319	NA	NA
Misin06G398900	25.6695	22.58	31.4355	36.9466	17.3743	20.5465	17.3743	29.3964	20.0654	28.9143	17.3743	27.2751	17.3743	19.2394	17.3743	17.3743	23.8089	53.7938	52.5257	85.8762	49.5506	17.3743	PF00010	PTHR13935,PTHR13935:SF41				GO:0046983,GO:0003677	AT3G56970.1	BHLH038,ORG2	basic helix-loop-helix (bHLH) DNA-binding superfamily protein	LOC_Os01g72370.1		helix-loop-helix DNA-binding domain containing protein, expressed	NA	NA	NA	NA	NA	NA	NA	NA	NA
Misin07G012800	1697.19	1548.03	1563.72	1662.73	1471.43	1056.3	1780.86	745.675	780.138	648.881	727.901	592.355	573.262	439.543	503.327	482.292	1131.95	1275.47	1249.59	1285.12	1448.28	868.056	PF00010	PTHR23042,PTHR23042:SF66	KOG2483			GO:0046983	AT5G54680.1	bHLH105,ILR3	basic helix-loop-helix (bHLH) DNA-binding superfamily protein	LOC_Os02g02480.1		basic helix-loop-helix DND-binding domain containing protein, expressed	leaf-stem-rhiz	1	0.856849	0.946071	0.266348	1	-1.18042	NA	NA
Misin07G019100	43.7524	57.2278	39.7086	31.2966	34.147	23.3165	31.9599	21.2027	17.3743	17.3743	18.8864	17.3743	17.3743	17.3743	17.3743	17.3743	19.3887	18.8028	17.3743	17.3743	17.3743	17.3743	PF00010	PTHR31945,PTHR31945:SF11				GO:0046983	AT2G16910.1	AMS	basic helix-loop-helix (bHLH) DNA-binding superfamily protein	LOC_Os02g02820.1		helix-loop-helix DNA-binding domain containing protein, expressed	NA	NA	NA	NA	NA	NA	NA	NA	NA
Misin07G094800	33.3637	24.6798	25.6528	37.707	25.8829	34.8203	17.3743	31.2014	17.3743	20.1363	17.3743	20.029	18.9427	21.623	21.9358	19.4436	19.0199	19.0075	20.7292	27.8399	32.2176	37.6654	PF00010	PTHR12565,PTHR12565:SF150				GO:0046983	AT5G56960.1		basic helix-loop-helix (bHLH) DNA-binding family protein	LOC_Os02g12820.1		helix-loop-helix DNA-binding domain containing protein, expressed	NA	NA	NA	NA	NA	NA	NA	NA	NA
Misin07G106400	17.3743	26.0986	21.4832	17.3743	23.505	19.3473	17.3743	70.2456	17.3743	17.3743	17.3743	17.3743	17.3743	18.6742	17.3743	17.3743	17.3743	18.6879	20.7159	25.9561	19.9946	19.1641	PF00010	PTHR13935,PTHR13935:SF46				GO:0046983,GO:0003677	AT4G20970.1		basic helix-loop-helix (bHLH) DNA-binding superfamily protein	LOC_Os02g13670.1		helix-loop-helix DNA-binding domain containing protein, expressed	NA	NA	NA	NA	NA	NA	NA	NA	NA
Misin07G111500	17.3743	17.3743	24.0168	19.1354	21.7108	20.9812	17.3743	21.18	18.8083	28.0766	25.5089	17.3743	30.8123	22.1302	22.4162	17.3743	18.738	17.3743	20.0796	17.3743	17.3743	17.3743	PF00010	PTHR11514,PTHR11514:SF58				GO:0046983	AT5G53210.1	SPCH	basic helix-loop-helix (bHLH) DNA-binding superfamily protein	LOC_Os02g15760.1		helix-loop-helix DNA-binding domain containing protein, expressed	NA	NA	NA	NA	NA	NA	NA	NA	NA
Misin07G162100	69.2794	206.084	59.5887	31.7143	49.018	32.3719	139.697	11795.7	44.2641	85.1948	217.327	206.835	40.1747	90.7794	393.284	22.8818	51.3476	33.4763	68.0973	78.0285	86.8271	103.776	PF00010	PTHR11514,PTHR11514:SF33				GO:0046983	AT5G57150.1		basic helix-loop-helix (bHLH) DNA-binding superfamily protein	LOC_Os04g23550.1		basic helix-loop-helix family protein, putative, expressed	NA	0.99895	-3.51141	0.998048	-3.60738	0.999819	4.27027	NA	NA
Misin07G180300	1329.48	1010.83	922.592	1037.3	1160.07	1272.94	1376.67	1189.12	1168.11	817.967	828.801	819.56	940.19	1196.98	933.833	1365.7	1248.83	884.634	1079.75	860.034	1331.44	1937.12	PF00010	PTHR23042,PTHR23042:SF60				GO:0046983	AT5G54680.1	bHLH105,ILR3	basic helix-loop-helix (bHLH) DNA-binding superfamily protein	LOC_Os08g04390.2		basic helix-loop-helix DND-binding domain containing protein, expressed	leaf-stem-rhiz	0.61384	0.0750949	0.861428	0.170521	0.933665	-0.213792	NA	NA
Misin07G186700	17.3743	19.735	17.3743	17.3743	17.3743	17.3743	17.3743	17.3743	17.3743	22.2909	18.9433	18.7901	17.3743	17.3743	18.6033	17.3743	17.3743	17.3743	17.3743	17.3743	17.3743	17.3743	PF00010	PTHR11514,PTHR11514:SF57				GO:0046983	AT1G49770.1	RGE1,ZOU	basic helix-loop-helix (bHLH) DNA-binding superfamily protein	LOC_Os02g34320.1		basic helix-loop-helix, putative, expressed	NA	NA	NA	NA	NA	NA	NA	NA	NA
Misin07G199400	17.3743	17.3743	17.3743	17.3743	17.3743	17.3743	17.3743	27.0943	27.5345	33.4908	38.6643	22.2935	50.635	30.4723	27.8692	17.3743	26.2367	19.8016	17.3743	17.3743	17.3743	21.0346	PF00010	PTHR11969,PTHR11969:SF28				GO:0046983	AT1G22490.1		basic helix-loop-helix (bHLH) DNA-binding superfamily protein	LOC_Os08g37730.1		helix-loop-helix DNA-binding protein, putative, expressed	NA	NA	NA	NA	NA	NA	NA	NA	NA
Misin07G202900	62.6612	73.9142	80.6082	65.549	88.7634	61.9175	157.104	48.6984	79.6402	76.5833	83.7164	68.8812	64.7914	49.7578	53.9022	49.5942	56.0682	74.6133	61.4327	61.5932	64.0062	43.3254	PF00010	PTHR12565,PTHR12565:SF144				GO:0046983	AT1G68920.1		basic helix-loop-helix (bHLH) DNA-binding superfamily protein	LOC_Os09g29830.2		helix-loop-helix DNA-binding domain containing protein, expressed	NA	0.919886	0.442981	0.780568	-0.27597	0.59031	-0.194424	NA	NA
Misin07G215500	398.967	304.842	231.703	304.104	585.603	1207.77	572.888	6379.32	422.235	468.788	754.686	714.424	443.632	1039.66	563.12	347.669	270.763	367.299	513.456	479.97	576.607	953.946	PF00010	PTHR12565,PTHR12565:SF96	KOG0561			GO:0046983	AT1G69010.1	BIM2	BES1-interacting Myc-like protein 2	LOC_Os08g38210.1		transcription factor BIM2, putative, expressed	leaf-stem-rhiz	0.990783	-0.85846	0.97984	-0.826107	0.995784	1.23299	NA	NA
Misin07G230000	1053.7	571.041	689	309.528	319.387	268.806	553.225	849.544	819.759	414.308	341.945	278.568	391.809	284.632	399.639	251.547	313.319	297.869	237.743	230.333	192.929	124.988	PF00010	PTHR16223,PTHR16223:SF55				GO:0046983	AT2G42280.1		basic helix-loop-helix (bHLH) DNA-binding superfamily protein	LOC_Os08g39630.1		helix-loop-helix DNA-binding domain containing protein, expressed	leaf-stem-rhiz	0.983146	0.566932	0.992122	-1.05997	0.733655	0.190761	NA	NA
Misin07G244400	38.5832	48.4988	45.5537	41.0719	41.5673	42.0652	30.7586	259.629	303.001	192.292	300.957	155.579	184.305	170.985	182.568	121.516	291.228	168.917	280.058	205.072	137.81	158.995	PF00010	PTHR12565,PTHR12565:SF169				GO:0046983	AT5G48560.1		basic helix-loop-helix (bHLH) DNA-binding superfamily protein	LOC_Os08g41320.1		BHLH transcription factor, putative, expressed	stem,rhiz	0.999999	-2.34702	0.951563	0.597947	0.981176	0.798344	NA	NA
Misin07G253800	23.2032	25.5346	20.2239	22.5353	19.0949	20.5465	19.2673	17.3743	17.3743	17.3743	17.3743	18.7901	17.3743	17.3743	17.3743	17.3743	17.3743	19.0075	17.3743	18.9225	17.3743	17.3743	PF00010	PTHR11514,PTHR11514:SF40				GO:0046983	AT4G00870.1		basic helix-loop-helix (bHLH) DNA-binding superfamily protein	LOC_Os09g34330.1		helix-loop-helix DNA-binding domain containing protein, expressed	NA	NA	NA	NA	NA	NA	NA	NA	NA
Misin07G281200	17.3743	17.3743	17.3743	17.3743	17.3743	18.9125	19.2673	26.9558	24.1759	22.6615	18.9433	17.3743	19.496	21.0637	17.3743	17.3743	20.8434	18.8028	18.7388	24.1844	19.0267	21.3097	PF00010	PTHR12565,PTHR12565:SF176				GO:0046983	AT1G68810.1		basic helix-loop-helix (bHLH) DNA-binding superfamily protein	LOC_Os08g37290.1		basic helix-loop-helix, putative, expressed	NA	NA	NA	NA	NA	NA	NA	NA	NA
Misin07G285000	28.8012	49.6595	47.1068	61.4542	45.4711	117.142	23.8521	114.169	31.1984	37.9448	35.0662	27.1436	21.1861	49.4088	20.0681	17.3743	76.9173	246.643	474.476	315.857	294.216	132.145	PF00010	PTHR12565,PTHR12565:SF161				GO:0046983	AT3G50330.1	HEC2	basic helix-loop-helix (bHLH) DNA-binding superfamily protein	LOC_Os08g36740.1		bHelix-loop-helix transcription factor, putative, expressed	NA	0.991922	-1.23764	1	2.50094	0.996831	-1.9308	NA	NA
Misin07G304300	22.363	17.3743	19.495	19.1354	17.3743	21.2915	20.3879	23.9175	19.0788	19.5288	19.4812	18.727	21.1378	20.0963	23.0546	22.5598	18.738	18.488	18.7388	18.6914	18.813	21.0346	PF00010	PTHR12565,PTHR12565:SF153	KOG2483			GO:0046983	AT5G08130.3	BIM1	basic helix-loop-helix (bHLH) DNA-binding superfamily protein	LOC_Os09g29930.2		transcription factor BIM2, putative, expressed	NA	NA	NA	NA	NA	NA	NA	NA	NA
Misin07G304600	24.0962	29.6911	25.5373	30.4469	32.9241	72.0936	44.6627	94.8694	62.7711	58.2569	50.5996	50.1462	56.2214	55.3869	49.9707	46.7232	59.9522	38.9505	41.4656	38.3613	43.3366	54.8679	PF00010	PTHR12565,PTHR12565:SF100				GO:0046983	AT1G68810.1		basic helix-loop-helix (bHLH) DNA-binding superfamily protein	LOC_Os08g33590.1		basic helix-loop-helix, putative, expressed	NA	NA	NA	NA	NA	NA	NA	NA	NA
Misin07G336600	101.761	535.201	267.194	74.3654	224.121	53.1979	118.009	206.401	143.881	126.774	124.28	187.985	84.5268	217.899	125.913	254.599	87.9202	152.631	197.288	198.51	137.795	114.622	PF00010	PTHR11514,PTHR11514:SF33				GO:0046983	AT5G57150.1		basic helix-loop-helix (bHLH) DNA-binding superfamily protein	LOC_Os04g23550.1		basic helix-loop-helix family protein, putative, expressed	NA	0.541143	0.188064	0.654571	-0.201062	0.00029621	-0.00843223	NA	NA
Misin07G368500	203.7	101.128	181.732	162.219	121.116	180.164	108.846	170.941	221.421	234.428	169.4	407.619	275.044	614.178	502.398	965.331	136.298	109.857	172.223	177.905	214.628	310.97	PF00010	PTHR16223,PTHR16223:SF52				GO:0046983	AT5G58010.1	LRL3	LJRHL1-like 3	LOC_Os02g35660.1		PTF1, putative, expressed	stem,rhiz	0.995109	-1.0215	0.965891	-0.646638	0.998029	1.22285	NA	NA
Misin07G371600	28.0411	22.8318	30.6039	25.801	25.982	22.7075	17.3743	22.4444	17.3743	19.3915	21.1862	20.218	20.3762	17.3743	20.4192	23.7295	21.1317	25.5522	21.3669	24.6934	21.5851	17.3743	PF00010	PTHR11514,PTHR11514:SF57				GO:0046983	AT1G49770.1	RGE1,ZOU	basic helix-loop-helix (bHLH) DNA-binding superfamily protein	LOC_Os04g35010.1		helix-loop-helix DNA-binding domain containing protein, expressed	NA	NA	NA	NA	NA	NA	NA	NA	NA
Misin07G395900	175.21	69.1204	73.2729	93.5712	78.3566	103.553	59.5423	423.927	210.782	88.7984	239.155	141.806	101.02	133.111	97.1408	117.538	66.8123	36.996	42.6607	33.3839	41.0543	37.6257	PF00010	PTHR16223,PTHR16223:SF10				GO:0046983	AT1G05805.1		basic helix-loop-helix (bHLH) DNA-binding superfamily protein	LOC_Os02g39140.1		helix-loop-helix DNA-binding domain containing protein, expressed	NA	0.853913	-0.355032	0.995082	-1.69314	0.996108	1.29953	NA	NA
Misin07G423600	33.4994	36.4165	47.0566	40.6795	34.3493	34.6174	37.0389	24.9988	25.3831	27.1304	22.7918	28.1941	30.3091	30.5515	25.2881	24.8334	24.9788	27.6828	26.705	39.3256	29.5085	21.5275	PF00010	PTHR12565,PTHR12565:SF135				GO:0046983	AT1G09530.1	PAP3,PIF3,POC1	phytochrome interacting factor 3	LOC_Os03g56950.2		phytochrome-interacting factor 4, putative, expressed	NA	NA	NA	NA	NA	NA	NA	NA	NA
Misin07G452300	17.3743	17.3743	17.3743	17.3743	19.1265	20.3371	19.2673	80.8322	76.4882	77.93	83.8692	63.818	107.735	78.529	55.966	49.3897	52.2608	30.3909	38.84	27.078	26.3382	34.3619	PF00010	PTHR11969,PTHR11969:SF27				GO:0046983	AT1G22490.1		basic helix-loop-helix (bHLH) DNA-binding superfamily protein	LOC_Os02g46560.1		helix-loop-helix DNA-binding protein, putative, expressed	NA	0.999195	-1.6818	0.911348	-0.54454	0.998218	1.51707	NA	NA
Misin07G456500	25.7761	25.1456	23.4015	25.5248	33.4438	32.4071	26.1886	26.1961	30.3101	25.7913	25.2558	23.9853	39.02	31.5784	30.6881	33.2073	25.229	19.4882	25.7778	23.2988	24.5845	28.3894	PF00010	PTHR11514,PTHR11514:SF29				GO:0046983	AT1G06170.2		basic helix-loop-helix (bHLH) DNA-binding superfamily protein	LOC_Os04g51070.1		helix-loop-helix DNA-binding domain containing protein, expressed	NA	NA	NA	NA	NA	NA	NA	NA	NA
Misin07G460600	36.2368	76.9995	69.6821	91.2362	97.4573	75.8866	29.555	68.2744	141.714	207.251	197.133	45.0644	66.8552	61.4705	44.7443	26.9629	337.201	847.008	646.999	350.822	800.776	142.964	PF00010	PTHR12565,PTHR12565:SF149	KOG4304			GO:0046983	AT4G34530.1	CIB1	cryptochrome-interacting basic-helix-loop-helix 1	LOC_Os02g47660.1		basic helix-loop-helix, putative, expressed	stem	0.999113	-1.9723	1	2.63837	0.994204	-1.56425	NA	NA
Misin07G463500	17.3743	17.3743	17.3743	17.3743	17.3743	17.3743	17.3743	17.3743	17.3743	20.2257	17.3743	18.8022	17.3743	18.6742	17.3743	17.3743	17.3743	18.6879	20.0796	20.8469	17.3743	17.3743	PF00010	PTHR16223,PTHR16223:SF31				GO:0046983	AT5G37800.1	ATRSL1,RSL1	RHD SIX-LIKE 1	LOC_Os02g48060.1		helix-loop-helix DNA-binding domain containing protein, expressed	NA	NA	NA	NA	NA	NA	NA	NA	NA
Misin07G472200	37.4175	36.4165	24.6608	39.9703	38.8414	42.6291	26.9103	227.266	66.8089	97.9404	225.052	99.3602	128.764	74.8783	68.7782	18.7746	82.5617	80.4904	104.893	84.1329	61.9304	213.436	PF00010	PTHR11969,PTHR11969:SF24				GO:0046983	AT1G72210.1		basic helix-loop-helix (bHLH) DNA-binding superfamily protein	LOC_Os02g52190.1		helix-loop-helix DNA-binding protein, putative, expressed	NA	0.998543	-1.63049	0.817648	0.399177	0.957665	0.717981	NA	NA
Misin07G479900	23.3849	29.1713	39.0475	62.2477	37.2335	42.5548	17.3743	43.4561	27.8134	34.0077	58.7096	28.843	54.3408	51.0285	33.5064	17.3743	128.056	56.6214	147.629	66.6472	47.7038	190.754	PF00010	PTHR12565,PTHR12565:SF84				GO:0046983	AT1G26945.1	KDR	basic helix-loop-helix (bHLH) DNA-binding superfamily protein	LOC_Os02g51320.1		helix-loop-helix DNA-binding domain containing protein, expressed	NA	0.976011	-0.861611	0.994469	1.49527	0.955018	-0.838776	NA	NA
Misin07G497000	24.5349	20.2194	28.2306	29.4744	21.7108	34.0241	25.1727	33.1639	26.7227	37.9512	76.7908	32.4836	49.868	41.7368	32.9748	21.5282	59.6753	40.5304	68.0041	50.3767	37.9072	51.5092	PF00010	PTHR12565,PTHR12565:SF138				GO:0046983	AT5G08130.5	BIM1	basic helix-loop-helix (bHLH) DNA-binding superfamily protein	LOC_Os02g49480.1		helix-loop-helix DNA-binding domain containing protein, expressed	NA	NA	NA	NA	NA	NA	NA	NA	NA
Misin07G525100	81.2714	41.3245	48.1021	71.1007	53.5095	87.1009	258.3	64.9852	85.3582	61.0585	47.761	69.6825	62.2114	63.9964	42.1721	39.1243	73.8822	79.9472	83.1228	122.443	106.529	99.1535	PF00010	PTHR16223,PTHR16223:SF42				GO:0046983	AT2G24260.1	LRL1	LJRHL1-like 1	LOC_Os02g55250.1		BHLH transcription factor, putative, expressed	NA	0.803015	0.356937	0.807176	0.342982	0.952307	-0.659114	NA	NA
Misin07G532100	31.3895	29.9109	36.8826	29.1666	25.217	25.2344	27.5551	43.242	43.7732	52.6519	61.8469	39.4727	82.6767	55.7899	47.243	32.1823	40.6625	37.5851	42.9619	44.8292	38.1348	30.241	PF00010	PTHR12565,PTHR12565:SF147				GO:0046983	AT1G09530.1	PAP3,PIF3,POC1	phytochrome interacting factor 3	LOC_Os02g56140.1		helix-loop-helix DNA-binding domain containing protein, expressed	NA	NA	NA	NA	NA	NA	NA	NA	NA
Misin08G010300	1125.76	1030.23	1128.81	1258.46	1155.85	1017.74	1471.49	793.031	826.849	737.865	775.861	610.086	648.569	566.646	553.628	548.481	1097.4	1092.55	1269.72	1174.69	1491.82	1343.54	PF00010	PTHR23042,PTHR23042:SF66	KOG2483			GO:0046983	AT5G54680.1	bHLH105,ILR3	basic helix-loop-helix (bHLH) DNA-binding superfamily protein	LOC_Os02g02480.3		basic helix-loop-helix DND-binding domain containing protein, expressed	leaf-stem-rhiz	0.993648	0.383515	0.995141	0.48809	0.999974	-0.844241	NA	NA
Misin08G028300	21.2137	31.9932	23.7485	19.1354	19.0949	19.0082	17.3743	17.3743	17.3743	18.8292	17.3743	22.9006	20.4246	20.7467	18.9544	25.901	17.3743	17.3743	19.3536	18.6793	19.4555	17.3743	PF00010	PTHR16223,PTHR16223:SF52				GO:0046983	AT5G58010.1	LRL3	LJRHL1-like 3	LOC_Os02g35660.1		PTF1, putative, expressed	NA	NA	NA	NA	NA	NA	NA	NA	NA
Misin08G077600	17.3743	17.3743	17.3743	17.3743	17.3743	17.3743	19.2221	20.329	17.3743	17.3743	17.3743	17.3743	17.3743	17.3743	17.3743	17.3743	17.3743	17.3743	17.3743	17.3743	17.3743	17.3743	PF00010	PTHR12565,PTHR12565:SF150				GO:0046983	AT5G56960.1		basic helix-loop-helix (bHLH) DNA-binding family protein	LOC_Os02g12820.1		helix-loop-helix DNA-binding domain containing protein, expressed	NA	NA	NA	NA	NA	NA	NA	NA	NA
Misin08G110400	33.9086	19.735	35.3129	29.179	35.3071	32.7799	42.7031	19.5044	22.4605	28.2074	24.4629	20.1549	32.5907	22.882	21.1872	17.3743	18.6819	21.1213	20.0782	18.9225	20.6303	23.3685	PF00010	PTHR11514,PTHR11514:SF58	KOG4029			GO:0046983	AT5G53210.1	SPCH	basic helix-loop-helix (bHLH) DNA-binding superfamily protein	LOC_Os02g15760.1		helix-loop-helix DNA-binding domain containing protein, expressed	NA	NA	NA	NA	NA	NA	NA	NA	NA
Misin08G159300	17.3743	17.3743	17.3743	20.8332	19.0949	17.3743	17.3743	17.3743	17.3743	17.3743	17.3743	17.3743	17.3743	17.3743	17.3743	17.3743	19.0199	17.3743	18.7137	18.6793	19.4555	17.3743	PF00010	PTHR11514,PTHR11514:SF57				GO:0046983	AT1G49770.1	RGE1,ZOU	basic helix-loop-helix (bHLH) DNA-binding superfamily protein	LOC_Os04g35010.1		helix-loop-helix DNA-binding domain containing protein, expressed	NA	NA	NA	NA	NA	NA	NA	NA	NA
Misin08G170700	146.731	93.9542	172.333	213.008	217.708	423.436	324.862	171.941	157.456	199.25	174.645	355.35	237.455	407.286	473.539	667.299	49.3623	59.9603	102.393	110.77	113.845	105.323	PF00010	PTHR16223,PTHR16223:SF52				GO:0046983	AT5G58010.1	LRL3	LJRHL1-like 3	LOC_Os02g35660.1		PTF1, putative, expressed	rhiz	0.112418	0.0526038	0.997984	-1.63902	0.991687	0.929058	NA	NA
Misin08G246100	17.3743	22.58	21.7444	17.3743	17.3743	22.5195	21.7334	197.032	106.495	95.8159	117.103	90.119	192.502	141.698	69.0794	68.3795	61.4649	24.5872	31.4529	26.1984	34.8749	41.4512	PF00010	PTHR11969,PTHR11969:SF27				GO:0046983	AT3G24140.1	FMA	basic helix-loop-helix (bHLH) DNA-binding superfamily protein	LOC_Os02g46560.1		helix-loop-helix DNA-binding protein, putative, expressed	NA	0.999672	-2.11527	0.978012	-1.07624	0.999582	2.10313	NA	NA
Misin08G247000	22.0865	26.3392	19.8679	26.3642	24.1618	19.806	19.2673	93.9645	28.3912	26.1108	22.7918	32.928	23.372	25.0751	21.8271	18.7738	30.2853	25.268	24.8018	27.7037	27.8503	25.0817	PF00010	PTHR23042,PTHR23042:SF25				GO:0046983	AT2G22750.2		basic helix-loop-helix (bHLH) DNA-binding superfamily protein	LOC_Os03g51580.1		helix-loop-helix DNA-binding domain containing protein, expressed	NA	NA	NA	NA	NA	NA	NA	NA	NA
Misin08G252400	17.3743	17.3743	17.3743	17.3743	17.3743	17.3743	17.3743	17.3743	17.3743	17.3743	17.3743	17.3743	17.3743	17.3743	17.3743	17.3743	17.3743	17.3743	17.3743	17.3743	17.3743	17.3743	PF00010	PTHR11514,PTHR11514:SF29				GO:0046983	AT1G06170.1		basic helix-loop-helix (bHLH) DNA-binding superfamily protein	LOC_Os04g51070.1		helix-loop-helix DNA-binding domain containing protein, expressed	NA	NA	NA	NA	NA	NA	NA	NA	NA
Misin08G256100	43.308	63.6769	58.3279	68.3603	76.8993	83.7345	64.5508	207.079	109.114	137.061	274.414	74.7125	141.102	140.697	171.95	38.781	489.756	410.222	519.502	266.311	489.243	299.477	PF00010	PTHR12565,PTHR12565:SF149	KOG4304			GO:0046983	AT4G34530.1	CIB1	cryptochrome-interacting basic-helix-loop-helix 1	LOC_Os02g47660.1		basic helix-loop-helix, putative, expressed	stem	0.999648	-1.93663	0.999999	1.89892	0.954696	-0.676189	NA	NA
Misin08G258600	17.3743	17.3743	17.3743	17.3743	17.3743	20.3371	17.3743	17.3743	17.3743	17.3743	17.3743	17.3743	17.3743	17.3743	18.6033	17.3743	17.3743	17.3743	17.3743	17.3743	17.3743	17.3743	PF00010	PTHR16223,PTHR16223:SF31				GO:0046983	AT1G66470.1	RHD6	ROOT HAIR DEFECTIVE6	LOC_Os02g48060.1		helix-loop-helix DNA-binding domain containing protein, expressed	NA	NA	NA	NA	NA	NA	NA	NA	NA
Misin08G268600	31.4244	29.392	25.9437	33.2415	27.5351	34.5452	36.0727	39.2059	26.359	31.7491	50.1027	29.4984	33.6574	26.5176	25.2804	21.0457	32.1596	26.8074	29.9997	25.0217	26.8052	34.159	PF00010	PTHR12565,PTHR12565:SF138				GO:0046983	AT5G08130.6	BIM1	basic helix-loop-helix (bHLH) DNA-binding superfamily protein	LOC_Os02g49480.1		helix-loop-helix DNA-binding domain containing protein, expressed	NA	NA	NA	NA	NA	NA	NA	NA	NA
Misin08G271800	17.3743	32.1697	37.3387	56.8697	30.4213	27.4844	17.3743	34.034	24.7328	32.5352	38.7528	25.4482	42.5898	32.3647	18.8391	17.3743	102.951	54.4195	146.033	78.1975	46.1573	115.039	PF00010	PTHR12565,PTHR12565:SF84				GO:0046983	AT1G26945.1	KDR	basic helix-loop-helix (bHLH) DNA-binding superfamily protein	LOC_Os02g51320.1		helix-loop-helix DNA-binding domain containing protein, expressed	NA	0.968464	-0.788323	0.996306	1.57721	0.971075	-1.00092	NA	NA
Misin08G301600	25.3789	36.7363	42.3041	36.647	43.8731	32.544	23.1536	54.0069	81.7415	98.7159	152.299	57.3033	104.611	55.9549	32.3468	21.3973	73.9026	87.1093	88.7396	75.8916	47.9022	211.665	PF00010	PTHR11969,PTHR11969:SF22				GO:0046983	AT1G72210.1		basic helix-loop-helix (bHLH) DNA-binding superfamily protein	LOC_Os02g52190.1		helix-loop-helix DNA-binding protein, putative, expressed	NA	0.996061	-1.275	0.954372	0.785062	0.491412	0.187629	NA	NA
Misin08G309100	98.6056	59.6508	94.6097	78.2668	79.9722	76.1209	178.152	75.778	88.047	67.9506	60.6201	82.6124	75.331	78.1948	49.448	44.9474	66.3007	93.7412	84.9978	88.4848	113.067	84.7099	PF00010	PTHR16223,PTHR16223:SF42				GO:0046983	AT2G24260.1	LRL1	LJRHL1-like 1	LOC_Os02g55250.1		BHLH transcription factor, putative, expressed	NA	0.849372	0.331469	0.378014	0.129231	0.900953	-0.424684	NA	NA
Misin09G114200	22.0305	25.5346	24.0183	29.3247	20.648	27.7036	22.7085	207.437	298.468	301.97	319.059	183.32	463.255	304.359	164.503	118.558	238.625	107.637	141.424	74.2147	89.0183	504.861	PF00010	PTHR12565,PTHR12565:SF152				GO:0046983	AT3G07340.1		basic helix-loop-helix (bHLH) DNA-binding superfamily protein	LOC_Os11g25560.1		BHLH transcription factor, putative, expressed	rhiz	1	-3.25732	0.631138	0.257598	0.995476	1.33269	NA	NA
Misin09G136800	44.7314	55.1527	56.3414	44.3085	61.9545	63.9526	269.789	153.51	364.896	379.162	282.389	203.579	288.452	267.121	288.992	84.1106	100.471	86.4623	81.78	91.4135	129.197	106.632	PF00010	PTHR31945,PTHR31945:SF12				GO:0046983	AT3G26744.2	ATICE1,ICE1,SCRM	basic helix-loop-helix (bHLH) DNA-binding superfamily protein	LOC_Os11g32100.1		inducer of CBF expression 1, putative, expressed	NA	0.992501	-1.16143	0.981347	-0.893159	0.998521	1.47113	NA	NA
Misin10G110900	17.3743	27.4198	32.5753	22.9888	19.1265	30.4797	27.5298	38.4023	34.9446	41.0145	42.6559	28.9077	42.2626	36.5114	33.5116	19.9978	48.1588	30.7952	35.2437	30.8992	30.8645	35.3404	PF00010	PTHR31945,PTHR31945:SF12				GO:0046983	AT3G26744.1	ATICE1,ICE1,SCRM	basic helix-loop-helix (bHLH) DNA-binding superfamily protein	LOC_Os11g32100.1		inducer of CBF expression 1, putative, expressed	NA	NA	NA	NA	NA	NA	NA	NA	NA
Misin11G032600	19.8407	26.3392	25.5222	19.1693	28.5839	43.8127	20.8607	1512.51	17.3743	24.0511	38.9995	34.7814	22.8646	36.3115	57.8491	17.3743	17.3743	17.3743	18.7388	19.8318	28.306	61.5276	PF00010	PTHR11514,PTHR11514:SF33				GO:0046983	AT5G57150.1		basic helix-loop-helix (bHLH) DNA-binding superfamily protein	LOC_Os04g23550.1		basic helix-loop-helix family protein, putative, expressed	NA	0.994492	-2.28684	0.98302	-2.18521	0.99733	2.87312	NA	NA
Misin11G032700	43.1245	55.4555	50.2158	35.2788	41.9381	35.2631	22.5043	332.088	84.0752	87.9938	75.9662	63.122	82.2477	129.417	51.3567	92.2072	84.5651	84.1771	166.26	94.2178	82.6511	122.901	PF00010	PTHR11514,PTHR11514:SF33				GO:0046983	AT5G57150.1		basic helix-loop-helix (bHLH) DNA-binding superfamily protein	LOC_Os04g23550.1		basic helix-loop-helix family protein, putative, expressed	NA	0.997655	-1.45215	0.828735	0.391243	0.946437	0.642732	NA	NA
Misin11G043400	17.3743	17.3743	17.3743	17.3743	17.3743	17.3743	17.3743	19.5044	20.3773	21.5935	18.9433	20.8966	17.3743	17.3743	17.3743	17.3743	17.3743	19.0075	17.3743	17.3743	19.9394	17.3743	PF00010	PTHR31945,PTHR31945:SF17				GO:0046983	AT2G28160.1	ATBHLH029,ATBHLH29,ATFIT1,BHLH029,FIT1,FRU	FER-like regulator of iron uptake	LOC_Os04g31290.1		helix-loop-helix DNA-binding domain containing protein, expressed	NA	NA	NA	NA	NA	NA	NA	NA	NA
Misin11G086900	19.8967	38.2528	28.7534	19.1354	19.0949	17.3743	18.9677	194.429	353.61	200.531	251.039	149.645	170.376	124.352	145.929	63.906	112.79	85.8712	100.314	72.7188	70.0627	46.4682	PF00010	PTHR11514,PTHR11514:SF48				GO:0046983	AT4G37850.1		basic helix-loop-helix (bHLH) DNA-binding superfamily protein	LOC_Os03g46860.1		helix-loop-helix DNA-binding protein, putative, expressed	NA	0.999936	-2.67835	0.895393	-0.499752	0.998943	1.86959	NA	NA
Misin11G120000	34.729	116.401	38.4032	35.606	41.0052	46.7144	38.5156	196.83	301.638	296.585	200.634	171.185	83.5854	78.3862	100.029	195.92	118.487	138.565	71.2516	42.6807	35.2474	49.4883	PF00010	PTHR16223,PTHR16223:SF34				GO:0046983	AT1G05805.1		basic helix-loop-helix (bHLH) DNA-binding superfamily protein	LOC_Os04g41229.1		helix-loop-helix DNA-binding domain containing protein, expressed	NA	0.997079	-1.56474	0.93975	-0.703214	0.998209	1.57357	NA	NA
Misin11G202200	19.8967	25.1456	19.0481	22.6281	17.3743	19.0082	17.3743	48.6561	63.1378	83.0581	100.195	53.1283	142.465	131.434	62.4948	24.1501	69.1937	29.9165	42.3755	26.7035	23.0856	39.4085	PF00010	PTHR11969,PTHR11969:SF27				GO:0046983	AT3G24140.1	FMA	basic helix-loop-helix (bHLH) DNA-binding superfamily protein	LOC_Os02g46560.1		helix-loop-helix DNA-binding protein, putative, expressed	NA	0.99837	-1.66026	0.849751	-0.481207	0.995244	1.45917	NA	NA
Misin11G214300	17.3743	17.3743	17.3743	19.0721	17.3743	23.4553	19.2221	72.9946	27.5991	38.6688	35.735	39.5729	35.7604	42.4359	45.2632	47.1213	21.1317	28.7848	34.6108	24.2661	40.6928	25.6043	PF00010	PTHR12565,PTHR12565:SF145				GO:0046983	AT1G09530.2	PAP3,PIF3,POC1	phytochrome interacting factor 3	LOC_Os04g52770.1		helix-loop-helix DNA-binding domain containing protein, expressed	NA	NA	NA	NA	NA	NA	NA	NA	NA
Misin11G232000	17.3743	17.3743	20.2239	17.3743	17.3743	17.3743	17.3743	23.8956	25.0445	56.7945	91.2067	32.8877	73.6762	28.6495	18.9544	17.3743	20.4024	17.3743	17.3743	20.2275	17.3743	20.4616	PF00010	PTHR12565,PTHR12565:SF117				GO:0046983	AT1G74500.1	ATBS1,BS1,TMO7	activation-tagged BRI1(brassinosteroid-insensitive 1)-suppressor 1	LOC_Os04g54900.1		bHLH family protein, putative, expressed	NA	NA	NA	NA	NA	NA	NA	NA	NA
Misin12G044500	17.3743	27.2833	26.1375	31.2694	26.1264	29.1925	17.3743	192.196	44.7809	48.6485	51.3044	44.2992	51.2454	112.498	62.573	159.185	44.0333	47.0197	73.9464	48.9927	52.2001	63.5194	PF00010	PTHR31945,PTHR31945:SF9				GO:0046983	AT5G57150.2		basic helix-loop-helix (bHLH) DNA-binding superfamily protein	LOC_Os04g23440.1		helix-loop-helix DNA-binding domain containing protein, expressed	NA	0.998007	-1.55658	0.306571	-0.115071	0.989178	1.12324	NA	NA
Misin12G051900	27.1525	55.289	37.7439	30.3279	36.38	27.4955	42.4673	90.8833	39.4007	37.7714	30.0949	29.9258	24.3369	39.07	25.3968	23.1132	46.4966	45.3226	28.6902	28.4993	31.7007	41.4583	PF00010	PTHR31945,PTHR31945:SF17				GO:0046983	AT2G28160.1	ATBHLH029,ATBHLH29,ATFIT1,BHLH029,FIT1,FRU	FER-like regulator of iron uptake	LOC_Os04g31290.1		helix-loop-helix DNA-binding domain containing protein, expressed	NA	NA	NA	NA	NA	NA	NA	NA	NA
Misin12G077300	17.3743	17.3743	17.3743	17.3743	17.3743	17.3743	17.3743	17.3743	17.3743	18.7399	17.3743	17.3743	19.496	17.3743	17.3743	17.3743	17.3743	17.3743	18.7388	17.3743	18.5007	17.3743	PF00010	PTHR11514,PTHR11514:SF57				GO:0046983	AT1G49770.1	RGE1,ZOU	basic helix-loop-helix (bHLH) DNA-binding superfamily protein	LOC_Os04g35010.1		helix-loop-helix DNA-binding domain containing protein, expressed	NA	NA	NA	NA	NA	NA	NA	NA	NA
Misin12G078200	17.3743	17.3743	17.3743	17.3743	17.3743	17.3743	17.3743	17.3743	17.3743	17.3743	17.3743	17.3743	17.3743	18.6405	17.3743	17.3743	17.3743	18.488	17.3743	17.3743	17.3743	17.3743	PF00010	PTHR11514,PTHR11514:SF57				GO:0046983	AT1G49770.1	RGE1,ZOU	basic helix-loop-helix (bHLH) DNA-binding superfamily protein	LOC_Os04g35010.1		helix-loop-helix DNA-binding domain containing protein, expressed	NA	NA	NA	NA	NA	NA	NA	NA	NA
Misin12G089700	21.2137	17.3743	21.9887	20.8332	21.2899	22.7103	17.3743	210.315	87.8998	113.221	60.0829	58.5216	37.7776	32.8194	43.8847	36.9458	39.6212	41.0607	42.9941	35.9485	47.8744	24.0399	PF00010	PTHR11514,PTHR11514:SF48				GO:0046983	AT4G37850.1		basic helix-loop-helix (bHLH) DNA-binding superfamily protein	LOC_Os03g46860.1		helix-loop-helix DNA-binding protein, putative, expressed	NA	0.997539	-1.5666	0.843504	-0.436995	0.993025	1.3799	NA	NA
Misin12G128900	21.1234	19.735	17.3743	17.3743	19.5694	22.6058	18.9677	96.5961	151.017	66.9164	138.051	69.84	49.0828	45.6463	43.156	32.7447	59.5537	31.9478	29.2505	24.0584	20.4654	29.9509	PF00010	PTHR16223,PTHR16223:SF34				GO:0046983	AT1G05805.1		basic helix-loop-helix (bHLH) DNA-binding superfamily protein	LOC_Os04g41229.1		helix-loop-helix DNA-binding domain containing protein, expressed	NA	0.998126	-1.60067	0.938019	-0.691468	0.997639	1.58379	NA	NA
Misin12G202600	17.3743	17.3743	17.3743	17.3743	17.3743	17.3743	17.3743	47.3812	29.9948	32.7134	37.7127	26.1248	34.3811	26.3363	27.2339	21.7044	21.0342	25.8366	27.6502	20.2396	33.3338	20.7364	PF00010	PTHR12565,PTHR12565:SF145				GO:0046983	AT2G20180.1	PIF1,PIL5	phytochrome interacting factor 3-like 5	LOC_Os04g52770.1		helix-loop-helix DNA-binding domain containing protein, expressed	NA	NA	NA	NA	NA	NA	NA	NA	NA
Misin12G217700	17.3743	20.2194	17.3743	17.3743	17.3743	17.3743	18.9677	38.3042	52.6302	79.7417	90.5001	45.8226	110.692	69.3805	35.4286	19.4436	26.9094	22.5982	26.2371	18.6793	18.813	28.0486	PF00010	PTHR11969,PTHR11969:SF27				GO:0046983	AT1G72210.1		basic helix-loop-helix (bHLH) DNA-binding superfamily protein	LOC_Os02g46560.1		helix-loop-helix DNA-binding protein, putative, expressed	NA	0.996077	-1.34762	0.963944	-0.841945	0.997306	1.54932	NA	NA
Misin12G245800	17.3743	17.3743	17.3743	17.3743	17.3743	17.3743	17.3743	20.0755	21.0656	27.0598	31.0839	22.2935	30.4008	21.156	17.3743	17.3743	34.7108	17.3743	21.2656	19.2987	17.3743	18.8232	PF00010	PTHR12565,PTHR12565:SF117				GO:0046983	AT1G74500.1	ATBS1,BS1,TMO7	activation-tagged BRI1(brassinosteroid-insensitive 1)-suppressor 1	LOC_Os04g54900.1		bHLH family protein, putative, expressed	NA	NA	NA	NA	NA	NA	NA	NA	NA
Misin13G001500	17.3743	17.3743	17.3743	17.3743	17.3743	17.3743	17.3743	26.7285	25.1835	18.7708	23.8989	17.3743	26.2986	28.4884	26.1794	24.7903	19.0199	21.7423	20.0796	17.3743	23.2506	17.3743	PF00010	PTHR12565,PTHR12565:SF125				GO:0046983	AT4G00120.1	EDA33,GT140,IND,IND1	basic helix-loop-helix (bHLH) DNA-binding superfamily protein	LOC_Os08g01700.1		basic helix-loop-helix family protein, putative, expressed	NA	NA	NA	NA	NA	NA	NA	NA	NA
Misin13G111800	29.1577	38.1917	24.9409	28.172	31.357	65.669	53.8552	109.364	85.8589	71.1433	81.2063	66.5274	72.7052	57.5739	56.1687	43.5738	78.7532	44.5344	51.5515	55.076	42.6913	66.8069	PF00010	PTHR12565,PTHR12565:SF100				GO:0046983	AT1G68810.1		basic helix-loop-helix (bHLH) DNA-binding superfamily protein	LOC_Os08g33590.1		basic helix-loop-helix, putative, expressed	NA	NA	NA	NA	NA	NA	NA	NA	NA
Misin13G134600	41.1984	54.3076	79.115	114.596	74.0284	182.863	19.7431	45.9066	24.3063	23.4904	22.7918	31.0042	21.9004	35.9012	18.9544	21.5282	64.2381	286.12	467.391	426.731	379.493	134.839	PF00010	PTHR12565,PTHR12565:SF161				GO:0046983	AT3G50330.1	HEC2	basic helix-loop-helix (bHLH) DNA-binding superfamily protein	LOC_Os08g36740.1		bHelix-loop-helix transcription factor, putative, expressed	NA	0.95545	-0.701801	1	2.53291	0.999843	-2.73724	NA	NA
Misin13G138800	17.3743	17.3743	17.3743	17.3743	17.3743	17.3743	17.3743	28.854	19.4966	18.7399	17.3743	19.4873	17.3743	17.3743	19.5442	17.3743	20.0456	17.3743	18.7151	21.5446	17.3743	21.8852	PF00010	PTHR12565,PTHR12565:SF176				GO:0046983	AT3G25710.1	ATAIG1,BHLH32,TMO5	basic helix-loop-helix 32	LOC_Os08g37290.1		basic helix-loop-helix, putative, expressed	NA	NA	NA	NA	NA	NA	NA	NA	NA
Misin13G168600	17.3743	17.3743	22.2446	20.0041	17.3743	20.2758	17.3743	56.48	68.7231	76.3873	94.646	35.9719	162.749	104.835	41.685	19.4448	85.8832	34.1628	66.1051	40.3517	30.6597	42.9096	PF00010	PTHR12565,PTHR12565:SF88				GO:0046983	AT5G50915.1		basic helix-loop-helix (bHLH) DNA-binding superfamily protein	LOC_Os08g42470.1		BEE 1, putative, expressed	NA	0.998615	-1.75854	0.00705404	-0.00667049	0.982598	1.12564	NA	NA
Misin13G183300	467.174	298.637	288.146	268.179	275.806	255.91	413.039	422.8	326.347	352.112	240.421	401.769	302.822	262.366	431.029	626.274	148.371	235.477	172.892	209.083	232.749	161.814	PF00010	PTHR16223,PTHR16223:SF55				GO:0046983	AT2G42280.1		basic helix-loop-helix (bHLH) DNA-binding superfamily protein	LOC_Os08g39630.1		helix-loop-helix DNA-binding domain containing protein, expressed	leaf-stem-rhiz	0.468584	0.107515	0.988459	-0.868869	0.973705	0.50951	NA	NA
Misin13G195900	24.0962	29.3831	31.7859	35.0893	44.9496	50.7559	129.409	85.3271	62.8108	58.5188	66.9586	66.0452	69.4161	109.62	99.5381	144.958	75.177	47.9748	68.5616	59.0799	71.5191	99.6724	PF00010	PTHR12565,PTHR12565:SF96				GO:0046983	AT1G69010.1	BIM2	BES1-interacting Myc-like protein 2	LOC_Os08g38210.1		transcription factor BIM2, putative, expressed	NA	0.955805	-0.650043	0.000878816	0.00391033	0.929179	0.503537	NA	NA
Misin13G197000	66.5116	103.91	101.035	82.1084	109.616	70.8629	207.173	66.7462	89.0735	99.0541	87.5297	85.297	74.0433	65.7354	80.7022	71.0709	81.4156	100.459	98.6768	88.6069	89.5005	39.2567	PF00010	PTHR12565,PTHR12565:SF144				GO:0046983	AT1G68920.1		basic helix-loop-helix (bHLH) DNA-binding superfamily protein	LOC_Os09g29830.1		helix-loop-helix DNA-binding domain containing protein, expressed	NA	0.890161	0.385321	0.459682	-0.133166	0.734844	-0.25082	NA	NA
Misin14G139900	19.5642	17.3743	17.3743	17.3743	17.3743	17.3743	17.3743	30.5297	17.3743	17.3743	18.7983	20.8966	17.3743	17.3743	17.3743	17.3743	17.3743	17.3743	18.7137	20.2896	18.813	17.3743	PF00010	PTHR16223,PTHR16223:SF47				GO:0046983	AT2G14760.1		basic helix-loop-helix (bHLH) DNA-binding superfamily protein	LOC_Os12g39850.1		helix-loop-helix DNA-binding domain containing protein, expressed	NA	NA	NA	NA	NA	NA	NA	NA	NA
Misin14G142400	19.8407	17.3743	21.8976	17.3743	19.0949	19.3473	17.3743	21.8862	18.8083	17.3743	20.4555	20.218	18.8078	17.3743	23.1231	17.3743	20.3836	18.488	20.0545	18.9225	17.3743	23.4113	PF00010	PTHR11514,PTHR11514:SF55				GO:0046983	AT1G01260.2		basic helix-loop-helix (bHLH) DNA-binding superfamily protein	LOC_Os09g34330.1		helix-loop-helix DNA-binding domain containing protein, expressed	NA	NA	NA	NA	NA	NA	NA	NA	NA
Misin14G153200	30.0839	20.2194	23.1569	17.3743	23.9059	17.3743	17.3743	156.312	51.2176	54.8237	53.0084	41.0241	78.4774	52.7713	39.7532	23.6482	57.241	37.062	50.0895	39.0813	36.4133	26.956	PF00010	PTHR23042,PTHR23042:SF25				GO:0046983	AT4G37850.1		basic helix-loop-helix (bHLH) DNA-binding superfamily protein	LOC_Os12g43620.1		helix-loop-helix DNA-binding domain containing protein, expressed	NA	0.996079	-1.31276	0.25881	-0.106231	0.982185	0.99322	NA	NA
Misin14G159900	74.5015	37.7174	78.8059	120.836	72.7352	117.451	76.7572	51.5832	20.3773	23.4793	27.4572	20.84	30.3158	24.8987	23.5159	17.3743	33.3053	48.1919	47.2046	43.9366	50.8039	31.9839	PF00010	PTHR12565,PTHR12565:SF86			K16189	GO:0046983	AT2G43010.1	PIF4,SRL2	phytochrome interacting factor 4	LOC_Os12g41650.3		helix-loop-helix DNA-binding domain containing protein, expressed	NA	0.9991	1.36311	0.718557	-0.27334	0.991193	-1.28341	NA	NA
Misin15G081500	24.0962	23.9988	38.5535	59.7173	40.2134	428.826	97.5289	17.3743	17.3743	18.8292	17.3743	25.6678	17.3743	22.5904	20.6475	25.0995	19.3887	26.3057	32.7867	49.0331	45.644	49.6993	PF00010					GO:0046983	AT5G54680.1	bHLH105,ILR3	basic helix-loop-helix (bHLH) DNA-binding superfamily protein	LOC_Os01g33400.1		helix-loop-helix DNA-binding domain containing protein, expressed	NA	0.99869	1.96882	0.874793	-0.608583	0.992191	-1.8542	NA	NA
Misin15G158600	19.5642	20.2194	17.3743	17.3743	19.1265	27.5729	28.0368	148.252	17.3743	18.8292	32.289	27.1707	17.3743	20.5571	24.9223	20.1741	20.0456	21.23	21.217	21.5974	19.9394	33.5161	PF00010	PTHR16223,PTHR16223:SF47				GO:0046983	AT2G14760.1		basic helix-loop-helix (bHLH) DNA-binding superfamily protein	LOC_Os12g39850.1		helix-loop-helix DNA-binding domain containing protein, expressed	NA	0.901218	-0.534466	0.770123	-0.386465	0.918322	0.716271	NA	NA
Misin15G164700	17.3743	17.3743	17.3743	19.1354	19.5694	17.3743	17.3743	17.3743	20.3773	17.3743	17.3743	17.3743	17.3743	17.3743	17.3743	17.3743	18.6819	18.488	17.3743	18.9225	17.3743	20.7364	PF00010	PTHR12565,PTHR12565:SF134				GO:0046983	AT4G28800.1		basic helix-loop-helix (bHLH) DNA-binding superfamily protein	LOC_Os12g40590.1		helix-loop-helix DNA-binding domain containing protein, expressed	NA	NA	NA	NA	NA	NA	NA	NA	NA
Misin15G164900	17.3743	17.3743	17.3743	17.3743	17.3743	17.3743	17.3743	17.3743	17.3743	18.7708	17.3743	17.3743	17.3743	17.3743	17.3743	17.3743	17.3743	17.3743	17.3743	17.3743	17.3743	17.3743	PF00010	PTHR12565,PTHR12565:SF134				GO:0046983	AT4G28800.1		basic helix-loop-helix (bHLH) DNA-binding superfamily protein	LOC_Os12g40710.1		helix-loop-helix DNA-binding domain containing protein, expressed	NA	NA	NA	NA	NA	NA	NA	NA	NA
Misin15G176300	426.686	327.739	432.534	561.463	452.487	693.175	964.189	668.476	45.3015	47.5314	61.1086	41.1127	42.6305	57.5758	29.7407	37.8028	107.805	154.29	106.381	158.7	120.499	111.889	PF00010	PTHR12565,PTHR12565:SF86			K16189	GO:0046983	AT2G20180.3	PIF1,PIL5	phytochrome interacting factor 3-like 5	LOC_Os12g41650.3		helix-loop-helix DNA-binding domain containing protein, expressed	leaf	1	2.2358	0.990814	-1.2692	0.992882	-1.6352	NA	NA
Misin15G195300	21.1234	23.7268	17.3743	19.9054	22.136	17.3743	17.3743	367.909	63.3896	82.5041	80.157	64.7587	89.2748	111.136	58.1849	37.6973	30.1989	33.9153	38.8004	36.4117	44.9484	29.5718	PF00010	PTHR23042,PTHR23042:SF25				GO:0046983	AT4G37850.1		basic helix-loop-helix (bHLH) DNA-binding superfamily protein	LOC_Os12g43620.1		helix-loop-helix DNA-binding domain containing protein, expressed	NA	0.998534	-1.98637	0.965503	-0.959868	0.99786	1.96216	NA	NA
Misin16G050400	24.1522	28.2584	21.4832	26.6413	22.8431	25.1516	21.1151	32.6313	35.4818	31.1531	33.4576	32.8339	39.6738	37.1747	27.2088	27.8015	19.3027	19.0075	20.0782	18.6914	18.813	20.0929	PF00010	PTHR31945,PTHR31945:SF16				GO:0046983	AT4G37850.1		basic helix-loop-helix (bHLH) DNA-binding superfamily protein	LOC_Os12g43620.1		helix-loop-helix DNA-binding domain containing protein, expressed	NA	NA	NA	NA	NA	NA	NA	NA	NA
Misin16G079800	25.4692	29.9109	22.8033	26.2357	27.2461	31.8521	28.7852	27.482	25.2597	28.5912	25.1532	28.4921	29.2403	26.5654	24.9758	28.8941	27.1234	25.63	25.1555	27.2068	24.4628	27.5106	PF00010	PTHR12565,PTHR12565:SF135				GO:0046983	AT3G59060.1	PIF5,PIL6	phytochrome interacting factor 3-like 6	LOC_Os03g56950.1		phytochrome-interacting factor 4, putative, expressed	NA	NA	NA	NA	NA	NA	NA	NA	NA
Misin16G083000	418.325	149.215	137.476	169.577	234.833	299.945	3223.52	72.0271	22.8437	26.5652	17.3743	30.3985	21.6921	90.4672	60.4381	83.6944	17.3743	26.368	20.3469	30.8743	73.8923	138.104	PF00010	PTHR12565,PTHR12565:SF180				GO:0046983	AT5G56960.1		basic helix-loop-helix (bHLH) DNA-binding family protein	LOC_Os01g09990.1		helix-loop-helix DNA-binding domain containing protein, expressed	leaf	1	3.81544	0.994883	-2.64363	0.99921	-3.02959	NA	NA
Misin16G083100	116.347	68.7328	41.658	66.8034	36.1559	24.307	17.3743	27.4684	54.562	48.4668	21.5574	35.6	28.4153	28.8033	28.8728	36.8511	17.3743	206.99	35.7518	134.83	93.0158	25.1041	PF00010	PTHR12565,PTHR12565:SF180				GO:0046983	AT5G56960.1		basic helix-loop-helix (bHLH) DNA-binding family protein	LOC_Os05g11070.1		helix-loop-helix DNA-binding domain containing protein, expressed	NA	0.1029	-0.0711045	0.967035	1.02339	0.966578	-0.978822	NA	NA
Misin16G156000	402.27	222.951	339.092	430.63	474.073	1178.52	1831.67	4447.17	2004.2	1091.75	1386.23	1638.27	731.268	1117.7	454.872	479.832	793.988	522.957	738.12	935.942	998.621	1809.57	PF00010	PTHR23042,PTHR23042:SF58				GO:0046983	AT5G54680.1	bHLH105,ILR3	basic helix-loop-helix (bHLH) DNA-binding superfamily protein	LOC_Os05g38140.1		basic helix-loop-helix DND-binding domain containing protein, expressed	leaf-stem-rhiz	0.995989	-0.824883	0.891258	-0.26187	0.996591	0.825399	NA	NA
Misin16G258600	192.079	149.334	213.033	208.314	260.614	284.648	363.248	49.0242	45.4331	37.4325	31.318	35.2956	35.5159	37.3858	30.6496	35.4779	35.745	41.5922	34.5962	54.2068	51.6019	65.4184	PF00010	PTHR11969,PTHR11969:SF14				GO:0046983	AT3G24140.1	FMA	basic helix-loop-helix (bHLH) DNA-binding superfamily protein	LOC_Os05g50900.1		helix-loop-helix DNA-binding protein, putative, expressed	leaf	1	2.55529	0.989947	-1.40578	0.999246	-2.00339	NA	NA
Misin16G263800	17.3743	17.3743	17.3743	17.3743	17.3743	17.3743	17.3743	18.8133	17.3743	17.3743	18.9433	17.3743	18.8078	18.6742	23.6339	17.3743	17.3743	17.3743	17.3743	17.3743	17.3743	17.3743	PF00010	PTHR11514,PTHR11514:SF49				GO:0046983	AT5G53210.1	SPCH	basic helix-loop-helix (bHLH) DNA-binding superfamily protein	LOC_Os05g51820.1		helix-loop-helix DNA-binding protein, putative, expressed	NA	NA	NA	NA	NA	NA	NA	NA	NA
Misin17G058000	179.899	154.36	110.52	190.225	368.982	999.033	293.231	459.518	220.714	216.707	244.585	146.8	199.526	295.46	204.772	208.115	408.522	243.946	450.553	310.168	274.07	526.426	PF00010	PTHR12565,PTHR12565:SF146			K12126	GO:0046983	AT1G09530.2	PAP3,PIF3,POC1	phytochrome interacting factor 3	LOC_Os05g04740.1		helix-loop-helix DNA-binding domain containing protein, expressed	leaf-stem-rhiz	0.63843	0.195769	0.906586	0.380231	0.954287	-0.528504	NA	NA
Misin17G071500	19.8407	17.3743	17.3743	19.1354	17.3743	20.5465	17.3743	181.483	28.8466	27.7382	22.0611	32.5429	31.247	23.9843	22.2481	17.3743	23.8287	17.3743	21.6579	29.2033	29.3748	36.1972	PF00010	PTHR12565,PTHR12565:SF130				GO:0046983	AT2G40200.1		basic helix-loop-helix (bHLH) DNA-binding superfamily protein	LOC_Os01g06640.1		basic helix-loop-helix, putative, expressed	NA	0.98203	-0.975425	0.682936	-0.311365	0.962898	0.957456	NA	NA
Misin17G088700	81.4924	46.2333	44.0282	39.26	40.0369	52.5694	270.123	57.6463	36.5527	30.9605	20.3104	27.044	20.337	48.6448	21.6482	30.3514	19.8241	27.269	19.3536	24.9385	35.7534	33.6655	PF00010	PTHR12565,PTHR12565:SF180				GO:0046983	AT5G56960.1		basic helix-loop-helix (bHLH) DNA-binding family protein	LOC_Os01g09990.1		helix-loop-helix DNA-binding domain containing protein, expressed	NA	0.996239	1.4674	0.970524	-1.02059	0.939298	-0.799887	NA	NA
Misin17G166700	1446.7	1198.66	1436.58	1611.98	1780.46	3409.39	7003.82	2673.48	2438.48	1423.23	2002.11	1992.86	818.877	1183.1	711.793	582.735	1557	1200.68	1458.07	1898.48	1822.77	2083.2	PF00010	PTHR23042,PTHR23042:SF58				GO:0046983	AT5G54680.1	bHLH105,ILR3	basic helix-loop-helix (bHLH) DNA-binding superfamily protein	LOC_Os05g38140.1		basic helix-loop-helix DND-binding domain containing protein, expressed	leaf-stem-rhiz	0.998038	0.722494	0.937918	-0.259265	0.982672	-0.499371	NA	NA
Misin17G259000	154.866	125.152	212.461	162.724	206.926	135.636	325.573	18.89	21.3498	20.1947	20.3673	19.3718	26.7683	22.6924	18.8391	22.2674	25.5428	34.1779	26.3364	40.4986	30.3052	33.8812	PF00010	PTHR11969,PTHR11969:SF14				GO:0046983	AT3G24140.1	FMA	basic helix-loop-helix (bHLH) DNA-binding superfamily protein	LOC_Os05g50900.1		helix-loop-helix DNA-binding protein, putative, expressed	leaf	1	2.9182	0.990976	-1.56377	0.999908	-2.45541	NA	NA
Misin18G057200	88.8123	114.801	110.562	94.9405	83.3219	95.5125	111.466	120.491	181.27	197.732	168.357	157.601	134.992	127.95	149.291	171.578	120.384	160.12	144.776	113.781	116.164	85.6411	PF00010	PTHR12565,PTHR12565:SF92				GO:0046983	AT4G36930.1	SPT	basic helix-loop-helix (bHLH) DNA-binding superfamily protein	LOC_Os06g06900.1		helix-loop-helix DNA-binding domain containing protein, expressed	rhiz	0.976251	-0.531451	0.372009	-0.0979667	0.962229	0.500477	NA	NA
Misin18G059600	158.055	126.092	119.477	152.144	156.811	359.119	218.391	215.135	111.694	101.831	149.749	149.077	110.736	244.922	112.56	106.783	168.744	104.011	103.495	149.453	131.529	214.963	PF00010	PTHR16223,PTHR16223:SF52				GO:0046983	AT5G58010.1	LRL3	LJRHL1-like 3	LOC_Os06g09370.1		PTF1, putative, expressed	leaf,rhiz	0.903583	0.368808	0.59357	-0.163421	0.6666	-0.209929	NA	NA
Misin18G071800	34.4196	30.021	28.9769	28.0832	33.8226	23.1609	23.6264	26.6597	22.8437	28.345	29.2758	32.7209	25.0346	29.6163	24.9167	30.9561	33.3039	36.9454	31.0548	42.7288	43.3473	25.3991	PF00010	PTHR16223,PTHR16223:SF42				GO:0046983	AT2G24260.1	LRL1	LJRHL1-like 1	LOC_Os02g55250.1		BHLH transcription factor, putative, expressed	NA	NA	NA	NA	NA	NA	NA	NA	NA
Misin18G100100	19.5642	29.1713	27.5269	27.0882	20.847	24.9715	19.2221	26.8419	17.3743	27.5725	21.6143	22.7078	30.9846	24.3832	23.0546	22.4452	49.9761	38.8644	57.2971	49.364	24.7764	24.9831	PF00010	PTHR12565,PTHR12565:SF179				GO:0046983	AT1G26945.1	KDR	basic helix-loop-helix (bHLH) DNA-binding superfamily protein	LOC_Os02g51320.1		helix-loop-helix DNA-binding domain containing protein, expressed	NA	NA	NA	NA	NA	NA	NA	NA	NA
Misin18G149100	17.3743	19.735	17.3743	17.3743	19.0949	18.9125	17.3743	17.3743	17.3743	20.1363	18.7983	18.7901	19.496	19.9404	17.3743	17.3743	17.3743	17.3743	17.3743	17.3743	22.4981	18.6441	PF00010	PTHR11514,PTHR11514:SF58				GO:0046983	AT5G53210.1	SPCH	basic helix-loop-helix (bHLH) DNA-binding superfamily protein	LOC_Os06g33450.2		helix-loop-helix DNA-binding domain containing protein, expressed	NA	NA	NA	NA	NA	NA	NA	NA	NA
Misin18G176600	38.822	19.735	22.7175	26.6897	23.0421	23.4553	23.2796	28.9361	25.0428	18.7399	23.9399	27.8317	28.1536	34.017	18.6033	22.0216	50.8689	39.6959	40.81	40.5963	42.4815	39.5003	PF00010	PTHR12565,PTHR12565:SF150				GO:0046983	AT5G56960.1		basic helix-loop-helix (bHLH) DNA-binding family protein	LOC_Os06g37410.1		helix-loop-helix DNA-binding domain containing protein, expressed	NA	NA	NA	NA	NA	NA	NA	NA	NA
Misin18G186000	38.9795	42.8074	42.977	37.19	40.3113	62.2953	57.8618	45.5235	46.0797	52.4226	64.772	37.631	76.5261	70.0238	49.449	38.5101	78.3589	39.9822	70.6951	54.3811	38.1442	61.4993	PF00010	PTHR12565,PTHR12565:SF112				GO:0046983	AT2G42300.1		basic helix-loop-helix (bHLH) DNA-binding superfamily protein	LOC_Os06g41060.1		helix-loop-helix DNA-binding, putative, expressed	NA	NA	NA	NA	NA	NA	NA	NA	NA
Misin18G268700	17.3743	23.9988	22.3446	17.3743	19.0949	17.3743	17.3743	56.7431	91.0859	114.483	138.384	64.3845	213.511	131.438	61.5712	29.351	58.8687	31.676	35.7017	28.3689	26.9436	77.3661	PF00010	PTHR31945,PTHR31945:SF15				GO:0046983	AT5G65640.1	bHLH093	beta HLH protein 93	LOC_Os03g04310.2		BHLH transcription factor, putative, expressed	NA	0.999348	-2.02187	0.908912	-0.604413	0.998031	1.71641	NA	NA
Misin19G056800	51.3893	56.2039	71.9194	72.1855	73.7955	84.6743	79.3513	105.952	92.9802	76.336	113.765	104.327	105.631	131.205	114.645	122.06	57.0361	62.0574	54.9689	70.0835	64.6961	60.3369	PF00010	PTHR12565,PTHR12565:SF92				GO:0046983	AT4G36930.1	SPT	basic helix-loop-helix (bHLH) DNA-binding superfamily protein	LOC_Os06g06900.1		helix-loop-helix DNA-binding domain containing protein, expressed	NA	0.893322	-0.334942	0.957916	-0.576693	0.982222	0.696082	NA	NA
Misin19G075100	44.5572	62.3611	52.8941	71.2529	71.3825	77.0196	53.5005	78.5599	44.1582	51.0973	44.0203	83.3939	45.2458	45.2538	42.5533	59.8965	50.0159	66.8288	61.8283	157.484	138.814	34.8713	PF00010	PTHR16223,PTHR16223:SF42				GO:0046983	AT2G24260.1	LRL1	LJRHL1-like 1	LOC_Os02g55250.1		BHLH transcription factor, putative, expressed	NA	0.357243	-0.114516	0.904308	0.554632	0.858237	-0.406729	NA	NA
Misin19G076400	193.454	153.449	148.41	208.401	293.416	515.027	301.585	462.337	134.498	113.715	186.748	167.456	123.022	267.687	115.265	106.907	173.997	131.339	121.91	184.641	182.994	264.026	PF00010	PTHR16223,PTHR16223:SF52				GO:0046983	AT5G58010.1	LRL3	LJRHL1-like 3	LOC_Os06g09370.1		PTF1, putative, expressed	leaf-stem-rhiz	0.9662	0.535269	0.859152	-0.315264	0.735584	-0.256993	NA	NA
Misin19G099000	19.5642	26.3392	21.1688	25.9454	21.3648	24.8725	17.3743	18.9316	18.8083	28.9511	23.2159	26.5106	28.7168	27.9921	21.3525	21.0457	37.9411	29.5178	34.5878	38.9899	28.9984	40.9055	PF00010	PTHR12565,PTHR12565:SF179				GO:0046983	AT1G26945.1	KDR	basic helix-loop-helix (bHLH) DNA-binding superfamily protein	LOC_Os02g51320.1		helix-loop-helix DNA-binding domain containing protein, expressed	NA	NA	NA	NA	NA	NA	NA	NA	NA
Misin19G147100	17.3743	17.3743	19.0481	17.3743	17.3743	19.3473	20.3879	18.8133	17.3743	18.8292	20.3673	18.8022	21.004	20.6634	19.1827	17.3743	17.3743	17.3743	17.3743	18.9225	17.3743	24.1901	PF00010	PTHR11514,PTHR11514:SF58				GO:0046983	AT3G06120.1	MUTE	basic helix-loop-helix (bHLH) DNA-binding superfamily protein	LOC_Os06g33450.2		helix-loop-helix DNA-binding domain containing protein, expressed	NA	NA	NA	NA	NA	NA	NA	NA	NA
Misin19G162300	84.8592	36.401	50.2649	35.5656	38.8903	31.2518	22.7085	26.9102	17.3743	20.1363	21.9481	23.2132	22.6142	29.5303	22.4162	18.9047	24.7386	28.2564	24.1195	29.9156	32.7949	23.6694	PF00010	PTHR12565,PTHR12565:SF150				GO:0046983	AT5G56960.1		basic helix-loop-helix (bHLH) DNA-binding family protein	LOC_Os06g37410.1		helix-loop-helix DNA-binding domain containing protein, expressed	NA	NA	NA	NA	NA	NA	NA	NA	NA
Misin19G183100	55.885	43.6187	43.6429	37.1869	37.0908	228.733	67.0737	82.335	45.144	64.8455	95.9793	46.6232	114.59	71.1432	52.8778	27.9454	88.2866	31.1259	46.0058	34.2384	25.829	54.7351	PF00010	PTHR12565,PTHR12565:SF112				GO:0046983	AT2G42300.1		basic helix-loop-helix (bHLH) DNA-binding superfamily protein	LOC_Os06g41060.1		helix-loop-helix DNA-binding, putative, expressed	NA	0.745673	0.347777	0.89458	-0.588431	0.269662	0.120104	NA	NA
Misin19G259400	22.0305	56.2438	33.1677	31.3503	20.847	19.806	17.3743	203.884	209.137	409.216	440.548	147.483	630.858	263.89	121.686	44.9474	175.514	100.801	107.937	123.402	82.8297	441.241	PF00010	PTHR31945,PTHR31945:SF15				GO:0046983	AT5G65640.1	bHLH093	beta HLH protein 93	LOC_Os03g04310.2		BHLH transcription factor, putative, expressed	NA	1	-3.09624	0.00388719	0.0217047	0.996812	1.51899	NA	NA
MisinT076200	33.0081	56.2438	41.9249	51.2308	51.5308	38.8469	38.1948	231.714	107.231	132.153	221.818	126.104	114.294	89.9723	102.226	68.2617	132.344	133.508	172.375	155.428	122.687	112.945	PF00010	PTHR12565,PTHR12565:SF169				GO:0046983	AT3G07340.1		basic helix-loop-helix (bHLH) DNA-binding superfamily protein	LOC_Os08g41320.1		BHLH transcription factor, putative, expressed	stem	0.999279	-1.62143	0.931587	0.543168	0.949371	0.583115	NA	NA
MisinT135000	1237.94	783.528	766.127	1445.59	1192.62	2116.85	1804.22	707.937	735.001	583.561	537.633	608.521	649.562	805.65	624.047	869.207	811.352	700.67	793.301	682.118	1014.78	1496.67	PF00010	PTHR23042,PTHR23042:SF60	KOG0483			GO:0046983	AT5G54680.1	bHLH105,ILR3	basic helix-loop-helix (bHLH) DNA-binding superfamily protein	LOC_Os08g04390.2		basic helix-loop-helix DND-binding domain containing protein, expressed	leaf-stem-rhiz	0.999807	0.814984	0.535635	-0.082842	0.997342	-0.759539	NA	NA
MisinT155800	27.3446	45.9667	28.3847	27.6768	37.2695	19.0082	21.5909	33.2872	99.0619	96.6365	90.7194	101.699	56.6675	25.1822	45.8973	30.8183	21.9123	26.8074	18.7388	25.8411	23.5014	18.6441	PF00010	PTHR11514,PTHR11514:SF57				GO:0046983	AT1G49770.1	RGE1,ZOU	basic helix-loop-helix (bHLH) DNA-binding superfamily protein	LOC_Os02g34320.1		basic helix-loop-helix, putative, expressed	NA	NA	NA	NA	NA	NA	NA	NA	NA
MisinT188300	149.856	129.585	104.181	99.8722	100.295	87.3817	81.3851	90.6192	48.9109	63.8537	67.8109	70.1213	104.753	69.1475	69.7278	100.227	56.3972	74.8393	59.4758	67.1628	74.0237	74.6906	PF00010	PTHR16223,PTHR16223:SF9				GO:0046983	AT2G14760.1		basic helix-loop-helix (bHLH) DNA-binding superfamily protein	LOC_Os11g41640.1		helix-loop-helix DNA-binding domain containing protein, expressed	NA	0.969218	0.547861	0.892598	-0.393473	0.656659	-0.210697	NA	NA
MisinT194400	34.9553	34.8319	27.2221	31.6337	34.037	32.5614	37.5677	33.4512	21.4097	22.0829	24.392	27.6086	34.1566	33.0001	31.4813	43.2942	24.9472	27.9636	24.3963	28.2621	27.8118	30.8745	PF00010	PTHR16223,PTHR16223:SF9				GO:0046983	AT2G14760.1		basic helix-loop-helix (bHLH) DNA-binding superfamily protein	LOC_Os11g41640.1		helix-loop-helix DNA-binding domain containing protein, expressed	NA	NA	NA	NA	NA	NA	NA	NA	NA
MisinT218700	257.983	123.331	138.756	183.369	150.745	551.146	107.931	489.938	299.794	230.409	505.628	289.505	183.437	229.736	176.991	132.071	245.042	177.646	298.935	110.357	177.506	543.543	PF00010	PTHR16223,PTHR16223:SF33				GO:0046983	AT1G05805.1		basic helix-loop-helix (bHLH) DNA-binding superfamily protein	LOC_Os01g67480.1		helix-loop-helix DNA-binding domain containing protein, expressed	stem,rhiz	0.854883	-0.304441	0.0035566	0.0162699	0.776389	0.239432	NA	NA
MisinT221900	95.7906	321.795	87.3454	48.2447	75.6841	50.7018	246.763	21095.9	77.8785	295.305	940.247	1188.46	77.9728	352.57	1748.81	39.4457	94.6926	76.356	129.298	108.92	176.403	226.572	PF00010	PTHR11514,PTHR11514:SF33				GO:0046983	AT5G57150.1		basic helix-loop-helix (bHLH) DNA-binding superfamily protein	LOC_Os04g23550.1		basic helix-loop-helix family protein, putative, expressed	NA	0.999745	-3.85295	0.999144	-3.65064	1	4.47724	NA	NA
MisinT227300	17.3743	17.3743	17.3743	17.3743	17.3743	17.3743	17.3743	17.3743	17.3743	17.3743	18.7983	18.727	18.8562	17.3743	17.3743	17.3743	17.3743	17.3743	17.3743	17.3743	17.3743	17.3743	PF00010	PTHR16223,PTHR16223:SF49				GO:0046983	AT1G30670.1		basic helix-loop-helix (bHLH) DNA-binding superfamily protein	LOC_Os12g31430.1		helix-loop-helix DNA-binding domain containing protein, expressed	NA	NA	NA	NA	NA	NA	NA	NA	NA
MisinT227800	19.8967	19.735	17.3743	17.3743	19.1265	21.2915	23.7707	28.9525	17.3743	18.7708	17.3743	17.3743	19.496	18.6405	18.8391	20.305	17.3743	17.3743	17.3743	17.3743	17.3743	20.7364	PF00010	PTHR16223,PTHR16223:SF10				GO:0046983	AT2G43140.1		basic helix-loop-helix (bHLH) DNA-binding superfamily protein	LOC_Os02g39140.1		helix-loop-helix DNA-binding domain containing protein, expressed	NA	NA	NA	NA	NA	NA	NA	NA	NA
MisinT247600	26.9864	24.6798	25.5388	19.1693	21.6931	17.3743	19.2221	24.4614	27.5325	27.2193	18.8864	22.8941	17.3743	24.6417	17.3743	23.7852	17.3743	30.8514	18.7137	26.2844	24.0724	17.3743	PF00010	PTHR12565,PTHR12565:SF180				GO:0046983	AT5G56960.1		basic helix-loop-helix (bHLH) DNA-binding family protein	LOC_Os01g09990.1		helix-loop-helix DNA-binding domain containing protein, expressed	NA	NA	NA	NA	NA	NA	NA	NA	NA
MisinT333000	897.351	943.419	1444.43	804.096	928.758	282.666	892.362	147.263	205.678	221.819	202.564	161.525	182.054	116.67	136.017	154.123	200.596	203.498	155.427	330.378	157.435	122.697	PF00010	PTHR12565,PTHR12565:SF135			K16189	GO:0046983	AT3G59060.3	PIF5,PIL6	phytochrome interacting factor 3-like 6	LOC_Os03g56950.1		phytochrome-interacting factor 4, putative, expressed	leaf-stem-rhiz	1	2.29365	0.992955	-1.27755	0.999788	-1.71293	NA	NA
MisinT345500	17.3743	17.3743	17.3743	17.3743	17.3743	19.3473	17.3743	17.3743	17.3743	17.3743	17.3743	17.3743	17.3743	17.3743	17.3743	17.3743	17.3743	17.3743	17.3743	17.3743	17.3743	17.3743	PF00010	PTHR16223,PTHR16223:SF9				GO:0046983	AT2G14760.1		basic helix-loop-helix (bHLH) DNA-binding superfamily protein	LOC_Os03g10770.1		helix-loop-helix DNA-binding domain containing protein, expressed	NA	NA	NA	NA	NA	NA	NA	NA	NA
MisinT346400	17.3743	20.2194	17.3743	17.3743	17.3743	18.9125	17.3743	17.3743	17.3743	21.9369	18.9433	19.4873	17.3743	21.9951	18.6033	20.8439	18.738	19.4882	26.471	21.8378	20.4654	20.613	PF00010	PTHR11514,PTHR11514:SF49				GO:0046983	AT5G53210.1	SPCH	basic helix-loop-helix (bHLH) DNA-binding superfamily protein	LOC_Os05g51820.1		helix-loop-helix DNA-binding protein, putative, expressed	NA	NA	NA	NA	NA	NA	NA	NA	NA
MisinT386600	21.2137	17.3743	19.0481	20.8671	19.1265	17.3743	20.8607	17.3743	17.3743	17.3743	17.3743	17.3743	17.3743	17.3743	17.3743	17.3743	17.3743	17.3743	17.3743	17.3743	17.3743	18.5911	PF00010	PTHR11514,PTHR11514:SF56				GO:0046983	AT1G06170.1		basic helix-loop-helix (bHLH) DNA-binding superfamily protein	LOC_Os01g18870.1		helix-loop-helix DNA-binding domain containing protein, expressed	NA	NA	NA	NA	NA	NA	NA	NA	NA
MisinT429100	456.694	1057.5	938.954	1238.63	1098.89	3060.51	809.176	287.878	449.189	601.277	584.256	627.144	473.955	478.053	528.79	597.446	433.024	817.009	656.572	684.61	556.671	523.909	PF00010	PTHR12565,PTHR12565:SF178	KOG4304		K12126	GO:0046983	AT1G09530.1	PAP3,PIF3,POC1	phytochrome interacting factor 3	LOC_Os05g04740.1		helix-loop-helix DNA-binding domain containing protein, expressed	leaf-stem-rhiz	0.999813	1.17133	0.963947	-0.432153	0.995312	-0.879089	NA	NA
MisinT430500	19.5642	26.8106	23.7485	19.0721	29.08	17.3743	17.3743	38.9178	17.3743	17.3743	17.3743	18.8022	17.3743	18.6742	17.3743	17.3743	19.3027	18.8028	20.8456	28.9004	23.9972	18.6441	PF00010	PTHR13935,PTHR13935:SF46				GO:0046983,GO:0003677	AT4G20970.1		basic helix-loop-helix (bHLH) DNA-binding superfamily protein	LOC_Os02g13670.1		helix-loop-helix DNA-binding domain containing protein, expressed	NA	NA	NA	NA	NA	NA	NA	NA	NA
MisinT443600	17.3743	17.3743	19.8679	17.3743	17.3743	17.3743	17.3743	17.3743	17.3743	21.9901	17.3743	17.3743	17.3743	20.13	17.3743	17.3743	17.3743	17.3743	20.0545	17.3743	19.0267	20.04	PF00010	PTHR31945,PTHR31945:SF16				GO:0046983	AT4G37850.1		basic helix-loop-helix (bHLH) DNA-binding superfamily protein	LOC_Os12g43620.1		helix-loop-helix DNA-binding domain containing protein, expressed	NA	NA	NA	NA	NA	NA	NA	NA	NA
MisinT516000	187.651	263.337	300.534	432.261	247.997	297.301	196.522	206.786	99.8343	74.85	93.9695	60.3972	53.6442	43.062	41.9189	24.8909	119.601	135.82	137.095	217.264	111.451	115.391	PF00010	PTHR12565,PTHR12565:SF95	KOG4304		K16189	GO:0046983	AT2G20180.1	PIF1,PIL5	phytochrome interacting factor 3-like 5	LOC_Os07g05010.3		helix-loop-helix DNA-binding domain containing protein, expressed	leaf,stem	0.999795	1.42877	0.682895	-0.215911	0.995354	-1.44211	NA	NA
MisinT524100	290.127	1172.87	1019.95	1142.26	1011.07	2532.03	399.557	220.062	267.328	446.633	463.791	510.559	370.008	280.816	275.725	320.638	285.885	716.621	565.166	503.813	406.145	307.439	PF00010	PTHR12565,PTHR12565:SF178	KOG4304		K12126	GO:0046983	AT1G09530.2	PAP3,PIF3,POC1	phytochrome interacting factor 3	LOC_Os05g04740.1		helix-loop-helix DNA-binding domain containing protein, expressed	leaf-stem-rhiz	0.999987	1.44267	0.964183	-0.506737	0.997332	-1.1655	NA	NA
MisinT533800	21.6299	32.501	36.6713	24.3302	23.9867	30.6631	19.2673	71.0278	23.4475	30.0815	52.3785	35.4613	24.3809	31.7228	43.2545	17.3743	51.1548	34.1904	29.4014	26.3533	29.1549	73.3722	PF00010	PTHR12565,PTHR12565:SF74				GO:0046983	AT5G67060.1	HEC1	basic helix-loop-helix (bHLH) DNA-binding superfamily protein	LOC_Os09g28210.1		bHelix-loop-helix transcription factor, putative, expressed	NA	NA	NA	NA	NA	NA	NA	NA	NA
MisinT536600	17.3743	17.3743	20.2239	17.3743	17.3743	17.3743	17.3743	17.3743	17.3743	17.3743	17.3743	17.3743	17.3743	17.3743	17.3743	17.3743	17.3743	17.3743	17.3743	17.3743	17.3743	17.3743	PF00010	PTHR11514,PTHR11514:SF57				GO:0046983	AT1G49770.1	RGE1,ZOU	basic helix-loop-helix (bHLH) DNA-binding superfamily protein	LOC_Os04g35010.1		helix-loop-helix DNA-binding domain containing protein, expressed	NA	NA	NA	NA	NA	NA	NA	NA	NA
Misin01G270000	310.084	326.049	309.399	348.127	299.972	260.585	303.342	3847.49	604.051	885.844	1566.27	2098.78	453.685	855.809	1475.6	535.248	702.973	509.218	577.867	554.865	545.29	384.733	PF00010,PF14215	PTHR11514,PTHR11514:SF43			K13422	GO:0046983	AT1G32640.1	ATMYC2,JAI1,JIN1,MYC2,RD22BP1,ZBF1	Basic helix-loop-helix (bHLH) DNA-binding family protein	LOC_Os10g42430.1		transcription factor MYC7E, putative, expressed	leaf-stem-rhiz	0.999861	-1.75851	0.984541	-0.74902	1	1.70383	NA	NA
Misin02G262800	422.099	505.402	472.064	618.235	566.338	813.778	757.974	4425.56	603.862	771.949	959.765	1311.36	466.497	1477.45	1527.71	1916.69	551.253	709.241	711.1	625.752	863.547	793.075	PF00010,PF14215	PTHR11514,PTHR11514:SF43			K13422	GO:0046983	AT1G32640.1	ATMYC2,JAI1,JIN1,MYC2,RD22BP1,ZBF1	Basic helix-loop-helix (bHLH) DNA-binding family protein	LOC_Os10g42430.1		transcription factor MYC7E, putative, expressed	leaf-stem-rhiz	0.998522	-0.981502	0.984537	-0.651538	0.999461	1.20085	NA	NA
Misin03G084000	17.3743	17.3743	17.3743	17.3743	17.3743	17.3743	17.3743	17.3743	17.3743	18.7708	17.3743	17.3743	17.3743	17.3743	17.3743	18.9047	17.3743	17.3743	17.3743	18.6793	22.5596	22.4125	PF00010,PF14215	PTHR11514,PTHR11514:SF28				GO:0046983	AT4G09820.1	BHLH42,TT8	basic helix-loop-helix (bHLH) DNA-binding superfamily protein	LOC_Os07g11020.1		rc - bHLH transcription factor regulating proanthocyanidin production in seeds, expressed	NA	NA	NA	NA	NA	NA	NA	NA	NA
Misin05G000800	298.202	390.134	343.83	440.153	347.831	557.272	306.943	1023.8	427.728	513.953	506.241	511.913	352.546	636.795	546.43	597.053	484.778	588.414	546.29	426.33	455.446	570.601	PF00010,PF14215	PTHR11514,PTHR11514:SF47				GO:0046983	AT2G46510.1	AIB,ATAIB	ABA-inducible BHLH-type transcription factor	LOC_Os01g13460.1		helix-loop-helix DNA-binding domain containing protein, expressed	leaf-stem-rhiz	0.988871	-0.510704	0.296807	0.0644023	0.959625	0.356032	NA	NA
Misin05G008200	337.526	383.12	370.638	497.865	425.989	697.551	373.732	469.218	428.697	511.976	424.461	443.135	376.425	603.488	450.389	632.166	469.299	574.311	559.625	461.44	501.996	501.983	PF00010,PF14215	PTHR11514,PTHR11514:SF47				GO:0046983	AT2G46510.1	AIB,ATAIB	ABA-inducible BHLH-type transcription factor	LOC_Os01g13460.1		helix-loop-helix DNA-binding domain containing protein, expressed	leaf-stem-rhiz	0.787349	-0.154307	0.703365	0.134636	0.0564785	0.0191915	NA	NA
Misin06G244400	31.0908	40.6088	31.2881	31.7418	31.7632	107.336	114.286	2098.24	262.643	897.647	2412.62	3534.61	148.231	153.602	2386.14	49.1721	637.23	231.243	230.187	179.817	291.641	253.196	PF00010,PF14215	PTHR11514,PTHR11514:SF59				GO:0046983	AT2G46510.1	AIB,ATAIB	ABA-inducible BHLH-type transcription factor	LOC_Os01g50940.1		helix-loop-helix DNA-binding domain containing protein, expressed	stem	1	-4.0298	0.990998	-1.37141	1	2.935	NA	NA
Misin11G169800	17.3743	28.2452	26.8562	201.162	103.237	772.229	2693.77	37.5593	31.0754	37.5222	32.6121	30.1206	47.1651	43.147	38.3614	34.959	89.6696	59.8373	158.316	170.731	75.7646	129.073	PF00010,PF14215	PTHR11514,PTHR11514:SF37				GO:0046983	AT1G63650.2	ATMYC-2,EGL1,EGL3	basic helix-loop-helix (bHLH) DNA-binding superfamily protein	LOC_Os04g47080.1		anthocyanin regulatory Lc protein, putative, expressed	NA	0.999924	3.08579	0.97417	-1.22321	0.999994	-3.27075	NA	NA
Misin11G169900	19.8967	25.1924	21.4832	32.2727	23.9059	25.8064	23.3518	35.9809	33.0862	53.8249	33.9905	56.0904	38.0359	46.5237	43.2773	53.7864	49.0277	77.5827	74.2719	101.814	78.6924	26.8213	PF00010,PF14215	PTHR11514,PTHR11514:SF37				GO:0046983	AT1G63650.2	ATMYC-2,EGL1,EGL3	basic helix-loop-helix (bHLH) DNA-binding superfamily protein	LOC_Os04g47040.1		anthocyanin regulatory Lc protein, putative, expressed	NA	NA	NA	NA	NA	NA	NA	NA	NA
Misin12G177000	25.8356	22.58	26.1068	23.1711	31.4888	18.9125	115.13	37.7804	31.4383	27.6226	30.8721	24.8931	29.7227	25.9676	22.9956	20.4913	118.773	23.0011	44.9319	26.2844	24.8917	39.9908	PF00010,PF14215	PTHR11514,PTHR11514:SF37				GO:0046983	AT1G63650.3	ATMYC-2,EGL1,EGL3	basic helix-loop-helix (bHLH) DNA-binding superfamily protein	LOC_Os04g47040.1		anthocyanin regulatory Lc protein, putative, expressed	NA	NA	NA	NA	NA	NA	NA	NA	NA
Misin12G177400	22.0865	23.9988	22.3446	21.2278	29.1998	82.8131	52.6696	112.288	111.533	113.289	103.608	68.7662	190.817	223.241	121.223	114.703	313.099	57.6504	85.3829	61.7827	100.514	721.689	PF00010,PF14215	PTHR11514,PTHR11514:SF37				GO:0046983	AT1G63650.2	ATMYC-2,EGL1,EGL3	basic helix-loop-helix (bHLH) DNA-binding superfamily protein	LOC_Os04g47080.1		anthocyanin regulatory Lc protein, putative, expressed	NA	0.999133	-2.17304	0.986987	1.31563	0.0437216	0.0406919	NA	NA
Misin16G095700	176.915	184.045	172.983	163.284	170.821	123.058	134.75	192.069	136.61	136.271	148.157	151.316	117.679	149.039	110.082	102.223	143.383	148.387	130.119	154.848	141.824	147.705	PF00010,PF14215	PTHR11514,PTHR11514:SF47				GO:0046983	AT1G01260.3		basic helix-loop-helix (bHLH) DNA-binding superfamily protein	LOC_Os01g13460.1		helix-loop-helix DNA-binding domain containing protein, expressed	leaf-stem-rhiz	0.724751	0.183065	0.080174	-0.0290696	0.543961	-0.141794	NA	NA
Misin17G104400	117.069	126.405	116.359	115.151	95.9654	93.8641	77.867	160.283	109.533	111.001	107.94	106.285	91.6567	110.291	98.2399	93.5979	106.368	115.375	109.041	115.746	102.186	112.503	PF00010,PF14215	PTHR11514,PTHR11514:SF47				GO:0046983	AT2G46510.1	AIB,ATAIB	ABA-inducible BHLH-type transcription factor	LOC_Os01g13460.1		helix-loop-helix DNA-binding domain containing protein, expressed	NA	0.226919	-0.0660321	0.034124	0.0313748	0.0661444	0.0313555	NA	NA
MisinT509500	49.3694	53.1076	32.552	47.6867	60.5273	290.268	335.611	1428.3	78.1976	249.501	887.389	1399.39	93.215	161.507	1473.79	88.8741	176.4	103.37	84.1802	95.6737	135.859	352.192	PF00010,PF14215	PTHR11514,PTHR11514:SF59				GO:0046983	AT2G46510.1	AIB,ATAIB	ABA-inducible BHLH-type transcription factor	LOC_Os01g50940.1		helix-loop-helix DNA-binding domain containing protein, expressed	NA	0.998575	-1.82933	0.990935	-1.43952	0.999917	2.19671	NA	NA
Misin01G145400	17.3743	19.735	27.4284	21.7004	17.3743	21.3442	24.5972	103.042	85.2609	73.9357	76.606	83.5072	133.54	146.27	49.338	24.0114	170.513	25.2782	37.1587	28.1177	21.7273	324.569	PF00011	PTHR11527,PTHR11527:SF151					AT2G27140.1		HSP20-like chaperones superfamily protein	LOC_Os03g45340.1		hsp20/alpha crystallin family protein, putative, expressed	NA	0.999107	-2.1039	0.911004	0.787965	0.862755	0.540645	NA	NA
Misin01G145700	40.7398	30.2379	42.2244	47.3181	70.7904	52.383	67.077	130.623	94.4656	50.514	62.5991	84.8962	117.882	128.526	69.4821	81.0764	76.9323	36.0224	57.5137	77.308	113.795	426.639	PF00011	PTHR11527,PTHR11527:SF148					AT5G20970.1		HSP20-like chaperones superfamily protein	LOC_Os03g45330.1		hsp20/alpha crystallin family protein, putative, expressed	NA	0.991792	-1.06905	0.944525	0.826252	0.032144	0.0319303	NA	NA
Misin01G220000	19.5642	20.2194	21.8976	17.3743	17.3743	17.3743	19.2673	18.8133	22.9043	22.1246	21.1292	18.8022	17.3743	19.5303	17.3743	17.3743	24.3522	17.3743	17.3743	18.6793	17.3743	25.7082	PF00011	PTHR11527,PTHR11527:SF117					AT2G27140.1		HSP20-like chaperones superfamily protein	LOC_Os10g30180.1		hsp20/alpha crystallin family protein, putative, expressed	NA	NA	NA	NA	NA	NA	NA	NA	NA
Misin01G220100	28.9379	20.8818	26.8263	39.3943	40.2006	110.958	58.4713	60.6759	34.2197	29.8028	30.3411	33.551	43.7152	55.2918	26.3393	34.9988	77.6361	21.9386	25.1053	28.2713	24.3244	168.399	PF00011	PTHR11527,PTHR11527:SF138					AT5G04890.1	RTM2	HSP20-like chaperones superfamily protein	LOC_Os10g30162.1		hsp20/alpha crystallin family protein, putative, expressed	NA	0.0431383	0.0459653	0.748015	0.434995	0.829341	-0.436017	NA	NA
Misin01G237900	22.363	22.6896	28.8543	19.1354	23.3615	19.3473	22.7085	142.228	120.731	193.727	282.389	145.252	273.088	188.333	107.301	20.1741	261.555	32.97	43.9451	26.1008	30.1513	159.177	PF00011	PTHR11527,PTHR11527:SF124								LOC_Os10g07210.1		hsp20/alpha crystallin family protein, putative, expressed	NA	0.999794	-2.57788	0.310948	-0.167298	0.992265	1.55674	NA	NA
Misin01G238000	22.2235	20.8818	17.3743	17.3743	20.847	17.3743	19.2673	67.2913	58.1833	84.0371	117.677	61.4487	111.91	83.8904	46.5944	17.3743	84.955	26.9464	30.3812	26.3091	25.5273	65.0188	PF00011	PTHR11527,PTHR11527:SF154	KOG3591				AT4G27670.1	HSP21	heat shock protein 21	LOC_Os10g07200.1		hsp20/alpha crystallin family protein, putative, expressed	NA	0.998398	-1.6516	0.448922	-0.199138	0.988146	1.23567	NA	NA
Misin01G259000	34.2951	32.1259	31.5921	28.012	38.4167	34.7143	30.3859	24.4614	25.6424	20.1363	22.3762	21.5707	20.3762	20.8302	20.0681	19.4436	18.6819	23.9299	20.0545	25.0913	19.4555	21.0346	PF00011	PTHR11527,PTHR11527:SF137					AT4G27670.1	HSP21	heat shock protein 21	LOC_Os05g23140.1		retrotransposon protein, putative, LINE subclass, expressed	NA	NA	NA	NA	NA	NA	NA	NA	NA
Misin01G308000	17.3743	17.3743	17.3743	17.3743	17.3743	20.5465	20.14	21.2027	26.9169	40.6948	22.3299	70.3073	33.5993	20.1094	37.5677	24.3382	24.813	25.9042	26.7357	23.3043	38.7471	31.22	PF00011	PTHR11527,PTHR11527:SF152	KOG0710				AT1G53540.1		HSP20-like chaperones superfamily protein	LOC_Os01g04360.1		hsp20/alpha crystallin family protein, putative, expressed	NA	NA	NA	NA	NA	NA	NA	NA	NA
Misin01G404800	248.514	160.465	255.67	359.753	203.423	459.739	216.733	510.633	571.922	2483	637.062	2864.45	1175.76	498.244	3133.2	636.557	843.347	722.768	832.369	1034.71	1119.61	1328.29	PF00011	PTHR11527,PTHR11527:SF152	KOG0710		K13993		AT1G53540.1		HSP20-like chaperones superfamily protein	LOC_Os03g15960.1		hsp20/alpha crystallin family protein, putative, expressed	leaf-stem-rhiz	0.999999	-2.14292	0.423481	0.0965985	0.998912	1.18732	NA	NA
Misin01G404900	212.072	140.988	188.023	268.495	186.595	354.472	190.717	487.015	401.346	1872.78	556.15	2264.66	1063.96	499.731	2419.91	628.598	508.848	568.1	667.831	698.697	1135.48	917.218	PF00011	PTHR11527,PTHR11527:SF152	KOG0710		K13993		AT1G53540.1		HSP20-like chaperones superfamily protein	LOC_Os03g16040.1		hsp20/alpha crystallin family protein, putative, expressed	leaf-stem-rhiz	0.999953	-2.12734	5.46e-05	0.00634276	0.999151	1.26002	NA	NA
Misin02G116100	20.6808	26.3281	24.7454	26.4159	21.2899	22.4637	31.3982	120.223	84.4092	67.2954	71.7526	77.241	138.361	152.847	43.2722	22.3467	194.025	23.2322	37.5464	28.8032	28.7639	418.477	PF00011	PTHR11527,PTHR11527:SF151					AT2G27140.1		HSP20-like chaperones superfamily protein	LOC_Os03g45340.1		hsp20/alpha crystallin family protein, putative, expressed	NA	0.998692	-2.02672	0.950095	1.01806	0.594646	0.289822	NA	NA
Misin02G116300	25.7761	17.3743	21.1673	20.8332	29.9972	30.4637	25.6253	31.7562	31.181	26.6881	23.6301	28.4705	37.4155	40.5409	29.0029	25.3235	32.5529	23.801	29.6294	29.8898	39.8644	91.0396	PF00011	PTHR11527,PTHR11527:SF148					AT5G20970.1		HSP20-like chaperones superfamily protein	LOC_Os03g45330.1		hsp20/alpha crystallin family protein, putative, expressed	NA	NA	NA	NA	NA	NA	NA	NA	NA
Misin02G210400	17.3743	20.8818	19.8679	21.702	20.6891	20.5465	21.6361	45.9122	35.8471	34.3999	32.8171	35.2586	49.9102	43.8411	23.9904	17.3743	50.3602	21.7495	23.7486	23.9622	18.5007	117.503	PF00011	PTHR11527,PTHR11527:SF117					AT2G27140.1		HSP20-like chaperones superfamily protein	LOC_Os10g30180.1		hsp20/alpha crystallin family protein, putative, expressed	NA	0.986119	-0.913263	0.848637	0.553673	0.482602	0.198944	NA	NA
Misin02G241800	17.3743	17.3743	21.8976	17.3743	17.3743	17.3743	17.3743	44.983	41.742	46.6574	53.3812	35.8622	74.4221	70.1632	38.7914	17.3743	44.4229	21.8812	21.745	19.3172	21.7273	37.4497	PF00011	PTHR11527,PTHR11527:SF124	KOG3591							LOC_Os10g07210.1		hsp20/alpha crystallin family protein, putative, expressed	NA	NA	NA	NA	NA	NA	NA	NA	NA
Misin02G242500	23.1471	37.6146	28.2314	20.0041	21.2899	19.0082	20.14	155.031	124.835	195.677	258.708	141.707	284.73	178.051	91.5239	18.7746	292.308	35.3512	46.0902	28.2852	28.7639	203.415	PF00011	PTHR11527,PTHR11527:SF124								LOC_Os10g07210.1		hsp20/alpha crystallin family protein, putative, expressed	NA	0.999755	-2.56102	0.011752	0.0442932	0.986654	1.36618	NA	NA
Misin02G242600	28.1178	33.0825	35.7464	25.7912	35.5002	19.3473	26.3962	127.363	103.388	159.6	229.278	110.119	237.939	176.992	70.4853	24.0585	162.913	50.9379	60.7655	42.1002	45.2016	131.794	PF00011	PTHR11527,PTHR11527:SF154					AT4G27670.1	HSP21	heat shock protein 21	LOC_Os10g07200.1		hsp20/alpha crystallin family protein, putative, expressed	NA	0.999308	-1.99696	0.369613	-0.151805	0.993034	1.3448	NA	NA
Misin02G391600	20.6808	22.8318	24.922	21.6665	19.5694	21.779	17.3743	21.8171	20.3773	35.9931	22.5268	49.5526	33.966	23.891	87.705	25.7876	22.1876	32.298	41.7244	41.6847	43.9077	35.3146	PF00011	PTHR11527,PTHR11527:SF152	KOG0710				AT1G53540.1		HSP20-like chaperones superfamily protein	LOC_Os03g16020.1		hsp20/alpha crystallin family protein, putative, expressed	NA	NA	NA	NA	NA	NA	NA	NA	NA
Misin02G391800	17.3743	20.2194	21.8976	25.2407	22.4412	25.8989	40.6145	39.3327	21.2011	43.7043	27.8723	80.7618	27.1713	25.5984	914.442	36.4847	21.8384	31.8889	39.2903	34.0229	45.9047	179.238	PF00011	PTHR11527,PTHR11527:SF152	KOG0710		K13993		AT1G53540.1		HSP20-like chaperones superfamily protein	LOC_Os03g16040.1		hsp20/alpha crystallin family protein, putative, expressed	NA	0.996214	-2.06223	0.818411	-0.589276	0.987386	1.72169	NA	NA
Misin02G412200	58.9038	32.1697	64.2368	55.8267	40.7599	37.3291	23.2796	32.4236	38.0673	111.358	41.7699	149.985	63.3768	47.3143	299.594	50.7483	39.5059	58.6818	61.5966	79.39	84.3465	93.4226	PF00011	PTHR11527,PTHR11527:SF152	KOG0710		K13993		AT1G53540.1		HSP20-like chaperones superfamily protein	LOC_Os03g16040.1		hsp20/alpha crystallin family protein, putative, expressed	NA	0.983799	-0.882246	0.125369	-0.0619075	0.950778	0.708747	NA	NA
Misin02G415700	55.0375	54.9224	72.773	84.3159	71.0038	114.489	24.4446	122.101	117.243	3770.73	344.479	7410.27	1190.93	225.758	4993.15	785.95	193.316	274.681	316.908	321.408	759.249	312.509	PF00011	PTHR11527,PTHR11527:SF167	KOG0710		K13993		AT4G27670.1	HSP21	heat shock protein 21	LOC_Os03g14180.1		hsp20/alpha crystallin family protein, putative, expressed	stem,rhiz	1	-4.35633	0.996114	-1.7717	1	3.33921	NA	NA
Misin04G302100	511.887	287.872	428.979	206.002	224.818	86.0436	279.725	349.627	102.445	90.9259	48.7388	93.4253	63.9255	69.1595	66.5766	70.8717	200.042	238.529	200.019	148.911	171.658	43.3634	PF00011	PTHR11527,PTHR11527:SF97	KOG0710		K13993		AT4G21870.1		HSP20-like chaperones superfamily protein	LOC_Os07g33350.2		hsp20/alpha crystallin family protein, putative, expressed	NA	0.998063	1.14851	0.453235	-0.140306	0.985518	-1.12417	NA	NA
Misin04G321500	22.0305	23.7268	20.2239	29.0599	21.2899	22.5195	19.7431	64.8305	52.5299	67.9365	70.5438	77.2734	91.9122	103.863	126.876	102.931	85.6036	124.573	118.988	77.2	108.257	128.932	PF00011	PTHR11527,PTHR11527:SF166	KOG0710				AT5G51440.1		HSP20-like chaperones superfamily protein	LOC_Os06g11610.1		heat shock 22 kDa protein, mitochondrial precursor, putative, expressed	NA	0.999811	-2.04821	0.979194	0.88584	0.8811	0.42699	NA	NA
Misin05G041600	26.9522	58.5565	44.1652	42.8141	30.0129	37.562	33.2277	45.2631	86.4878	487.364	84.1475	317.59	163.236	94.3601	1172.07	166.713	99.9879	223.591	180.067	166.131	531.037	297.941	PF00011	PTHR11527,PTHR11527:SF93			K13993		AT5G12020.1	HSP17.6II	17.6 kDa class II heat shock protein	LOC_Os01g08860.1		hsp20/alpha crystallin family protein, putative, expressed	NA	0.999934	-2.84971	0.840892	0.446876	0.98307	1.07164	NA	NA
Misin05G041700	24.5529	66.9371	46.0897	75.4705	43.052	48.7897	33.6074	80.0616	106.176	582.481	107.298	460.961	218.399	130.586	1156.51	209.248	164.761	463.264	358.238	456.471	1502.9	597.759	PF00011	PTHR11527,PTHR11527:SF93			K13993		AT5G12020.1	HSP17.6II	17.6 kDa class II heat shock protein	LOC_Os01g08860.1		hsp20/alpha crystallin family protein, putative, expressed	stem	0.999989	-3.21262	0.9963	1.45794	0.418746	0.154222	NA	NA
Misin05G079300	69.6568	59.2552	80.1355	105.312	103.383	108.135	267.341	134.994	140.289	896.291	214.19	2641.64	685.119	122.511	145.068	171.972	326.26	332.574	369.295	504.038	517.46	311.611	PF00011	PTHR11527,PTHR11527:SF123	KOG3591		K13993		AT1G53540.1		HSP20-like chaperones superfamily protein	LOC_Os01g04340.1		hsp20/alpha crystallin family protein, putative, expressed	stem,rhiz	0.999587	-2.11011	0.0750288	0.0572607	0.991761	1.20986	NA	NA
Misin05G079500	613.718	600.453	581.189	1196.41	1340.84	3455.86	1510.3	270.249	1168.72	708.462	434.402	368.166	656.767	754.202	318.885	213.112	1887.02	959.847	1735.53	1634.03	1678.9	2868.43	PF00011	PTHR11527,PTHR11527:SF141			K13993		AT1G53540.1		HSP20-like chaperones superfamily protein	LOC_Os01g04350.1		hsp20/alpha crystallin family protein, putative, expressed	leaf-stem-rhiz	0.960525	0.386862	0.999654	1.00629	0.999994	-1.52822	NA	NA
Misin05G079600	24.9627	38.3921	34.9768	40.2929	43.4955	56.1769	77.0197	71.9595	82.5022	592.862	118.373	2413.7	565.465	84.1641	617.292	119.881	124.505	100.829	146.593	119.718	280.431	314.73	PF00011	PTHR11527,PTHR11527:SF152	KOG0710		K13993		AT1G53540.1		HSP20-like chaperones superfamily protein	LOC_Os01g04360.1		hsp20/alpha crystallin family protein, putative, expressed	NA	0.999883	-3.07929	0.955879	-0.808115	0.999065	2.2409	NA	NA
Misin05G079800	124.927	282.379	242.177	197.699	220.697	210.93	126.229	347.233	116.283	9295.27	577.026	10627.9	5175.46	2289.29	5887.91	6943.42	278.213	1385.16	1155.3	769.407	3250.47	925.378	PF00011	PTHR11527,PTHR11527:SF152	KOG0710		K13993		AT1G53540.1		HSP20-like chaperones superfamily protein	LOC_Os01g04370.1		hsp20/alpha crystallin family protein, putative, expressed	stem,rhiz	1	-4.05491	0.991146	-1.07034	1	2.67783	NA	NA
Misin05G180700	17.3743	22.6896	19.0481	20.8671	21.2899	20.9812	25.3455	42.2891	34.0051	33.9277	37.532	29.4716	47.663	35.4117	25.1022	19.4436	83.207	23.2109	26.4385	27.8539	19.0267	127.041	PF00011	PTHR11527,PTHR11527:SF129					AT2G27140.1		HSP20-like chaperones superfamily protein	LOC_Os01g40550.1		hsp20/alpha crystallin family protein, putative, expressed	NA	0.985396	-0.956958	0.93113	0.848448	0.0466406	-0.0585434	NA	NA
Misin05G180800	22.2235	21.8348	24.0168	20.8332	19.1265	19.806	29.2908	26.5643	23.0555	26.0244	23.2159	22.0157	28.9604	31.0146	20.7732	17.3743	50.625	18.488	22.9061	20.6222	24.6278	72.2183	PF00011	PTHR11527,PTHR11527:SF129					AT5G04890.1	RTM2	HSP20-like chaperones superfamily protein	LOC_Os05g51440.1		hsp20/alpha crystallin family protein, putative, expressed	NA	NA	NA	NA	NA	NA	NA	NA	NA
Misin06G176800	17.3743	19.735	21.7398	17.3743	17.3743	17.3743	23.6264	49.5391	44.3101	40.0283	37.6097	38.0552	50.0946	45.947	28.5205	17.3743	85.6665	17.3743	24.5799	21.8378	18.5007	139.212	PF00011	PTHR11527,PTHR11527:SF129					AT5G04890.1	RTM2	HSP20-like chaperones superfamily protein	LOC_Os05g51440.1		hsp20/alpha crystallin family protein, putative, expressed	NA	0.99252	-1.19322	0.898354	0.742179	0.39849	0.184828	NA	NA
Misin06G177000	17.3743	17.3743	20.5519	19.1354	17.3743	17.3743	17.3743	30.2667	35.3298	32.4251	35.1493	32.4086	37.3057	34.0021	23.9904	17.3743	59.8994	20.6018	26.1452	23.1353	19.0267	92.134	PF00011	PTHR11527,PTHR11527:SF129					AT5G20970.1		HSP20-like chaperones superfamily protein	LOC_Os01g40550.1		hsp20/alpha crystallin family protein, putative, expressed	NA	NA	NA	NA	NA	NA	NA	NA	NA
Misin07G025900	300.408	168.567	268.004	517.267	298.833	201.875	246.588	70.5651	184.349	130.066	132.368	108.838	68.8923	59.466	29.645	25.3268	310.034	468.028	666.287	908.269	428.124	119.158	PF00011	PTHR11527,PTHR11527:SF172			K13993		AT1G53540.1		HSP20-like chaperones superfamily protein	LOC_Os02g03570.1		hsp20/alpha crystallin family protein, putative, expressed	leaf,stem	0.751132	0.238764	0.999139	1.45868	0.999787	-2.0884	NA	NA
Misin07G082500	17.3743	17.3743	21.1688	20.0573	19.0949	20.9812	22.8527	31.0219	25.7012	164.268	43.4633	552.113	230.433	80.5512	229.309	155.732	31.933	25.5921	28.4288	26.9813	36.1289	25.1154	PF00011	PTHR11527,PTHR11527:SF173	KOG3591		K13993		AT1G52560.1		HSP20-like chaperones superfamily protein	LOC_Os02g10710.1		hsp20/alpha crystallin family protein, putative, expressed	NA	0.999511	-2.49363	0.991163	-1.8554	0.999872	2.79238	NA	NA
Misin07G222300	23.6457	26.0986	24.3638	21.702	19.5694	24.2542	17.3743	40.4274	34.4316	132.231	43.9265	296.082	111.227	145.239	1397.47	313.613	29.95	32.3527	37.9136	38.2495	38.6993	116.23	PF00011	PTHR11527,PTHR11527:SF137			K13993		AT4G27670.1	HSP21	heat shock protein 21	LOC_Os05g23140.1		retrotransposon protein, putative, LINE subclass, expressed	NA	0.999808	-3.07297	0.987257	-1.79745	0.999907	3.00225	NA	NA
Misin07G465000	17.3743	20.8818	23.288	21.7991	30.8454	21.8753	53.8898	21.18	24.632	47.7983	29.2268	83.7627	44.5636	25.5962	78.7703	24.9474	33.9095	29.1017	37.1258	29.6432	31.6238	43.3711	PF00011	PTHR11527,PTHR11527:SF144			K13993		AT1G53540.1		HSP20-like chaperones superfamily protein	LOC_Os02g48140.1		hsp20/alpha crystallin family protein, putative, expressed	NA	NA	NA	NA	NA	NA	NA	NA	NA
Misin07G472700	17.3743	17.3743	17.3743	17.3743	17.3743	17.3743	17.3743	17.3743	17.3743	18.7708	17.3743	17.3743	17.3743	17.3743	17.3743	18.7738	17.3743	17.3743	17.3743	17.3743	17.3743	17.3743	PF00011	PTHR11527,PTHR11527:SF95	KOG0710				AT5G51440.1		HSP20-like chaperones superfamily protein	LOC_Os02g52150.2		heat shock 22 kDa protein, mitochondrial precursor, putative, expressed	NA	NA	NA	NA	NA	NA	NA	NA	NA
Misin07G513900	85.762	46.8852	82.7764	134.732	104.032	550.552	76.1942	188.134	111.781	636.672	83.689	1356.85	600.979	726.235	4234.96	818.769	135.283	116.211	183.608	306.807	429.373	1666.36	PF00011	PTHR11527,PTHR11527:SF106			K13993		AT1G54050.1		HSP20-like chaperones superfamily protein	LOC_Os02g54140.1		hsp20/alpha crystallin family protein, putative, expressed	stem	0.999669	-2.27433	0.858889	-0.406863	0.997975	1.65909	NA	NA
Misin08G024500	451.802	177.999	343.204	418.287	190.151	174.659	258.238	156.497	433.046	296.99	243.45	206.795	126.212	115.82	42.1992	27.0045	527.792	897.572	1143.97	1509.15	710.16	240.705	PF00011	PTHR11527,PTHR11527:SF172			K13993		AT1G53540.1		HSP20-like chaperones superfamily protein	LOC_Os02g03570.1		hsp20/alpha crystallin family protein, putative, expressed	leaf,stem	0.978755	-0.602178	1	1.86583	0.998659	-1.59036	NA	NA
Misin08G080600	39.0488	21.6381	23.288	38.731	47.5575	69.4277	35.4331	42.6148	26.467	158.402	46.5018	546.424	189.583	88.8005	170.648	242.28	21.1317	29.2101	33.4979	41.7538	50.3069	32.221	PF00011	PTHR11527,PTHR11527:SF130			K13993		AT5G12030.1	AT-HSP17.6A,HSP17.6,HSP17.6A	heat shock protein 17.6A	LOC_Os02g12610.1		hsp20/alpha crystallin family protein, putative, expressed	NA	0.995132	-1.51252	0.990837	-1.71142	0.99907	2.1601	NA	NA
Misin08G259800	17.3743	17.3743	17.3743	19.1354	17.3743	17.3743	17.3743	17.3743	18.9433	39.0424	18.8864	99.1884	40.547	20.13	40.1554	18.7738	18.738	18.8028	17.3743	18.6793	17.3743	20.4338	PF00011	PTHR11527,PTHR11527:SF144			K13993		AT1G53540.1		HSP20-like chaperones superfamily protein	LOC_Os02g48140.1		hsp20/alpha crystallin family protein, putative, expressed	NA	NA	NA	NA	NA	NA	NA	NA	NA
Misin08G286500	82.4236	61.1328	90.8065	146.634	89.044	337.788	47.0148	298.283	203.088	1086.41	187.283	2352.72	917.777	1020.14	5238.7	1068.23	519.375	206.191	344.947	655.32	534.981	2407.47	PF00011	PTHR11527,PTHR11527:SF106			K13993		AT1G54050.1		HSP20-like chaperones superfamily protein	LOC_Os02g54140.1		hsp20/alpha crystallin family protein, putative, expressed	stem,rhiz	0.999999	-3.18208	0.387308	-0.115687	0.998883	1.66197	NA	NA
Misin08G301900	60.3367	43.2423	76.2832	131.209	62.3139	175.615	50.9158	115.499	21.0656	86.35	18.7983	148.681	48.3823	119.022	417.996	169.627	51.9447	76.0351	95.1634	147.039	144.217	269.034	PF00011	PTHR11527,PTHR11527:SF95	KOG0710		K13993		AT5G51440.1		HSP20-like chaperones superfamily protein	LOC_Os02g52150.2		heat shock 22 kDa protein, mitochondrial precursor, putative, expressed	NA	0.94076	-0.550075	0.597815	0.241005	0.61596	0.235864	NA	NA
Misin09G087100	17.3743	20.8818	17.3743	19.1354	19.9903	18.9125	19.2673	17.3743	18.8083	64.882	20.4555	80.5076	31.9538	19.9404	81.8413	22.5598	19.0199	24.7611	28.8599	31.9917	40.5018	51.5581	PF00011	PTHR11527,PTHR11527:SF170	KOG0710		K13993		AT4G10250.1	ATHSP22.0	HSP20-like chaperones superfamily protein	LOC_Os11g13980.1		hsp20/alpha crystallin family protein, putative, expressed	NA	NA	NA	NA	NA	NA	NA	NA	NA
Misin10G066800	17.3743	17.3743	17.3743	23.5161	17.3743	18.9125	17.3743	18.8133	17.3743	18.8292	17.3743	29.8462	17.3743	17.3743	32.3224	18.7738	17.3743	19.3118	25.2948	23.8933	21.1209	26.3729	PF00011	PTHR11527,PTHR11527:SF170	KOG0710				AT4G10250.1	ATHSP22.0	HSP20-like chaperones superfamily protein	LOC_Os11g13980.1		hsp20/alpha crystallin family protein, putative, expressed	NA	NA	NA	NA	NA	NA	NA	NA	NA
Misin12G093600	17.3743	17.3743	17.3743	22.5353	17.3743	21.779	17.3743	35.5512	17.3743	88.5048	26.5126	280.38	79.4446	76.7797	240.776	187.034	17.3743	27.6257	37.2988	35.1955	34.3745	30.1056	PF00011	PTHR11527,PTHR11527:SF135	KOG3591		K13993		AT4G10250.1	ATHSP22.0	HSP20-like chaperones superfamily protein	LOC_Os04g36750.1		hsp20/alpha crystallin family protein, putative, expressed	NA	0.999042	-2.10569	0.981891	-1.28485	0.999271	2.24094	NA	NA
Misin13G190500	33.505	40.0208	44.413	41.6949	48.1196	117.604	25.0942	71.1076	90.2089	755.188	128.799	1283.49	707.978	1174.83	2518.17	2359.9	44.7669	57.2064	59.2555	103.247	139.951	192.819	PF00011	PTHR11527,PTHR11527:SF137			K13993		AT4G27670.1	HSP21	heat shock protein 21	LOC_Os05g23140.1		retrotransposon protein, putative, LINE subclass, expressed	NA	1	-3.67482	0.999677	-2.59571	1	3.77522	NA	NA
Misin14G168900	19.5642	17.3743	21.1673	21.6665	19.9409	21.172	21.7334	29.2488	23.0555	25.2127	26.3388	23.2132	27.5785	30.3904	23.4519	17.3743	37.1904	18.6879	17.3743	18.6914	17.3743	71.5261	PF00011	PTHR11527,PTHR11527:SF151					AT2G27140.1		HSP20-like chaperones superfamily protein	LOC_Os03g45340.1		hsp20/alpha crystallin family protein, putative, expressed	NA	NA	NA	NA	NA	NA	NA	NA	NA
Misin15G179000	23.1471	19.735	28.1185	20.0573	23.9867	25.052	19.7431	21.0617	20.906	21.8617	19.6172	19.4873	25.5843	22.971	22.2276	21.6602	32.5139	23.0011	19.3898	22.7898	19.9946	33.1011	PF00011	PTHR11527,PTHR11527:SF151					AT2G27140.1		HSP20-like chaperones superfamily protein	LOC_Os03g45340.1		hsp20/alpha crystallin family protein, putative, expressed	NA	NA	NA	NA	NA	NA	NA	NA	NA
Misin16G190700	226.674	116.294	175.294	174.216	174.785	136.019	450.295	82.0891	136.685	59.1884	66.3992	74.0651	61.8727	88.626	32.7832	42.89	177.351	112.753	180.529	189.55	203.357	250.155	PF00011	PTHR11527,PTHR11527:SF5	KOG0710				AT5G54660.1		HSP20-like chaperones superfamily protein	LOC_Os05g42120.1		heat shock protein, putative, expressed	leaf,stem	0.991172	0.85636	0.917605	0.497786	0.997384	-1.47877	NA	NA
Misin16G252400	27.9455	19.735	27.658	29.6238	28.3854	22.5195	44.8249	58.5435	53.2612	42.5282	43.45	47.854	68.1915	74.2201	38.1829	20.305	90.1396	25.7405	31.5254	27.9191	31.0192	184.422	PF00011	PTHR11527,PTHR11527:SF129					AT5G04890.1	RTM2	HSP20-like chaperones superfamily protein	LOC_Os01g40550.1		hsp20/alpha crystallin family protein, putative, expressed	NA	0.985009	-0.938921	0.890938	0.671431	0.194481	0.103679	NA	NA
Misin16G252500	17.3743	17.3743	17.3743	17.3743	17.3743	17.3743	22.2809	17.3743	17.3743	20.1947	20.9933	17.3743	17.3743	21.6626	17.3743	17.3743	20.8434	17.3743	17.3743	19.3172	18.813	22.9764	PF00011	PTHR11527,PTHR11527:SF129								LOC_Os05g51440.1		hsp20/alpha crystallin family protein, putative, expressed	NA	NA	NA	NA	NA	NA	NA	NA	NA
Misin17G190900	431.274	194.371	349.316	365.282	352.99	413.351	1877.89	191.7	377.088	212.856	156.719	209.224	134.448	155.308	74.6044	89.4742	388.085	291.704	447.282	476.139	535.724	496.623	PF00011	PTHR11527,PTHR11527:SF5	KOG0710				AT5G54660.1		HSP20-like chaperones superfamily protein	LOC_Os05g42120.1		heat shock protein, putative, expressed	leaf,stem	0.997587	1.05763	0.853185	0.317814	0.998649	-1.54026	NA	NA
Misin18G079800	17.3743	22.58	21.7444	21.6665	28.0981	22.0892	35.1911	23.8812	27.7675	20.1363	22.5268	26.5569	23.2524	24.0622	23.8911	26.2871	18.6819	24.0483	22.0566	22.1704	24.3317	22.6069	PF00011	PTHR11527,PTHR11527:SF166	KOG0710				AT5G51440.1		HSP20-like chaperones superfamily protein	LOC_Os06g11610.1		heat shock 22 kDa protein, mitochondrial precursor, putative, expressed	NA	NA	NA	NA	NA	NA	NA	NA	NA
Misin18G095200	26.0941	40.4144	41.3182	36.649	31.8826	22.7103	28.0368	114.17	299.231	229.94	211.553	258.154	236.023	210.493	217.007	142.775	291.962	148.53	254.546	194.383	167.065	165.676	PF00011	PTHR11527,PTHR11527:SF166			K13993		AT4G25200.1	ATHSP23.6-MITO,HSP23.6-MITO	mitochondrion-localized small heat shock protein 23.6	LOC_Os06g11610.1		heat shock 22 kDa protein, mitochondrial precursor, putative, expressed	stem,rhiz	1	-2.70832	0.94514	0.581227	0.987329	0.911806	NA	NA
Misin18G096200	54.5482	55.0744	54.3936	56.9469	40.2583	29.0403	35.5439	94.0089	231.306	249.829	230.751	184.62	190.292	126.591	126.733	92.668	266.779	232.166	250.456	205.117	173.379	113.256	PF00011	PTHR11527,PTHR11527:SF166	KOG0710		K13993		AT5G51440.1		HSP20-like chaperones superfamily protein	LOC_Os06g11610.1		heat shock 22 kDa protein, mitochondrial precursor, putative, expressed	stem	0.999801	-2.00048	0.981638	0.821155	0.925742	0.472587	NA	NA
Misin18G096300	203.784	226.509	370.701	354.91	183.724	124.503	112.901	181.675	544.858	532.729	352.653	643.825	339.708	317.492	427.639	249.216	520.866	431.033	384.491	836.486	659.003	150.624	PF00011	PTHR11527,PTHR11527:SF166			K13993		AT5G51440.1		HSP20-like chaperones superfamily protein	LOC_Os06g11610.1		heat shock 22 kDa protein, mitochondrial precursor, putative, expressed	stem,rhiz	0.996076	-0.960042	0.973758	0.613148	0.691797	0.172144	NA	NA
Misin19G093500	62.3465	42.6238	71.2874	81.6224	62.0735	59.0423	139.304	85.668	218.423	252.924	218.406	281.491	204.395	168.743	203.994	132.36	166.463	118.846	129.305	193.617	187.511	64.3151	PF00011	PTHR11527,PTHR11527:SF166	KOG0710		K13993		AT5G51440.1		HSP20-like chaperones superfamily protein	LOC_Os06g11610.1		heat shock 22 kDa protein, mitochondrial precursor, putative, expressed	NA	0.997046	-1.21144	0.024844	-0.0158384	0.989373	0.865853	NA	NA
Misin19G093600	19.5642	20.2194	17.3743	19.0721	19.1265	21.6306	21.8045	24.4614	27.8235	31.7847	29.0499	42.2569	25.0608	36.3905	38.6723	31.958	30.0359	30.2386	30.7367	32.8135	29.5299	24.9958	PF00011	PTHR11527,PTHR11527:SF166					AT4G25200.1	ATHSP23.6-MITO,HSP23.6-MITO	mitochondrion-localized small heat shock protein 23.6	LOC_Os06g11610.1		heat shock 22 kDa protein, mitochondrial precursor, putative, expressed	NA	NA	NA	NA	NA	NA	NA	NA	NA
Misin19G093800	17.3743	21.8348	20.5519	20.0041	17.3743	17.3743	18.9677	29.4297	27.8156	35.0819	34.7168	34.3889	31.6702	29.6503	27.8822	31.4047	35.7139	42.8078	40.5378	32.3069	29.4203	22.0061	PF00011	PTHR11527,PTHR11527:SF166	KOG0710				AT5G51440.1		HSP20-like chaperones superfamily protein	LOC_Os06g11610.1		heat shock 22 kDa protein, mitochondrial precursor, putative, expressed	NA	NA	NA	NA	NA	NA	NA	NA	NA
Misin19G115800	39.0233	47.4797	68.415	90.9597	51.6558	168.185	46.7849	90.3702	146.333	366.577	119.684	286.869	152.277	108.08	621.798	108.617	145.26	174.725	166.477	242.496	175.372	720.362	PF00011	PTHR11527,PTHR11527:SF142			K13993		AT5G37670.1		HSP20-like chaperones superfamily protein	LOC_Os06g14240.1		hsp20/alpha crystallin family protein, putative, expressed	stem	0.998514	-1.6978	0.958529	0.76447	0.8687	0.408482	NA	NA
MisinT041100	17.3743	17.3743	19.0481	17.3743	17.3743	17.3743	17.3743	53.6783	34.5363	56.1859	72.749	41.9975	83.9149	55.4213	30.6026	17.3743	48.2134	19.8016	20.8456	17.3743	17.3743	34.5412	PF00011									LOC_Os09g17660.1		expressed protein	NA	NA	NA	NA	NA	NA	NA	NA	NA
MisinT041200	17.3743	17.3743	17.3743	17.3743	17.3743	17.3743	17.3743	28.5318	37.0465	65.4524	85.0988	51.2286	78.9698	40.0229	39.3596	17.3743	39.5787	20.7443	22.0395	17.3743	17.3743	21.5036	PF00011									LOC_Os09g17660.1		expressed protein	NA	NA	NA	NA	NA	NA	NA	NA	NA
MisinT172200	17.3743	17.3743	19.8679	17.3743	17.3743	17.3743	17.3743	32.3743	21.4865	25.9739	29.206	25.678	34.4547	29.974	23.5159	17.3743	48.7572	17.3743	24.7197	18.6914	18.813	90.961	PF00011									LOC_Os09g17660.1		expressed protein	NA	NA	NA	NA	NA	NA	NA	NA	NA
MisinT172600	17.3743	17.3743	17.3743	17.3743	17.3743	17.3743	17.3743	69.721	62.7239	73.1793	89.3747	58.1901	97.9195	68.6388	31.4909	20.305	61.3044	22.4064	25.1442	20.8469	17.3743	50.1347	PF00011									LOC_Os09g17660.1		expressed protein	NA	0.998243	-1.5606	0.795443	-0.416687	0.993162	1.36156	NA	NA
MisinT351900	19.8407	25.5346	26.7773	26.6897	23.0421	26.8719	21.6078	28.6782	22.6123	70.7604	33.0816	139.652	58.1489	29.1067	311.095	37.621	49.0825	49.5955	56.0686	59.2788	194.961	547.441	PF00011	PTHR11527,PTHR11527:SF152	KOG0710		K13993		AT1G53540.1		HSP20-like chaperones superfamily protein	LOC_Os01g04360.1		hsp20/alpha crystallin family protein, putative, expressed	NA	0.999212	-2.21194	0.986028	1.48429	0.148479	-0.120781	NA	NA
MisinT352000	1336.49	915.811	1169.8	3416.99	1489	3453.23	1490.56	291.082	1815.33	1990.13	854.734	1416.63	1186.29	1860.64	1713.7	803.111	7984.35	2959.5	6423.88	6175.61	4695.89	3973.1	PF00011	PTHR11527,PTHR11527:SF141			K13993		AT1G53540.1		HSP20-like chaperones superfamily protein	LOC_Os01g04350.1		hsp20/alpha crystallin family protein, putative, expressed	leaf-stem-rhiz	0.994478	-0.597491	1	1.75623	1	-1.42782	NA	NA
MisinT431800	29.2439	24.9527	28.7339	31.5206	26.9452	81.8261	36.7095	92.7178	67.0736	59.6774	58.8785	53.4437	77.9591	81.474	35.5216	29.6206	150.429	24.8251	34.0509	26.0669	29.3568	296.493	PF00011	PTHR11527,PTHR11527:SF138					AT5G04890.1	RTM2	HSP20-like chaperones superfamily protein	LOC_Os10g30162.1		hsp20/alpha crystallin family protein, putative, expressed	NA	0.981585	-0.981177	0.927401	0.858912	0.0363053	-0.0538881	NA	NA
MisinT528600	21.2137	35.5534	32.6011	30.476	30.5902	44.923	20.8155	103.388	31.2266	1255.62	178.576	4043.12	1434.48	844.673	2733.85	4207.19	113.537	116.986	113.631	83.6855	255.897	138.004	PF00011	PTHR11527,PTHR11527:SF167	KOG0710		K13993		AT4G27670.1	HSP21	heat shock protein 21	LOC_Os03g14180.1		hsp20/alpha crystallin family protein, putative, expressed	NA	1	-5.08961	0.999819	-2.80897	1	4.34658	NA	NA
Misin08G261700	83.4644	92.3086	93.7998	170.62	188.573	393.318	248.59	104.026	68.6014	94.5764	85.0829	124.751	114.345	158.388	150.935	224.578	64.2008	83.013	69.864	93.8362	135.613	138.429	PF00011,PF01388	PTHR15348,PTHR15348:SF4	KOG2744			GO:0003677	AT2G17410.1		ARID/BRIGHT DNA-binding domain-containing protein	LOC_Os02g48370.1		ARID/BRIGHT DNA-binding domain-containing protein, putative, expressed	NA	0.981281	0.705956	0.957559	-0.630891	0.616345	-0.204457	NA	NA
Misin01G026700	74.5516	65.8714	76.2733	96.2566	85.5158	86.883	89.6241	68.6543	71.5267	88.6041	74.729	88.9179	96.3043	98.4655	91.1782	126.765	73.4997	84.9238	79.6163	83.9516	101.056	83.3274	PF00012	PTHR19375,PTHR19375:SF221					AT5G02500.1	AT-HSC70-1,HSC70,HSC70-1,HSP70-1	heat shock cognate protein 70-1	LOC_Os11g47760.1		DnaK family protein, putative, expressed	NA	0.267401	-0.0759149	0.103303	-0.0387147	0.344169	0.0971213	NA	NA
Misin01G106600	19.8407	19.735	19.8679	20.9303	19.1265	17.3743	18.9677	31.0474	17.3743	44.2115	24.4412	152.606	45.3915	96.271	334.923	191.954	17.3743	20.4359	22.0574	32.1041	23.8216	25.9688	PF00012	PTHR19375,PTHR19375:SF219			K09490		AT5G28540.1	BIP1	heat shock protein 70 (Hsp 70) family protein	LOC_Os03g50250.1		DnaK family protein, putative, expressed	NA	0.997769	-1.89269	0.986051	-1.52801	0.999242	2.28453	NA	NA
Misin01G119000	1881.35	2357.25	1825.61	3708.8	2763.34	3555.58	1297.04	388.156	560.135	1094.03	601.374	1474.61	745.067	877.251	1217.93	870.962	744.343	1117.23	806.705	1023.84	1215.23	1287.27	PF00012	PTHR19375,PTHR19375:SF147					AT5G49910.1	cpHsc70-2,CPHSC70-2EAT SHOCK PROTEIN 70-2,HSC70-7	chloroplast heat shock protein 70-2	LOC_Os05g23740.1		DnaK family protein, putative, expressed	leaf-stem-rhiz	1	1.41348	0.987885	-0.595064	0.999845	-1.04886	NA	NA
Misin01G176100	788.931	667.718	536.168	781.964	493.635	977.366	264.862	793.285	832.049	1159.9	822.453	1097.54	977.713	1290.31	1534.3	1256.95	828.103	1214.09	949.264	955.069	1133.6	1012.38	PF00012	PTHR19375,PTHR19375:SF179			K04043		AT5G09590.1	HSC70-5,MTHSC70-2	mitochondrial HSO70 2	LOC_Os02g53420.1		DnaK family protein, putative, expressed	leaf-stem-rhiz	0.998174	-0.716795	0.869155	0.17894	0.986748	0.404769	NA	NA
Misin01G372500	41.203	47.2631	66.3126	42.519	52.3582	49.7519	46.1743	34.1955	32.4178	31.3174	35.8942	35.3547	60.3693	35.1221	48.1638	39.0086	40.1558	25.0668	28.2844	29.5369	27.1129	38.2999	PF00012	PTHR19375,PTHR19375:SF147					AT4G24280.1	cpHsc70-1	chloroplast heat shock protein 70-1	LOC_Os05g23740.1		DnaK family protein, putative, expressed	NA	NA	NA	NA	NA	NA	NA	NA	NA
Misin01G398900	24.8114	35.0834	23.9876	50.909	31.9503	54.5852	26.5144	38.5304	46.4071	372.768	62.2835	743.984	139.889	403.997	658.902	969.696	29.0414	78.05	81.8118	112.28	82.3282	34.4575	PF00012	PTHR19375,PTHR19375:SF232					AT5G02500.1	AT-HSC70-1,HSC70,HSC70-1,HSP70-1	heat shock cognate protein 70-1	LOC_Os03g16920.1		DnaK family protein, putative, expressed	NA	0.999862	-2.85884	0.992546	-1.75067	1	2.88634	NA	NA
Misin01G399300	19.8407	23.7268	20.2239	24.2603	21.3215	20.3371	17.3743	29.8848	26.3269	39.6754	37.6501	27.1513	35.8588	29.5632	34.4642	28.6788	19.8241	24.8721	25.439	24.5021	22.2374	22.6069	PF00012	PTHR19375,PTHR19375:SF199					AT3G12580.1	ATHSP70,HSP70	heat shock protein 70	LOC_Os11g08460.2		DnaK family protein, putative, expressed	NA	NA	NA	NA	NA	NA	NA	NA	NA
Misin01G399400	160.75	160.181	171.187	166.158	182.883	169.976	216.528	100.322	122.886	146.927	129.827	118.545	142.332	87.5396	132.016	107.067	95.8727	86.0589	83.1129	92.8432	72.6722	86.4604	PF00012	PTHR19375,PTHR19375:SF199			K03283		AT5G02500.1	AT-HSC70-1,HSC70,HSC70-1,HSP70-1	heat shock cognate protein 70-1	LOC_Os11g08460.1		DnaK family protein, putative, expressed	leaf	0.994354	0.719581	0.978375	-0.744471	0.499925	-0.14412	NA	NA
Misin01G399700	19.5642	23.7268	19.495	25.4863	22.4412	27.3089	21.6361	75.5859	72.9498	106.334	103.697	61.6462	107.355	113.197	94.0477	74.4202	34.7101	45.1775	69.7382	48.6179	47.0331	33.5632	PF00012	PTHR19375,PTHR19375:SF199			K03283		AT3G12580.1	ATHSP70,HSP70	heat shock protein 70	LOC_Os11g08460.1		DnaK family protein, putative, expressed	NA	0.999142	-1.67209	0.849118	-0.400408	0.997469	1.40328	NA	NA
Misin01G399900	8334.57	2164.02	4185.24	9858.59	3650.63	13366.2	7707.61	4497.8	223.396	724.856	343.343	2387.63	158.807	3084.67	4032.99	552.559	675.473	1593.88	806.286	2717.33	2094.54	4121.37	PF00012	PTHR19375,PTHR19375:SF232			K03283		AT3G12580.1	ATHSP70,HSP70	heat shock protein 70	LOC_Os03g16860.1		DnaK family protein, putative, expressed	leaf-stem-rhiz	1	1.96307	0.99666	-1.04169	0.999991	-1.42657	NA	NA
Misin01G434000	25.8356	37.148	36.8826	47.4639	51.7509	70.5666	31.5809	66.0917	57.6009	860.801	168.203	1060.43	614.256	303.87	711.293	679.772	52.3563	108.861	129.946	108.726	177.119	64.5887	PF00012	PTHR19375,PTHR19375:SF101	KOG0101		K09489		AT2G32120.2	HSP70T-2	heat-shock protein 70T-2	LOC_Os03g11910.1		DnaK family protein, putative, expressed	NA	1	-2.99017	0.992258	-1.52198	1	2.77411	NA	NA
Misin02G013200	142.153	120.765	125.587	220.263	167.849	215.022	148.099	203.202	279.839	334.276	452.428	237.648	574.322	344.194	273.334	198.845	374.367	578.379	633.019	576.902	649.116	231.223	PF00012	PTHR19375,PTHR19375:SF221			K03283		AT5G02500.1	AT-HSC70-1,HSC70,HSC70-1,HSP70-1	heat shock cognate protein 70-1	LOC_Os11g47760.1		DnaK family protein, putative, expressed	leaf-stem-rhiz	0.998977	-1.26398	0.997751	0.991037	0.0187461	-0.0223572	NA	NA
Misin02G096400	27.1525	17.3743	17.3743	19.1354	17.3743	17.3743	19.2221	29.0838	17.3743	25.0942	18.8864	77.7582	34.6362	38.5471	79.7644	92.1059	18.738	17.3743	19.3536	20.8654	21.1209	20.9029	PF00012	PTHR19375,PTHR19375:SF219					AT5G42020.1	BIP,BIP2	Heat shock protein 70 (Hsp 70) family protein	LOC_Os03g50250.1		DnaK family protein, putative, expressed	NA	NA	NA	NA	NA	NA	NA	NA	NA
Misin02G107000	1637.78	2068.94	1642.63	3067.67	2594.52	2602.82	1029.09	444.6	597.675	1105.4	642.403	1388.88	808.767	1065.36	1138.7	1091.17	678.173	1133.44	836.484	868.049	1199.19	1187.1	PF00012	PTHR19375,PTHR19375:SF147					AT5G49910.1	cpHsc70-2,CPHSC70-2EAT SHOCK PROTEIN 70-2,HSC70-7	chloroplast heat shock protein 70-2	LOC_Os05g23740.1		DnaK family protein, putative, expressed	leaf-stem-rhiz	1	1.14618	0.986057	-0.528901	0.997252	-0.768335	NA	NA
Misin02G180400	1143.63	1126.74	1007.93	1289.9	916.255	1426.89	502.181	1009.45	1458.29	2154.15	1398.39	2034.88	1683.95	2229.29	2558.67	2456.92	1106.63	1948.75	1495.49	1673.97	1666.98	1200.17	PF00012	PTHR19375,PTHR19375:SF179			K04043		AT5G09590.1	HSC70-5,MTHSC70-2	mitochondrial HSO70 2	LOC_Os02g53420.1		DnaK family protein, putative, expressed	leaf-stem-rhiz	0.999288	-0.71957	0.0945177	-0.0170219	0.997993	0.567476	NA	NA
Misin02G408300	67.1331	143.146	80.685	276.536	149.099	198.999	71.9443	151.765	286.935	4713.15	434.42	6300.37	1797.78	3591.02	5304.04	7791.08	79.4835	838.104	812.883	1295.19	1099.76	150.144	PF00012	PTHR19375,PTHR19375:SF232			K03283		AT5G02500.1	AT-HSC70-1,HSC70,HSC70-1,HSP70-1	heat shock cognate protein 70-1	LOC_Os03g16920.1		DnaK family protein, putative, expressed	rhiz	1	-4.03423	0.99801	-1.48779	1	3.03486	NA	NA
Misin02G408900	92.0508	54.3042	111.482	64.4118	81.0386	53.1723	57.2258	36.3153	32.7628	34.6216	41.5357	40.3936	40.2266	31.621	40.9616	37.6816	35.2236	34.5439	28.8183	33.2922	30.2072	30.4428	PF00012	PTHR19375,PTHR19375:SF212	KOG0101				AT3G12580.1	ATHSP70,HSP70	heat shock protein 70	LOC_Os05g38530.1		DnaK family protein, putative, expressed	NA	0.997808	1.07675	0.966167	-0.726338	0.925254	-0.540629	NA	NA
Misin02G409100	7699.56	2462.23	4141.81	8783.24	3653.86	12652.5	6645.27	5722.08	786.916	1837.08	1364.08	5792.52	356.213	4127.45	6782.67	1109.56	1530.3	2206.91	1212.93	3605.98	2649.76	3554.34	PF00012	PTHR19375,PTHR19375:SF232			K03283		AT5G02500.1	AT-HSC70-1,HSC70,HSC70-1,HSP70-1	heat shock cognate protein 70-1	LOC_Os03g16860.1		DnaK family protein, putative, expressed	leaf-stem-rhiz	1	1.25465	0.99814	-0.92342	0.988208	-0.612236	NA	NA
Misin02G433500	36.4051	63.1919	63.4412	105.218	96.8572	132.603	42.37	95.3255	128.293	1651.36	400.003	1688.56	946.356	462.99	1134.51	966.24	78.8	233.638	238.006	237.203	426.447	127.74	PF00012	PTHR19375,PTHR19375:SF101	KOG0101		K09489		AT2G32120.1	HSP70T-2	heat-shock protein 70T-2	LOC_Os03g11910.2		DnaK family protein, putative, expressed	NA	0.999971	-2.91624	0.990252	-1.1898	1	2.49888	NA	NA
Misin04G200000	17.3743	19.735	17.3743	17.3743	17.3743	17.3743	19.2673	18.8133	17.3743	22.2909	18.9433	18.7901	21.1861	17.3743	17.3743	17.3743	18.738	22.8278	18.7137	19.9964	18.5007	17.3743	PF00012	PTHR19375,PTHR19375:SF179					AT5G09590.1	HSC70-5,MTHSC70-2	mitochondrial HSO70 2	LOC_Os03g02260.1		DnaK family protein, putative, expressed	NA	NA	NA	NA	NA	NA	NA	NA	NA
Misin04G230900	922.243	625.559	655.108	789.398	511.556	952.729	288.513	545.137	506.938	609.89	456.222	513.983	488.595	574.731	662.585	471.242	501.534	729.443	559.976	607.097	670.629	501.795	PF00012	PTHR19375,PTHR19375:SF202			K04043		AT5G09590.1	HSC70-5,MTHSC70-2	mitochondrial HSO70 2	LOC_Os09g31486.1		DnaK family protein, putative, expressed	leaf-stem-rhiz	0.93979	0.281178	0.0178545	-0.00664029	0.912419	-0.254318	NA	NA
Misin05G137100	26.9522	21.6381	28.0781	22.6281	19.1265	19.3473	17.3743	18.9316	17.3743	20.8944	21.7241	20.218	17.3743	19.5303	17.3743	17.3743	18.6819	18.8028	17.3743	18.9225	18.5007	19.2448	PF00012	PTHR19375,PTHR19375:SF199			K03283		AT3G12580.1	ATHSP70,HSP70	heat shock protein 70	LOC_Os11g08460.1		DnaK family protein, putative, expressed	NA	NA	NA	NA	NA	NA	NA	NA	NA
Misin05G344000	271.216	283.427	287.773	667.38	450.076	2882.8	167.812	3082.06	3376.26	8235.02	2104.65	7116.87	4304.99	6127.84	7257.62	5349.41	1853.04	3109.36	3459.28	4425.21	6857.58	6679.52	PF00012	PTHR19375,PTHR19375:SF232			K03283		AT3G12580.1	ATHSP70,HSP70	heat shock protein 70	LOC_Os05g38530.1		DnaK family protein, putative, expressed	leaf-stem-rhiz	1	-2.72909	0.974795	0.409406	1	1.07815	NA	NA
Misin05G353600	19.5642	20.2194	30.0663	25.2182	21.6931	19.806	24.0185	20.329	17.3743	20.8463	21.1862	20.84	27.3212	18.6742	22.3983	24.2803	20.4024	17.3743	17.3743	20.978	21.3718	18.6441	PF00012	PTHR19375,PTHR19375:SF193			K09490		AT5G42020.1	BIP,BIP2	Heat shock protein 70 (Hsp 70) family protein	LOC_Os08g09770.1		DnaK family protein, putative, expressed	NA	NA	NA	NA	NA	NA	NA	NA	NA
Misin06G120000	19.5642	22.58	25.5222	23.5161	29.0359	22.6203	19.7431	21.0201	22.049	22.4715	18.7983	18.727	23.9667	18.8302	20.1834	24.3379	17.3743	17.3743	18.7137	23.1428	21.1209	22.4034	PF00012	PTHR19375,PTHR19375:SF199					AT3G12580.1	ATHSP70,HSP70	heat shock protein 70	LOC_Os11g08460.1		DnaK family protein, putative, expressed	NA	NA	NA	NA	NA	NA	NA	NA	NA
Misin06G153800	17.3743	17.3743	17.3743	17.3743	17.3743	17.3743	17.3743	17.3743	17.3743	17.3743	17.3743	17.3743	17.3743	17.3743	17.3743	17.3743	17.3743	17.3743	17.3743	17.3743	17.3743	17.3743	PF00012	PTHR19375,PTHR19375:SF193	KOG0101				AT5G42020.1	BIP,BIP2	Heat shock protein 70 (Hsp 70) family protein	LOC_Os08g09770.1		DnaK family protein, putative, expressed	NA	NA	NA	NA	NA	NA	NA	NA	NA
Misin06G317700	141.122	158.599	149.604	395.318	338.679	2141.63	113.915	1951.44	1420.87	3576.24	902.846	3478.03	2120.1	3362.65	4229.99	2319.47	751.53	1381.21	1601.89	2263.55	3761.12	5036.48	PF00012	PTHR19375,PTHR19375:SF232			K03283		AT3G12580.1	ATHSP70,HSP70	heat shock protein 70	LOC_Os05g38530.1		DnaK family protein, putative, expressed	stem,rhiz	1	-2.32439	0.979451	0.530439	0.998347	0.854688	NA	NA
Misin06G348500	17.3743	19.735	19.495	17.3743	17.3743	17.3743	20.3879	17.3743	17.3743	18.7399	17.3743	17.3743	18.8078	20.0963	17.3743	17.3743	20.0456	18.488	22.428	19.9964	19.9394	20.04	PF00012	PTHR19375,PTHR19375:SF193			K09490		AT5G42020.1	BIP,BIP2	Heat shock protein 70 (Hsp 70) family protein	LOC_Os08g09770.1		DnaK family protein, putative, expressed	NA	NA	NA	NA	NA	NA	NA	NA	NA
Misin07G012300	1663.08	1624.9	1732.47	2916.8	1596.12	672.808	665.562	1838.24	1073.91	1109.89	1060.59	1315.78	975.479	1342.19	1397.2	785.587	1581.55	2130.41	1515.16	2430.66	2139.15	1441.04	PF00012	PTHR19375,PTHR19375:SF228			K09490		AT5G42020.1	BIP,BIP2	Heat shock protein 70 (Hsp 70) family protein	LOC_Os02g02410.1		DnaK family protein, putative, expressed	leaf-stem-rhiz	0.448749	0.0703314	0.994502	0.467011	0.991623	-0.49168	NA	NA
Misin07G464400	267.734	309.285	263.809	347.701	332.484	335.331	223.275	282.05	168.04	208.984	192.24	223.389	226.624	323.166	323.256	252.825	186.307	287.998	219.964	333.55	287.303	304.622	PF00012	PTHR19375,PTHR19375:SF90			K09486		AT4G16660.1		heat shock protein 70 (Hsp 70) family protein	LOC_Os02g48110.1		DnaK family protein, putative, expressed	leaf-stem-rhiz	0.839964	0.219198	0.0115168	0.0179294	0.795904	-0.215581	NA	NA
Misin07G469900	17.3743	17.3743	17.3743	17.3743	19.9903	17.3743	17.3743	17.3743	17.3743	17.3743	17.3743	17.3743	17.3743	17.3743	17.3743	17.3743	17.3743	17.3743	17.3743	17.3743	17.3743	17.3743	PF00012	PTHR19375,PTHR19375:SF164					AT5G02500.1	AT-HSC70-1,HSC70,HSC70-1,HSP70-1	heat shock cognate protein 70-1	LOC_Os03g60620.1		DnaK family protein, putative, expressed	NA	NA	NA	NA	NA	NA	NA	NA	NA
Misin08G009500	1200.57	1108.88	1192.92	2107.65	1044.65	639.324	489.098	1373.07	688.281	879.405	660.191	963.243	678.113	1008.47	1174.1	637.165	1000.83	1421.11	1090.32	1990.51	1381.55	1219.93	PF00012	PTHR19375,PTHR19375:SF228			K09490		AT5G42020.1	BIP,BIP2	Heat shock protein 70 (Hsp 70) family protein	LOC_Os02g02410.1		DnaK family protein, putative, expressed	leaf-stem-rhiz	0.222035	0.0451561	0.988521	0.451427	0.984235	-0.451658	NA	NA
Misin08G259200	534.39	605.498	488.832	596.374	536.597	527.2	385.968	432.003	312.298	398.146	367.515	411.494	411.833	445.807	453.011	401.967	331.19	468.679	358.08	486.05	420.052	424.336	PF00012	PTHR19375,PTHR19375:SF90			K09486		AT4G16660.1		heat shock protein 70 (Hsp 70) family protein	LOC_Os02g48110.1		DnaK family protein, putative, expressed	leaf-stem-rhiz	0.975137	0.352007	0.692288	-0.129386	0.872482	-0.221027	NA	NA
Misin09G206700	57.1204	101.763	94.1224	88.1817	55.0831	49.3598	32.865	142.952	258.888	406.244	259.928	149.256	148.138	69.0067	49.4783	42.5585	154.462	276.066	218.52	191.922	144.717	56.8969	PF00012	PTHR19375,PTHR19375:SF232			K03283		AT5G02500.1	AT-HSC70-1,HSC70,HSC70-1,HSP70-1	heat shock cognate protein 70-1	LOC_Os11g47760.1		DnaK family protein, putative, expressed	NA	0.997432	-1.3608	0.895951	0.465882	0.93201	0.530661	NA	NA
Misin11G055900	17.3743	20.8818	17.3743	23.4969	21.2899	22.5195	17.3743	17.3743	22.9043	21.5912	17.3743	20.8966	20.3762	20.13	20.0681	20.305	19.8241	29.7997	22.7085	22.7898	24.8576	22.3542	PF00012	PTHR19375,PTHR19375:SF232					AT3G12580.1	ATHSP70,HSP70	heat shock protein 70	LOC_Os05g38530.1		DnaK family protein, putative, expressed	NA	NA	NA	NA	NA	NA	NA	NA	NA
Misin12G061400	25.8513	29.9109	23.0941	23.2842	20.648	19.3473	19.2673	21.8171	18.8083	22.2594	19.6172	21.5707	25.2234	21.9951	21.2373	20.1741	20.4024	25.9882	25.8786	23.8133	26.1383	23.6694	PF00012	PTHR19375,PTHR19375:SF232					AT3G12580.1	ATHSP70,HSP70	heat shock protein 70	LOC_Os05g38530.1		DnaK family protein, putative, expressed	NA	NA	NA	NA	NA	NA	NA	NA	NA
Misin14G080600	2026.99	3671.58	2674.26	3606.07	3236.29	2804.56	1819.41	1672.69	2133.95	2270.43	2082.83	3138.79	1798.64	3063.62	2397.69	2981.87	1955.82	2562.68	2253.33	1684.14	2156.88	2029.37	PF00012	PTHR19375,PTHR19375:SF211					AT5G49910.1	cpHsc70-2,CPHSC70-2EAT SHOCK PROTEIN 70-2,HSC70-7	chloroplast heat shock protein 70-2	LOC_Os12g14070.1		DnaK family protein, putative, expressed	leaf-stem-rhiz	0.993295	0.293145	0.981794	-0.282694	0.407291	-0.044111	NA	NA
Misin14G109700	19551.4	33938.9	29147.2	21023.3	8289.94	12905.2	3623.95	36564.1	89163.4	69358.2	69421.2	42761.5	44322.3	31476	31804.2	33079.5	58610.9	103941	86985.5	41884.3	32224.6	18969.7	PF00012	PTHR19375,PTHR19375:SF232			K03283		AT3G12580.1	ATHSP70,HSP70	heat shock protein 70	LOC_Os11g47760.1		DnaK family protein, putative, expressed	leaf-stem-rhiz	1	-1.5844	0.998283	0.662705	0.994678	0.455427	NA	NA
Misin15G047400	17.3743	17.3743	17.3743	19.1693	20.6891	17.3743	41.2755	17.3743	17.3743	18.7708	17.3743	17.3743	17.3743	17.3743	17.3743	17.3743	17.3743	17.3743	17.3743	17.3743	17.3743	18.5911	PF00012	PTHR19375,PTHR19375:SF201			K09490		AT5G28540.1	BIP1	heat shock protein 70 (Hsp 70) family protein	LOC_Os02g02410.1		DnaK family protein, putative, expressed	NA	NA	NA	NA	NA	NA	NA	NA	NA
Misin15G102100	1959.94	3077.42	2593.61	3459.22	3057.85	2317.39	2514.71	1097.52	2323.68	2734.75	2403.07	3183.56	1512.79	2155.07	2175.91	2478.84	1807.26	2571.63	2183.73	1709.12	1885.74	1456.4	PF00012	PTHR19375,PTHR19375:SF211					AT5G49910.1	cpHsc70-2,CPHSC70-2EAT SHOCK PROTEIN 70-2,HSC70-7	chloroplast heat shock protein 70-2	LOC_Os12g14070.1		DnaK family protein, putative, expressed	leaf-stem-rhiz	0.998186	0.350728	0.982841	-0.326227	0.594117	-0.0663124	NA	NA
Misin15G144300	9679.54	8981.11	8839.56	9873.46	5521.55	15675.8	4993.42	22827.3	55467.7	41463.4	38994.7	33553.3	22347.4	19876.8	20454.4	22413.4	20970.7	33800.8	31194	17533.2	17281.4	15272.4	PF00012	PTHR19375,PTHR19375:SF232			K03283		AT3G12580.1	ATHSP70,HSP70	heat shock protein 70	LOC_Os11g47760.1		DnaK family protein, putative, expressed	leaf-stem-rhiz	1	-1.6011	0.557212	0.0719375	1	0.989565	NA	NA
Misin16G064800	821.005	698.274	689.285	1168.85	959.888	1004.35	509.107	1302.38	1042.82	1180.43	880.245	891.727	1026.58	1366.04	996.705	649.586	1318.61	1273.99	1398.19	1446.68	1367.37	1529.28	PF00012	PTHR19375,PTHR19375:SF190			K09489		AT1G79920.1		Heat shock protein 70 (Hsp 70) family protein	LOC_Os01g08560.2		DnaK family protein, putative, expressed	leaf-stem-rhiz	0.994937	-0.483299	0.997746	0.541183	0.599625	-0.0864878	NA	NA
Misin16G064900	1967.02	1378.61	1569.67	2412.08	1817.33	2597.37	960.888	975.569	899.203	1799.46	801.085	1536.9	1162.33	1548.51	2034.76	1387.66	956.828	1199.93	1133.08	1693.05	1504.07	1482.83	PF00012	PTHR19375,PTHR19375:SF190			K09489		AT1G79920.1		Heat shock protein 70 (Hsp 70) family protein	LOC_Os01g08560.1		DnaK family protein, putative, expressed	leaf-stem-rhiz	0.997551	0.453642	0.943765	-0.228948	0.945948	-0.24184	NA	NA
Misin16G164500	84.0381	109.501	98.5554	393.057	288.895	1221.95	153.846	2772.73	1250.9	3180.42	976.26	4488.22	1531.6	1830.99	4823.26	1292.63	1119.81	1215.65	1346.32	2886.95	2409.14	3195.72	PF00012	PTHR19375,PTHR19375:SF232			K03283		AT3G12580.1	ATHSP70,HSP70	heat shock protein 70	LOC_Os05g38530.1		DnaK family protein, putative, expressed	stem,rhiz	1	-2.7211	0.953961	0.377974	0.999227	1.1054	NA	NA
Misin17G016200	31.2639	25.1456	31.5376	32.8825	34.6624	26.4127	30.3859	40.5392	39.6575	44.7396	40.3253	38.9863	43.5959	32.7076	37.4744	40.8191	35.8652	29.8847	41.4342	37.7295	33.5199	33.3439	PF00012	PTHR19375,PTHR19375:SF211					AT5G49910.1	cpHsc70-2,CPHSC70-2EAT SHOCK PROTEIN 70-2,HSC70-7	chloroplast heat shock protein 70-2	LOC_Os12g14070.1		DnaK family protein, putative, expressed	NA	NA	NA	NA	NA	NA	NA	NA	NA
Misin17G081700	1074.64	816.466	846.754	1389.67	926.582	1180.69	434.675	637.128	672.097	1310.78	620.179	1216.5	795.525	935.342	1321.53	848.089	684.642	968.054	826.199	1135.68	1112.69	981.781	PF00012	PTHR19375,PTHR19375:SF190			K09489		AT1G79920.1		Heat shock protein 70 (Hsp 70) family protein	LOC_Os01g08560.2		DnaK family protein, putative, expressed	leaf-stem-rhiz	0.155315	0.0332316	0.0212504	0.0148312	0.210082	-0.0416405	NA	NA
Misin17G081800	599.079	483.168	519.248	806.057	701.853	577.777	325.182	933.84	823.825	900.604	658.651	652.774	701.723	903.169	604.578	455.548	936.873	1044.59	1082.87	989.087	1035.07	965.804	PF00012	PTHR19375,PTHR19375:SF190			K09489		AT1G79920.1		Heat shock protein 70 (Hsp 70) family protein	LOC_Os01g08560.2		DnaK family protein, putative, expressed	leaf-stem-rhiz	0.994633	-0.550233	0.997486	0.592228	0.514238	-0.0851718	NA	NA
Misin17G162500	200.13	208.974	250.956	820.453	560.519	2416.84	255.499	4571.72	2286.86	5536.72	1532.98	7390.18	2604.18	2592.91	8064.87	1852.51	2058.54	2657.7	2802.09	4951.44	4874.66	4652.27	PF00012	PTHR19375,PTHR19375:SF232			K03283		AT3G12580.1	ATHSP70,HSP70	heat shock protein 70	LOC_Os05g38530.1		DnaK family protein, putative, expressed	leaf-stem-rhiz	1	-2.48342	0.985274	0.483633	0.999256	0.944666	NA	NA
Misin18G230500	164.925	190	176.984	258.994	241.787	544.482	355.902	230.02	174.686	208.718	200.639	173.866	174.941	215.714	220.791	211.446	220.026	209.924	237.299	195.465	232.765	288.74	PF00012	PTHR19375,PTHR19375:SF149			K09489		AT1G11660.1		heat shock protein 70 (Hsp 70) family protein	LOC_Os06g46600.1		DnaK family protein, putative, expressed	leaf-stem-rhiz	0.940651	0.396929	0.0708052	-0.0261884	0.909265	-0.352513	NA	NA
Misin19G271900	178.56	205.507	190.634	265.487	258.042	481.486	360.899	261.433	198.604	221.95	238.997	211.897	223.33	280.681	265.168	228.312	236.875	256.254	273.229	234.764	265.958	321.247	PF00012	PTHR19375,PTHR19375:SF149			K09489		AT1G11660.1		heat shock protein 70 (Hsp 70) family protein	LOC_Os06g46600.1		DnaK family protein, putative, expressed	leaf-stem-rhiz	0.717526	0.179793	0.133723	0.051276	0.777818	-0.206809	NA	NA
MisinT065400	17.3743	17.3743	19.495	17.3743	17.3743	21.3442	19.2221	17.3743	20.3773	24.0021	24.9666	20.8123	21.6433	20.7965	24.5791	24.1501	20.2667	22.4816	22.07	20.6158	21.9468	26.3539	PF00012	PTHR19375,PTHR19375:SF232					AT5G02500.1	AT-HSC70-1,HSC70,HSC70-1,HSP70-1	heat shock cognate protein 70-1	LOC_Os05g38530.1		DnaK family protein, putative, expressed	NA	NA	NA	NA	NA	NA	NA	NA	NA
MisinT088400	35.1793	39.6954	39.2098	31.7568	31.9945	27.1486	21.7334	48.1651	47.7776	51.0364	40.268	34.7806	40.4037	37.6073	32.0597	23.445	40.0681	41.1008	39.0749	38.9183	37.6178	40.803	PF00012	PTHR19375,PTHR19375:SF164			K03283		AT5G02500.2	AT-HSC70-1,HSC70,HSC70-1,HSP70-1	heat shock cognate protein 70-1	LOC_Os03g16860.2		DnaK family protein, putative, expressed	NA	NA	NA	NA	NA	NA	NA	NA	NA
MisinT117500	19.8407	17.3743	19.0481	21.8183	23.2557	22.5195	17.3743	18.8133	18.9433	17.3743	18.7983	18.727	17.3743	17.3743	18.8391	17.3743	17.3743	17.3743	17.3743	17.3743	17.3743	22.1749	PF00012	PTHR19375,PTHR19375:SF183					AT5G42020.1	BIP,BIP2	Heat shock protein 70 (Hsp 70) family protein	LOC_Os08g09770.1		DnaK family protein, putative, expressed	NA	NA	NA	NA	NA	NA	NA	NA	NA
MisinT123900	24.0962	29.3831	27.6776	31.5735	25.0759	23.2645	22.7085	25.2169	32.5739	32.1094	29.703	26.2001	25.182	24.2887	22.7021	24.8029	30.785	35.3313	28.8016	35.955	29.9817	29.7801	PF00012	PTHR19375,PTHR19375:SF232	KOG0101				AT3G12580.1	ATHSP70,HSP70	heat shock protein 70	LOC_Os05g38530.1		DnaK family protein, putative, expressed	NA	NA	NA	NA	NA	NA	NA	NA	NA
MisinT233200	17.3743	17.3743	17.3743	17.3743	17.3743	17.3743	17.3743	17.3743	17.3743	17.3743	17.3743	17.3743	17.3743	17.3743	17.3743	17.3743	17.3743	17.3743	17.3743	17.3743	17.3743	17.3743	PF00012	PTHR19375,PTHR19375:SF183					AT5G42020.1	BIP,BIP2	Heat shock protein 70 (Hsp 70) family protein	LOC_Os08g09770.1		DnaK family protein, putative, expressed	NA	NA	NA	NA	NA	NA	NA	NA	NA
MisinT468000	984.407	522.297	554.5	985.66	731.139	1403.76	477.054	481.566	394.806	433.994	336.753	414.904	424.871	529.463	526.283	350.961	412.712	489.816	391.86	537.89	560.475	480.911	PF00012	PTHR19375,PTHR19375:SF202			K04043		AT5G09590.1	HSC70-5,MTHSC70-2	mitochondrial HSO70 2	LOC_Os09g31486.1		DnaK family protein, putative, expressed	leaf-stem-rhiz	0.999434	0.866769	0.937126	-0.321773	0.987271	-0.609078	NA	NA
MisinT527600	31.4079	40.3302	29.6462	28.0174	23.8881	23.9817	23.1536	31.3086	35.352	36.7124	30.1191	27.6136	30.8039	26.6994	27.2363	22.7604	33.5332	34.445	28.6572	28.3689	28.9827	31.2088	PF00012	PTHR19375,PTHR19375:SF164			K03283		AT1G56410.1	ERD2,HSP70T-1	heat shock protein 70 (Hsp 70) family protein	LOC_Os03g16860.2		DnaK family protein, putative, expressed	NA	NA	NA	NA	NA	NA	NA	NA	NA
Misin01G135500	193.309	161.289	163.83	169.711	198.795	199.769	131.598	135.957	116.185	118.037	117.59	117.775	121.542	126.947	112.29	131.294	112.012	86.0437	87.3893	120.366	91.6961	88.0366	PF00013	PTHR10288,PTHR10288:SF155				GO:0003723	AT3G04610.1	FLK	RNA-binding KH domain-containing protein	LOC_Os03g42900.1		KH domain containing protein, putative, expressed	leaf,rhiz	0.990664	0.638508	0.962595	-0.565186	0.643172	-0.180006	NA	NA
Misin01G192700	762.226	718.182	694.935	785.089	901.504	1030.44	810.672	704.975	587.631	562	562.993	610.723	579.036	984.446	658.333	916.777	498.874	510.173	571.894	604.845	672.967	847.37	PF00013	PTHR10288,PTHR10288:SF130	KOG2190		K13162	GO:0003723	AT5G15270.1		RNA-binding KH domain-containing protein	LOC_Os10g35220.1		KH domain containing protein, putative, expressed	leaf-stem-rhiz	0.980002	0.316296	0.93869	-0.265274	0.490848	-0.0792975	NA	NA
Misin01G226500	46.5698	42.1913	34.1407	33.2785	45.3035	41.753	30.3859	92.2782	50.0424	51.786	46.7382	59.9374	69.064	75.1764	65.8563	62.3291	40.2713	39.7973	41.7434	35.9336	45.4272	56.585	PF00013	PTHR10288,PTHR10288:SF152			K13162	GO:0003723	AT3G04610.1	FLK	RNA-binding KH domain-containing protein	LOC_Os10g27470.1		KH domain containing protein, putative, expressed	NA	NA	NA	NA	NA	NA	NA	NA	NA
Misin01G278500	400.786	463.659	405.897	428.172	422.844	474.689	324.537	376.54	428.176	497.024	439.064	416.139	462.417	563.389	567.51	701.916	430.89	522.633	448.371	413.169	539.849	525.802	PF00013	PTHR10288,PTHR10288:SF132	KOG2190		K13162	GO:0003723	AT4G26000.1	PEP	RNA-binding KH domain-containing protein	LOC_Os10g41440.1		KH domain containing protein, putative, expressed	leaf-stem-rhiz	0.92718	-0.236639	0.276418	0.0594505	0.772187	0.15013	NA	NA
Misin01G279200	462.743	577.687	453.394	496.471	509.195	479.048	420.044	449.789	604.295	631.314	521.833	539.188	604.193	660.947	661.107	840.637	533.895	669.617	621.446	523.976	747.219	584.026	PF00013	PTHR10288,PTHR10288:SF132	KOG2190		K13162	GO:0003723	AT4G26000.1	PEP	RNA-binding KH domain-containing protein	LOC_Os10g41440.1		KH domain containing protein, putative, expressed	leaf-stem-rhiz	0.979917	-0.349903	0.751287	0.140223	0.852767	0.172249	NA	NA
Misin01G338400	716.092	660.219	572.086	631.122	831.583	840.579	780.256	849.858	840.472	908.506	768.282	776.912	835.85	809.719	671.489	1020.43	645.179	549.106	486.6	461.923	585.532	665.274	PF00013	PTHR10288,PTHR10288:SF149	KOG2190		K13162	GO:0003723	AT5G15270.1		RNA-binding KH domain-containing protein	LOC_Os03g25970.1		KH domain-containing protein, putative, expressed	leaf-stem-rhiz	0.0124364	-0.00643994	0.983789	-0.472323	0.982015	0.359783	NA	NA
Misin02G140000	376.434	399.626	346.678	371.413	337.417	338.176	285.243	299.479	492.694	556.976	450.279	499.322	413.957	454.904	412.111	562.608	435.237	395.619	424.51	457.988	426.13	323.829	PF00013	PTHR10288,PTHR10288:SF155	KOG2190		K13162	GO:0003723	AT3G04610.1	FLK	RNA-binding KH domain-containing protein	LOC_Os03g42900.1		KH domain containing protein, putative, expressed	leaf-stem-rhiz	0.968161	-0.338544	0.0181843	-0.00718801	0.935344	0.284937	NA	NA
Misin02G184200	925.87	831.959	880.338	841.334	962.946	933.595	776.049	750.804	571.791	601.039	551.26	618.566	613.668	976.398	655.436	906.177	464.851	487.848	514.939	586.799	563.576	676.584	PF00013	PTHR10288,PTHR10288:SF130	KOG2190		K13162	GO:0003723	AT5G15270.2		RNA-binding KH domain-containing protein	LOC_Os10g35220.1		KH domain containing protein, putative, expressed	leaf-stem-rhiz	0.997746	0.470508	0.984824	-0.494541	0.353404	-0.0610484	NA	NA
Misin02G218500	31.2503	32.501	35.7516	31.7143	32.0253	34.467	23.2246	79.2503	46.8027	48.6769	54.1958	70.6257	73.8574	95.3396	71.8795	74.3655	42.6534	48.4154	37.5762	37.3523	49.2083	57.4394	PF00013	PTHR10288,PTHR10288:SF152			K13162	GO:0003723	AT3G04610.1	FLK	RNA-binding KH domain-containing protein	LOC_Os10g27470.1		KH domain containing protein, putative, expressed	NA	NA	NA	NA	NA	NA	NA	NA	NA
Misin02G330800	791.296	728.692	651.794	710.412	881.17	1026.48	1059.41	1000.99	1137.97	1276.21	994.69	972.443	1044.53	963.145	831.183	1231.87	854.769	645.64	615.554	497.929	742.812	945.875	PF00013	PTHR10288,PTHR10288:SF149	KOG2190		K13162	GO:0003723	AT5G15270.1		RNA-binding KH domain-containing protein	LOC_Os03g25970.1		KH domain-containing protein, putative, expressed	leaf-stem-rhiz	0.814309	-0.124959	0.981649	-0.422726	0.99204	0.425086	NA	NA
Misin03G214100	140.95	135.572	141.959	115.654	109.226	79.2902	59.0216	107.735	152.247	162.463	164.265	169.756	143.468	144.206	131.558	153.748	121.175	151.321	135.682	146.579	118.23	91.0692	PF00013	PTHR10288,PTHR10288:SF173	KOG2190		K13162	GO:0003723	AT5G64390.3	HEN4	RNA-binding KH domain-containing protein	LOC_Os09g32300.1		KH domain-containing protein, putative, expressed	rhiz	0.90732	-0.337272	0.156607	-0.0503753	0.888839	0.318385	NA	NA
Misin04G234800	190.951	202.617	189.216	143.098	124.074	101.212	75.4213	147.876	154.512	170.895	156.156	187.168	135.649	182.738	155.959	171.654	150.504	182.726	147.23	171.977	149.188	107.067	PF00013	PTHR10288,PTHR10288:SF173	KOG2190		K13162	GO:0003723	AT5G64390.1	HEN4	RNA-binding KH domain-containing protein	LOC_Os09g32300.1		KH domain-containing protein, putative, expressed	stem,rhiz	0.550595	-0.136074	0.0762457	-0.0294664	0.575622	0.140285	NA	NA
Misin05G000900	482.716	611.69	486.074	569.054	437.779	516.77	428.393	609.601	665.039	771.862	714.881	810.873	671.778	684.881	768.72	1056.05	540.941	690.829	605.556	510.102	496.009	531.629	PF00013	PTHR10288,PTHR10288:SF148	KOG2190		K13162	GO:0003723	AT5G15270.1		RNA-binding KH domain-containing protein	LOC_Os01g13470.1		KH domain containing protein, putative, expressed	leaf-stem-rhiz	0.988604	-0.435552	0.873918	-0.194168	0.992869	0.503768	NA	NA
Misin05G008100	344.479	332.997	316.676	380.144	355.111	426.631	334.593	459.012	460.853	486.316	449.357	484.212	432.629	485.524	433.43	570.206	353.556	438.314	409.357	365.333	338.753	352.477	PF00013	PTHR10288,PTHR10288:SF148	KOG2190		K13162	GO:0003723	AT5G15270.2		RNA-binding KH domain-containing protein	LOC_Os01g13470.1		KH domain containing protein, putative, expressed	leaf-stem-rhiz	0.95084	-0.284061	0.807021	-0.171861	0.970873	0.371092	NA	NA
Misin05G298400	222.344	205.905	160.045	141.162	144.714	270.025	93.1512	372.15	172.305	204.044	185.614	199.379	236.463	286.627	288.439	296.883	190.967	232.878	182.66	167.941	267.779	377.761	PF00013	PTHR12826			K11884	GO:0003723	AT3G13230.1		RNA-binding KH domain-containing protein	LOC_Os03g02420.1		KH domain containing protein, putative, expressed	stem,rhiz	0.966768	-0.477747	0.431735	0.12051	0.873688	0.285539	NA	NA
Misin06G230000	238.035	244.238	167.164	202.546	187.329	115.753	120.531	158.413	234.002	258.557	200.057	226.899	236.372	212.555	194.766	189.444	170.119	238.243	234.398	162.521	204.487	157.895	PF00013	PTHR10288,PTHR10288:SF145				GO:0003723	AT4G10070.1		KH domain-containing protein	LOC_Os08g01930.1		KH domain-containing protein, putative, expressed	stem,rhiz	0.772157	-0.196388	0.070493	-0.0264222	0.745763	0.187505	NA	NA
Misin06G291600	218.015	209.442	167.019	153.217	136.907	284.128	90.4838	332.913	183.097	230.184	206.567	209.873	247.256	329.049	306.552	389.975	218.211	283.621	221.731	180.297	271.858	396.389	PF00013	PTHR12826			K11884	GO:0003723	AT3G13230.1		RNA-binding KH domain-containing protein	LOC_Os01g57910.1		KH domain containing protein, putative, expressed	stem,rhiz	0.981311	-0.582572	0.662842	0.179436	0.897765	0.311783	NA	NA
Misin07G097100	2375.59	2595.74	2065.28	1839.28	1615.55	1023.93	1225.86	1160.54	2509.82	3350.57	2341.11	2525.64	1771.8	981.948	1710.97	1686.54	1526.68	2070.81	1637.23	1154.59	1029.95	820.688	PF00013	PTHR10288,PTHR10288:SF171	KOG1676		K13210	GO:0003723	AT2G25970.1		KH domain-containing protein	LOC_Os02g13130.1		KH domain-containing protein, putative, expressed	leaf-stem-rhiz	0.115936	0.024067	0.987253	-0.475495	0.982548	0.335817	NA	NA
Misin07G134800	377.488	484.284	458.674	412.482	432.71	355.935	236.161	436.048	401.206	441.282	396.143	407.177	412.065	636.98	455.125	535.541	359.709	350.076	290.288	311.826	300.232	448.216	PF00013	PTHR10288,PTHR10288:SF137	KOG2190		K13162	GO:0003723	AT5G46190.1		RNA-binding KH domain-containing protein	LOC_Os08g10030.2		KH domain-containing protein, putative, expressed	leaf-stem-rhiz	0.457164	-0.0816684	0.936313	-0.320454	0.948049	0.31694	NA	NA
Misin07G211100	1818.37	1739.41	1740.15	1559.95	1447.79	1269.35	963.929	1026.79	1306.68	1355.39	1191.54	1256.04	1483.86	1060.37	1063.66	1024.43	1183.01	1256.07	1279.47	1215.47	1256.53	1152.78	PF00013	PTHR10288,PTHR10288:SF145	KOG1676		K13210	GO:0003723	AT4G10070.1		KH domain-containing protein	LOC_Os08g01930.1		KH domain-containing protein, putative, expressed	leaf-stem-rhiz	0.99043	0.307067	0.838173	-0.112404	0.934542	-0.191087	NA	NA
Misin07G547500	308.552	312.654	298.218	292.143	274.248	275.557	210.595	494.58	470.828	441.271	527.264	461.472	439.071	462.781	401.47	370.378	506.453	499.613	488.579	448.825	469.958	483.616	PF00013	PTHR10288,PTHR10288:SF142	KOG2191		K14944	GO:0003723	AT5G04430.2	BTR1,BTR1L,BTR1S	binding to TOMV RNA 1L (long form)	LOC_Os02g57640.1		KH domain containing protein, putative, expressed	leaf-stem-rhiz	0.997046	-0.729138	0.947634	0.349545	0.919427	0.265342	NA	NA
Misin08G075200	2158.43	2312.14	1911.68	1640.88	1602.42	1387.27	995.558	1584.81	2710.34	2922.28	2197.15	2619.31	1994.67	1404.62	1765.03	2179.98	1560.42	1978.29	1535.32	1235.37	1025.09	869.75	PF00013	PTHR10288,PTHR10288:SF171	KOG1676		K13210	GO:0003723	AT2G25970.1		KH domain-containing protein	LOC_Os02g13130.1		KH domain-containing protein, putative, expressed	leaf-stem-rhiz	0.861443	-0.125481	0.991172	-0.515175	0.998148	0.488305	NA	NA
Misin08G333900	430.728	472.583	401.475	510.23	429.552	494.557	334.905	731.971	642.743	659.833	756.4	672.482	607.288	741.469	604.695	587.061	755.128	741.697	719.002	658.56	723.543	644.391	PF00013	PTHR10288,PTHR10288:SF142	KOG2191		K14944	GO:0003723	AT5G04430.2	BTR1,BTR1L,BTR1S	binding to TOMV RNA 1L (long form)	LOC_Os02g57640.1		KH domain containing protein, putative, expressed	leaf-stem-rhiz	0.997151	-0.642862	0.954035	0.312402	0.929302	0.239228	NA	NA
Misin13G005800	1632.48	1510.32	1421.65	1245.42	1282.76	1015.05	819.038	926.125	1008.74	1106.71	969.605	1037.82	1206	894.857	891.117	926.423	826.991	1000.34	985.746	905.135	885.557	882.427	PF00013	PTHR10288,PTHR10288:SF145	KOG1676		K13210	GO:0003723	AT4G10070.1		KH domain-containing protein	LOC_Os08g01930.1		KH domain-containing protein, putative, expressed	leaf-stem-rhiz	0.994554	0.390951	0.967905	-0.279771	0.83703	-0.140268	NA	NA
Misin13G056700	427.039	553.322	452.263	458.498	525.493	373.46	327.028	344.212	340.913	384.696	331.203	347.273	329.842	472.469	414.081	435.803	315.537	342.836	270.593	295.92	270.201	386.769	PF00013	PTHR10288,PTHR10288:SF137	KOG2190		K13162	GO:0003723	AT5G46190.1		RNA-binding KH domain-containing protein	LOC_Os08g10030.2		KH domain-containing protein, putative, expressed	leaf-stem-rhiz	0.955639	0.320956	0.95127	-0.366105	0.00264004	-0.00860708	NA	NA
Misin14G145700	885.297	830.567	736.376	889.117	842.253	1263.51	885.04	1772.93	2927.07	3080.15	2559.51	3255.79	2071.8	2254.11	2161.71	2867.12	1913.02	1911.39	1539.97	1251.64	1668.72	1134.68	PF00013	PTHR10288,PTHR10288:SF155	KOG2190		K13162	GO:0003723	AT3G04610.1	FLK	RNA-binding KH domain-containing protein	LOC_Os12g40560.1		KH domain containing protein, putative, expressed	leaf-stem-rhiz	1	-1.24844	0.941591	-0.237953	1	1.06163	NA	NA
Misin15G164600	752.955	902.201	639.189	721.354	651.896	990.763	574.837	1215.72	1707.18	2236.07	1746.19	1915.69	1524.58	1509.67	1289.14	1927.62	1285.52	1598.53	1313.9	944.994	1249.02	1091.39	PF00013	PTHR10288,PTHR10288:SF155	KOG2190		K13162	GO:0003723	AT3G04610.1	FLK	RNA-binding KH domain-containing protein	LOC_Os12g40560.1		KH domain containing protein, putative, expressed	leaf-stem-rhiz	0.999947	-1.02316	0.22561	-0.0338916	0.999589	0.772718	NA	NA
Misin18G152300	283.459	259.728	327.628	318.553	297.592	276.944	246.869	299.179	294.586	255.801	249.007	285.995	274.172	293.221	273.704	311.079	269.692	272.663	237.902	272.305	294.517	284.346	PF00013	PTHR10288,PTHR10288:SF134	KOG2190		K13162	GO:0003723	AT5G53060.1		RNA-binding KH domain-containing protein	LOC_Os06g23460.1		KH domain containing protein, putative, expressed	leaf-stem-rhiz	0.235093	0.0547674	0.337925	-0.0665511	0.00740928	0.00591595	NA	NA
Misin18G152600	291.741	238.924	371.36	264.737	303.002	282.629	309.306	233.889	219.982	192.918	208.036	223.656	256.45	213.555	193.043	216.638	265.927	196.791	201.364	213.667	224.09	246.111	PF00013	PTHR10288,PTHR10288:SF134	KOG2190		K13162	GO:0003723	AT5G53060.1		RNA-binding KH domain-containing protein	LOC_Os06g23460.1		KH domain containing protein, putative, expressed	leaf-stem-rhiz	0.974312	0.431785	0.706475	-0.162846	0.872812	-0.272981	NA	NA
Misin03G037900	337.685	477.254	516.054	419.897	604.972	483.886	319.717	120.957	213.616	295.814	232.668	384.549	310.758	256.75	335.133	416.996	203.31	211.377	176.872	159.854	138.38	157.227	PF00013,PF00575,PF03725,PF01138	PTHR11252,PTHR11252:SF0		2.7.7.8	K00962	GO:0003723,GO:0003676,GO:0006402,GO:0004654	AT3G03710.1	PNP,RIF10	polyribonucleotide nucleotidyltransferase, putative	LOC_Os07g07310.1		polynucleotide phosphorylase, putative, expressed	leaf-stem-rhiz	0.998751	0.90137	0.992457	-1.02611	0.63231	-0.163737	NA	NA
Misin04G000500	321.97	594.174	534.22	263.329	478.828	316.166	166.384	155.341	243.547	299.834	288.371	375.176	409.492	324.211	424.573	428.041	217.815	202.839	145.717	140.338	130.519	111.105	PF00013,PF00575,PF03725,PF01138	PTHR11252,PTHR11252:SF0		2.7.7.8	K00962	GO:0003723,GO:0003676,GO:0006402,GO:0004654	AT3G03710.1	PNP,RIF10	polyribonucleotide nucleotidyltransferase, putative	LOC_Os07g07310.1		polynucleotide phosphorylase, putative, expressed	leaf-stem-rhiz	0.973702	0.516193	0.993261	-1.13165	0.862744	0.276813	NA	NA
Misin18G192400	780.332	795.416	760.487	732.452	690.034	1067.91	721.683	1185.66	1175.18	916.221	977.633	888.521	834.878	1091.44	679.035	1045.74	871.96	997.693	894.636	763.451	1058.61	994.883	PF00013,PF00642	PTHR10288,PTHR10288:SF147				GO:0003723,GO:0046872	AT5G06770.1		KH domain-containing protein / zinc finger (CCCH type) family protein	LOC_Os06g41384.2		zinc finger C-x8-C-x5-C-x3-H type family protein, expressed	leaf-stem-rhiz	0.973969	-0.274213	0.32495	0.0499314	0.920598	0.18807	NA	NA
Misin19G186200	863.818	971.031	945.624	879.592	722.54	1202.72	678.461	1459.06	1578.06	1279.55	1208.47	1128.1	1193.08	1469.87	1059.02	1625.32	1244.64	1375.78	1229.88	965.489	1370.06	1374.55	PF00013,PF00642	PTHR10288,PTHR10288:SF147				GO:0003723,GO:0046872	AT3G12130.1		KH domain-containing protein / zinc finger (CCCH type) family protein	LOC_Os06g41384.2		zinc finger C-x8-C-x5-C-x3-H type family protein, expressed	leaf-stem-rhiz	0.998022	-0.549488	0.847095	0.137969	0.985184	0.323122	NA	NA
Misin05G172800	379.249	347.113	418.423	403.846	335.403	358.357	359.212	613.058	1060.06	1089.46	941.474	694.846	817.046	723.202	895.001	1176.26	909.432	664.084	864.366	528.884	648.971	673.919	PF00013,PF01612	PTHR12124,PTHR12124:SF45		3.1.13.5	K18740	GO:0003723,GO:0008408,GO:0006139,GO:0003676	AT2G25910.1		3\'-5\' exonuclease domain-containing protein / K homology domain-containing protein / KH domain-containing protein	LOC_Os01g38620.1		3-5 exonuclease/ nucleic acid binding protein, putative, expressed	leaf-stem-rhiz	0.999928	-1.1369	0.51434	0.0937161	0.99809	0.734577	NA	NA
Misin06G165900	869.938	855.681	941.405	824.088	679.073	787.299	869.369	1509.48	2723.89	3004.16	2628.21	2279.35	2015.29	2120.31	2228.02	3122.59	2506.11	1729.92	2031.61	1252.08	1467.42	1216.86	PF00013,PF01612	PTHR12124,PTHR12124:SF45		3.1.13.5		GO:0003723,GO:0008408,GO:0006139,GO:0003676	AT2G25910.1		3\'-5\' exonuclease domain-containing protein / K homology domain-containing protein / KH domain-containing protein	LOC_Os01g38620.2		3-5 exonuclease/ nucleic acid binding protein, putative, expressed	leaf-stem-rhiz	1	-1.35232	0.173982	-0.0283722	1	0.95121	NA	NA
MisinT207700	928.68	1088.76	949.163	1102.2	966.17	867.483	912.653	1181.77	1318.31	1459.58	1466.07	1406.6	1143.66	1174.32	1403.94	1570.72	1278.69	1296.97	1303.44	1139.44	1094.69	894.311	PF00013,PF10469	PTHR13360,PTHR13360:SF1	KOG2814		K18666	GO:0003723	AT3G16230.2		Predicted eukaryotic LigT	LOC_Os01g13100.1		KH domain containing protein, putative, expressed	leaf-stem-rhiz	0.995203	-0.39824	0.159678	-0.0218839	0.991424	0.34237	NA	NA
Misin01G031800	106.615	90.4791	129.219	194.675	201.356	181.435	204.023	72.4494	81.6911	77.6317	85.3269	88.2777	111	93.753	84.5212	70.9873	106.289	127.77	140.38	207.761	190.41	150.249	PF00013,PF16544	PTHR11208,PTHR11208:SF42	KOG1588		K14945	GO:0003723	AT2G38610.1		RNA-binding KH domain-containing protein	LOC_Os03g60110.1		KH domain containing protein, putative, expressed	NA	0.966012	0.522063	0.88797	0.386572	0.988039	-0.892588	NA	NA
Misin02G018300	79.1268	76.0778	83.619	120.531	135.737	159.141	110.22	89.7763	80.1449	92.8832	84.6085	96.6987	85.5409	98.2915	84.7082	90.4927	109.315	127.832	124.734	154.973	183.454	94.4897	PF00013,PF16544	PTHR11208,PTHR11208:SF42	KOG1588		K14945	GO:0003723	AT2G38610.2		RNA-binding KH domain-containing protein	LOC_Os03g60110.1		KH domain containing protein, putative, expressed	NA	0.139087	0.0575382	0.912487	0.428298	0.928173	-0.440424	NA	NA
Misin03G063900	220.738	247.892	232.02	215.642	216.995	184.919	195.479	197.292	289.096	286.665	255.378	261.814	246.596	224.522	210.292	233.536	404.892	401.535	363.151	292.224	318.418	224.572	PF00013,PF16544	PTHR11208,PTHR11208:SF58	KOG1588		K14945	GO:0003723	AT2G38610.1		RNA-binding KH domain-containing protein	LOC_Os07g12490.1		KH domain containing protein, putative, expressed	leaf-stem-rhiz	0.965047	-0.386811	0.972556	0.525666	0.629049	-0.146721	NA	NA
Misin16G176600	1058.27	923.498	847.32	787.794	895.241	798.45	504.107	593.547	1090.97	1309.03	1223.32	1178.18	1040.67	815.27	1267.61	1288.53	921.939	919.288	768.498	604.3	553.038	393.133	PF00013,PF16544	PTHR11208,PTHR11208:SF55	KOG1588		K14945	GO:0003723	AT2G38610.1		RNA-binding KH domain-containing protein	LOC_Os05g40290.1		KH domain-containing protein, putative, expressed	leaf-stem-rhiz	0.890639	-0.172833	0.982867	-0.495462	0.995287	0.513797	NA	NA
Misin17G168100	493.971	636.731	531.934	372.537	343.996	293.382	202.833	446.699	1013.42	1221.45	1080.78	935.016	701.19	622.383	878.174	921.136	825	846.915	663.385	456.445	397.372	207.811	PF00013,PF16544	PTHR11208,PTHR11208:SF55	KOG1588		K14945	GO:0003723	AT2G38610.1		RNA-binding KH domain-containing protein	LOC_Os05g40290.1		KH domain-containing protein, putative, expressed	leaf-stem-rhiz	0.998505	-0.904584	0.870367	-0.241139	0.99832	0.860921	NA	NA
MisinT373000	296.386	253.781	347.371	240.281	311.608	249.698	286.634	204.187	285.473	245.768	266.704	236.935	249.191	183.972	267.08	285.641	429.186	359.609	400.944	303.082	296.532	193.07	PF00013,PF16544	PTHR11208,PTHR11208:SF58	KOG1588		K14945	GO:0003723	AT2G38610.2		RNA-binding KH domain-containing protein	LOC_Os07g12490.1		KH domain containing protein, putative, expressed	leaf-stem-rhiz	0.0483633	0.0238887	0.908434	0.327144	0.907724	-0.310577	NA	NA
Misin05G074500	19.8407	17.3743	17.3743	19.0721	17.3743	17.3743	17.3743	17.3743	17.3743	17.3743	17.3743	17.3743	17.3743	17.3743	17.3743	17.3743	17.3743	17.3743	17.3743	17.3743	17.3743	19.5196	PF00016	PTHR23321,PTHR23321:SF33		4.1.1.39		GO:0000287	ATCG00490.1		ribulose-bisphosphate carboxylases	LOC_Os10g21268.1		ribulose bisphosphate carboxylase large chain precursor, putative, expressed	NA	NA	NA	NA	NA	NA	NA	NA	NA
Misin07G141100	17.3743	17.3743	17.3743	17.3743	17.3743	17.3743	17.3743	17.3743	17.3743	17.3743	17.3743	17.3743	17.3743	17.3743	17.3743	17.3743	17.3743	17.3743	17.3743	17.3743	17.3743	17.3743	PF00016	PTHR23321,PTHR23321:SF29		4.1.1.39		GO:0000287	ATCG00490.1		ribulose-bisphosphate carboxylases	LOC_Os10g21268.1		ribulose bisphosphate carboxylase large chain precursor, putative, expressed	NA	NA	NA	NA	NA	NA	NA	NA	NA
Misin11G018300	17.3743	17.3743	17.3743	17.3743	17.3743	17.3743	17.3743	17.3743	17.3743	17.3743	17.3743	17.3743	17.3743	17.3743	17.3743	17.3743	17.3743	17.3743	17.3743	17.3743	17.3743	17.3743	PF00016	PTHR23321,PTHR23321:SF33		4.1.1.39		GO:0000287	ATCG00490.1		ribulose-bisphosphate carboxylases	LOC_Os10g21268.1		ribulose bisphosphate carboxylase large chain precursor, putative, expressed	NA	NA	NA	NA	NA	NA	NA	NA	NA
Misin13G056500	17.3743	17.3743	17.3743	17.3743	17.3743	17.3743	17.3743	17.3743	17.3743	17.3743	17.3743	17.3743	17.3743	17.3743	17.3743	17.3743	17.3743	17.3743	17.3743	17.3743	17.3743	17.3743	PF00016	PTHR23321,PTHR23321:SF29		4.1.1.39		GO:0000287	ATMG00280.1		Ribulose bisphosphate carboxylase large chain, catalytic domain	LOC_Os10g21268.1		ribulose bisphosphate carboxylase large chain precursor, putative, expressed	NA	NA	NA	NA	NA	NA	NA	NA	NA
Misin18G154300	17.3743	17.3743	17.3743	17.3743	17.3743	17.3743	17.3743	17.3743	17.3743	17.3743	17.3743	17.3743	17.3743	17.3743	17.3743	17.3743	17.3743	17.3743	17.3743	17.3743	17.3743	17.3743	PF00016	PTHR23321,PTHR23321:SF31		4.1.1.39		GO:0000287	ATMG00280.1		Ribulose bisphosphate carboxylase large chain, catalytic domain	LOC_Os10g21268.1		ribulose bisphosphate carboxylase large chain precursor, putative, expressed	NA	NA	NA	NA	NA	NA	NA	NA	NA
MisinT337900	17.3743	17.3743	17.3743	17.3743	17.3743	17.3743	17.3743	17.3743	17.3743	17.3743	17.3743	17.3743	17.3743	17.3743	17.3743	17.3743	17.3743	17.3743	17.3743	17.3743	17.3743	17.3743	PF00016	PTHR23321,PTHR23321:SF33		4.1.1.39		GO:0000287	ATCG00490.1		ribulose-bisphosphate carboxylases	LOC_Os10g21268.1		ribulose bisphosphate carboxylase large chain precursor, putative, expressed	NA	NA	NA	NA	NA	NA	NA	NA	NA
Misin01G405600	409.999	399.057	368.192	404.586	425.582	333.985	305.919	372.833	439.977	477.322	484.788	451.981	515.117	380.418	416.592	384.325	506.77	374.071	377.342	379.028	293.123	262.401	PF00018					GO:0005515	AT2G07360.1		SH3 domain-containing protein	LOC_Os03g15900.2		SH3 domain containing protein, expressed	leaf-stem-rhiz	0.648816	-0.112527	0.756848	-0.16914	0.88989	0.230309	NA	NA
Misin02G402300	635.261	646.283	556.117	618.334	665.305	554.951	524.253	580.114	612.356	634.91	651.928	589.489	820.089	632.007	590.203	547.007	732.658	543.446	568.167	537.27	431.579	476.009	PF00018					GO:0005515	AT2G07360.1		SH3 domain-containing protein	LOC_Os03g15900.2		SH3 domain containing protein, expressed	leaf-stem-rhiz	0.00073714	0.00309089	0.802016	-0.16714	0.753432	0.130569	NA	NA
Misin11G158500	377.256	380.86	373.518	295.878	379.61	592.97	522.643	678.466	436.188	380.205	410.01	417.457	310.539	422.179	283.145	382.2	381.157	387.99	387.796	326.77	462.945	499.382	PF00018	PTHR10663,PTHR10663:SF163	KOG1118			GO:0005515	AT4G34660.1		SH3 domain-containing protein	LOC_Os04g45670.1		src homology-3 domain protein 3, putative, expressed	leaf-stem-rhiz	0.0806615	0.0287422	0.116976	-0.028913	0.00037284	-0.00157504	NA	NA
Misin12G166100	335.77	429.947	454.464	251.664	311.547	440.423	384.42	765.044	366.092	404.43	373.419	370.28	306.07	458.082	296.897	306.595	338.428	397.582	399.901	299.653	435.285	494.273	PF00018	PTHR10663,PTHR10663:SF163	KOG1118			GO:0005515	AT4G34660.1		SH3 domain-containing protein	LOC_Os04g45670.1		src homology-3 domain protein 3, putative, expressed	leaf-stem-rhiz	0.623291	-0.116387	0.0097373	0.0149744	0.433497	0.0876785	NA	NA
Misin01G015600	470.226	582.321	498.21	635.407	515.483	546.046	657.54	991.735	1776.69	1515.29	1868.06	1333.2	953.829	877.777	956.54	1186.01	2728.95	2181.06	2599.47	1963.41	1902.31	1004.81	PF00022	PTHR11937,PTHR11937:SF254			K10355		AT5G09810.1	ACT7	actin 7	LOC_Os03g61970.1		actin, putative, expressed	leaf-stem-rhiz	1	-1.51348	1	1.09143	0.00468002	0.00327274	NA	NA
Misin01G103000	427.415	231.286	245.97	524.45	383.77	2134.45	545.229	2333.62	1261.42	1369.13	1986.34	881.194	1730.28	2119.69	1305.31	668.589	4269.78	1990.69	3872.19	2188.15	2384.48	2825.99	PF00022	PTHR11937,PTHR11937:SF210			K10355		AT3G12110.1	ACT11	actin-11	LOC_Os03g50885.1		actin, putative, expressed	leaf-stem-rhiz	0.999868	-1.65037	1	1.34092	0.800037	-0.191478	NA	NA
Misin01G180500	42.1531	83.2461	49.5383	57.5177	70.5888	53.5088	33.6882	798.282	1251.11	843.408	1090.38	512.245	593.728	517.244	276.028	127.829	2287.02	1118.38	1805.91	656.538	910.456	727.095	PF00022	PTHR11937,PTHR11937:SF252			K10355		AT5G09810.1	ACT7	actin 7	LOC_Os10g36650.1		actin, putative, expressed	stem,rhiz	1	-4.05061	0.999954	1.62068	0.396578	0.104489	NA	NA
Misin01G215200	242.679	281.419	297.106	267.207	338.991	478.535	351.354	274.063	253.251	220.758	195.713	219.907	212.549	295.177	165.097	229.274	195.412	226.128	211.876	237.422	275.475	293.251	PF00022	PTHR11937,PTHR11937:SF257	KOG0676		K16615		AT3G60830.1	ARP7,ATARP7	actin-related protein 7	LOC_Os03g56970.1		actin, putative, expressed	leaf-stem-rhiz	0.979719	0.473721	0.72539	-0.170115	0.896636	-0.309484	NA	NA
Misin01G517500	400.881	470.164	458.581	380.793	385.821	505.255	375.878	382.439	380.416	429.17	362.713	385.504	428.175	440.523	369.112	431.803	306.72	352.737	338.909	337.461	310.742	272.211	PF00022	PTHR11937,PTHR11937:SF235			K11340		AT1G18450.1	ARP4,ATARP4	actin-related protein 4	LOC_Os08g04280.2		actin, putative, expressed	leaf-stem-rhiz	0.862756	0.19903	0.954542	-0.36008	0.564029	0.100267	NA	NA
Misin02G007100	255.985	308.306	264.639	290.777	263.294	259.088	295.963	363.117	795.586	719.679	839.22	577.905	450.997	385.039	411.61	485.377	1168.16	959.481	1169	828.496	872.051	374.131	PF00022	PTHR11937,PTHR11937:SF254			K10355		AT5G09810.1	ACT7	actin 7	LOC_Os03g61970.1		actin, putative, expressed	leaf-stem-rhiz	0.999822	-1.33256	0.999754	1.03093	0.0413877	-0.0261436	NA	NA
Misin02G175900	67.251	93.3605	79.7903	76.335	74.5153	81.2304	30.5462	620.717	803.313	528.41	627.64	395.824	423.867	354.755	250.119	205.958	1055.05	634.148	951.199	413.407	477.831	368.103	PF00022	PTHR11937,PTHR11937:SF252			K10355		AT5G09810.1	ACT7	actin 7	LOC_Os10g36650.1		actin, putative, expressed	stem,rhiz	1	-2.93326	0.997755	1.12076	0.941006	0.438891	NA	NA
Misin02G203500	180.174	172.065	195.438	170.683	170.785	267.463	176.352	225.467	222.377	211.551	216.44	218.228	201.941	255.625	170.664	203.373	212.198	214.871	206.121	235.594	242.661	246.297	PF00022	PTHR11937,PTHR11937:SF257	KOG0676		K16615		AT3G60830.1	ARP7,ATARP7	actin-related protein 7	LOC_Os03g56970.1		actin, putative, expressed	leaf-stem-rhiz	0.799267	-0.194087	0.625767	0.147228	0.134407	0.0414994	NA	NA
Misin02G507200	402.022	486.001	444.348	402.09	408.034	486.45	306.956	305.138	331.272	346.345	341.805	337.706	377.153	386.858	315.94	320.226	275.542	350.387	299.414	297.558	299.62	279.89	PF00022	PTHR11937,PTHR11937:SF235			K11340		AT1G18450.1	ARP4,ATARP4	actin-related protein 4	LOC_Os08g04280.2		actin, putative, expressed	leaf-stem-rhiz	0.969376	0.359445	0.931459	-0.310472	0.420431	-0.086463	NA	NA
Misin03G368800	242.193	240.703	228.973	288.811	267.347	211.412	312.44	270.308	267.018	247.447	242.712	246.249	290.076	266.19	236.502	258.043	257.254	233.639	273.807	263.62	305.644	225.764	PF00022	PTHR11937,PTHR11937:SF37				GO:0034314,GO:0007015,GO:0005885,GO:0005856,GO:0005524	AT3G27000.1	ARP2,ATARP2,WRM	actin related protein 2	LOC_Os08g28190.1		actin, putative, expressed	leaf-stem-rhiz	0.0209378	-0.0123369	0.00505151	0.0129652	0.00116615	9.21e-05	NA	NA
Misin04G404200	235.106	289.679	239.011	246.835	283.647	239.25	298.259	305.439	395.442	349.566	336.736	341.855	379.446	291.417	264.354	266.859	348.073	294.886	329.499	286.806	289.242	229.67	PF00022	PTHR11937,PTHR11937:SF37			K17260	GO:0034314,GO:0007015,GO:0005885,GO:0005856,GO:0005524	AT3G27000.1	ARP2,ATARP2,WRM	actin related protein 2	LOC_Os08g28190.1		actin, putative, expressed	leaf-stem-rhiz	0.924614	-0.270459	0.0159993	-0.0072299	0.87468	0.231619	NA	NA
Misin05G086800	383.566	558.569	397.269	385.887	433.991	370.154	416.833	425.606	388.485	444.113	418.058	414.99	367.574	392.721	422.689	444.648	362.443	462.208	427.409	355.065	437.003	436.082	PF00022	PTHR11937,PTHR11937:SF16			K11672	GO:0031011,GO:0006355,GO:0006281	AT3G12380.1	ARP5,ATARP5	actin-related protein 5	LOC_Os05g01600.1		actin, putative, expressed	leaf-stem-rhiz	0.000272382	0.0025775	0.00385594	-0.000637184	0.000247503	-0.00173658	NA	NA
Misin05G325400	3268.31	2383.08	2679.25	3417.29	2617.04	1698.72	3841.45	1794.14	2400.56	1695.08	1715.07	2724.16	1137.77	1672.12	1451.61	1394.69	3116.87	4057.28	3460.47	5184.64	4974.46	2111.43	PF00022	PTHR11937,PTHR11937:SF205			K10355		AT5G09810.1	ACT7	actin 7	LOC_Os01g64630.1		actin, putative, expressed	leaf-stem-rhiz	0.886555	0.1449	1	0.76903	0.999995	-0.90116	NA	NA
Misin06G080500	57.4496	73.3808	70.4994	57.5214	62.7665	42.0158	44.1821	49.1096	56.0535	63.2233	56.6674	46.2968	57.6061	52.3981	53.0019	55.7871	54.524	56.772	59.4503	39.0512	51.5072	47.6655	PF00022	PTHR11937,PTHR11937:SF16				GO:0031011,GO:0006355,GO:0006281	AT3G12380.1	ARP5,ATARP5	actin-related protein 5	LOC_Os05g01600.2		actin, putative, expressed	NA	NA	NA	NA	NA	NA	NA	NA	NA
Misin06G080600	108.082	142.063	115.982	128.517	119.3	116.323	109.813	120.286	97.6351	111.664	130.442	121.886	86.8676	119.099	107.192	108.048	109.501	125.172	111.979	105.091	124.088	118.065	PF00022	PTHR11937,PTHR11937:SF16				GO:0031011,GO:0006355,GO:0006281	AT3G12380.2	ARP5,ATARP5	actin-related protein 5	LOC_Os12g06660.1		actin, putative, expressed	rhiz	0.257207	0.0718183	0.00231607	0.0127908	0.230955	-0.0745024	NA	NA
Misin06G324400	1286.31	1058.51	1207.43	1480.57	1225.07	765.46	1176.02	647.736	1445.24	1112.58	1042.22	1830.5	628.64	1078.84	819.797	1157.03	1474.32	2190.89	1587.6	2729.5	2756.69	621.99	PF00022	PTHR11937,PTHR11937:SF205			K10355		AT5G09810.1	ACT7	actin 7	LOC_Os01g64630.4		actin, putative, expressed	leaf-stem-rhiz	0.960022	-0.2588	0.998265	0.752429	0.986219	-0.483297	NA	NA
Misin07G184900	160.04	125.948	140.916	139.99	171.118	284.579	205.231	371.058	99.5359	89.1447	106.576	126.655	85.3597	163.121	94.6423	98.0505	98.9251	99.9036	96.7739	122.494	82.8189	223.21	PF00022	PTHR11937,PTHR11937:SF258			K18584		AT1G13180.1	ARP3,ATARP3,DIS1	Actin-like ATPase superfamily protein	LOC_Os08g03440.1		actin, putative, expressed	leaf	0.939715	0.446256	0.861203	-0.356023	0.392154	-0.136996	NA	NA
Misin07G392400	83.6069	83.0772	87.9849	133.573	131.492	182.538	194.636	685.363	506.022	534.356	536.355	579.53	595.034	771.056	684.484	420.985	424.488	310.297	473.271	479.129	517.833	748.111	PF00022	PTHR11937,PTHR11937:SF31			K18584	GO:0034314,GO:0007015,GO:0005885,GO:0005524	AT1G13180.1	ARP3,ATARP3,DIS1	Actin-like ATPase superfamily protein	LOC_Os02g38340.1		actin, putative, expressed	stem,rhiz	0.999974	-2.07953	0.900191	0.318742	0.998207	0.968159	NA	NA
Misin08G009900	80.489	73.2604	91.6324	72.7824	83.5312	54.3238	90.8454	60.4498	65.6829	71.8626	74.7467	49.9107	84.4379	50.5832	60.614	46.6004	87.7679	74.6313	78.005	68.6937	84.2188	59.937	PF00022	PTHR11937,PTHR11937:SF37				GO:0034314,GO:0007015,GO:0005885,GO:0005856,GO:0005524	AT3G27000.1	ARP2,ATARP2,WRM	actin related protein 2	LOC_Os08g28190.1		actin, putative, expressed	NA	NA	NA	NA	NA	NA	NA	NA	NA
Misin08G188300	107.007	114.674	107.671	145.23	127.297	209.732	246.611	657.547	560.086	619.275	581.839	568.475	603.263	761.841	689.031	475.628	558.281	433.997	638.72	529.82	555.329	659.52	PF00022	PTHR11937,PTHR11937:SF31			K18584	GO:0034314,GO:0007015,GO:0005885,GO:0005524	AT1G13180.1	ARP3,ATARP3,DIS1	Actin-like ATPase superfamily protein	LOC_Os02g38340.1		actin, putative, expressed	leaf-stem-rhiz	0.999971	-1.95412	0.95987	0.431211	0.996483	0.820839	NA	NA
Misin09G031800	175.168	111.074	116.738	211.119	125.314	384.352	115.813	144.314	128.865	140.7	219.326	102.592	175.878	184.829	115.458	65.6353	1564.87	181.206	249.049	202.866	200.936	242.949	PF00022	PTHR11937,PTHR11937:SF254			K10355		AT5G09810.1	ACT7	actin 7	LOC_Os11g06390.2		actin, putative, expressed	stem	0.894665	-0.534635	0.978118	1.4758	0.967945	-1.0963	NA	NA
Misin11G029000	262.711	330.515	295.003	239.127	246.547	184.713	157.993	303.07	378.492	372.063	358.823	330.145	363.608	293.53	309.148	326.678	294.759	311.449	298.581	269	226.881	168.439	PF00022	PTHR11937,PTHR11937:SF13	KOG0797		K11673	GO:0031011,GO:0006338	AT5G43500.2	ARP9,ATARP9	actin-related protein 9	LOC_Os03g61970.1		actin, putative, expressed	leaf-stem-rhiz	0.950768	-0.349307	0.752771	-0.180135	0.967517	0.427996	NA	NA
Misin11G270800	17.3743	22.58	19.0481	17.3743	19.1265	19.6576	19.2673	17.3743	17.3743	18.8292	17.3743	17.3743	17.3743	17.3743	17.3743	17.3743	17.3743	17.3743	17.3743	18.6793	17.3743	17.3743	PF00022	PTHR11937,PTHR11937:SF254			K10354,K12314,K10355,K05692		AT5G09810.1	ACT7	actin 7	LOC_Os01g73310.1		actin, putative, expressed	NA	NA	NA	NA	NA	NA	NA	NA	NA
Misin12G033700	510.363	557.844	563.54	383.355	397.846	307.943	308.247	425.509	432.061	432.203	426.258	408.105	590.197	362.711	434.062	514.757	384.947	359.849	345.28	320.286	258.533	211.034	PF00022	PTHR11937,PTHR11937:SF13	KOG0797			GO:0031011,GO:0006338	AT5G43500.2	ARP9,ATARP9	actin-related protein 9	LOC_Os03g61970.1		actin, putative, expressed	leaf-stem-rhiz	0.595315	0.115305	0.972421	-0.484769	0.915494	0.262599	NA	NA
Misin12G155000	17.3743	17.3743	17.3743	19.0721	17.3743	17.3743	17.3743	17.3743	17.3743	18.8292	18.8864	20.8123	17.3743	21.99	18.6033	19.4448	17.3743	17.3743	18.7137	21.5446	17.3743	21.3901	PF00022	PTHR11937,PTHR11937:SF254			K10355		AT5G09810.1	ACT7	actin 7	LOC_Os05g01600.1		actin, putative, expressed	NA	NA	NA	NA	NA	NA	NA	NA	NA
Misin13G013600	230.53	182.232	158.596	159.367	174.437	298.502	212.267	406.786	79.4711	83.5285	100.596	111.429	94.4707	193.155	88.3935	97.168	86.9649	89.4051	85.3907	107.933	102.564	231.565	PF00022	PTHR11937,PTHR11937:SF258			K18584		AT1G13180.1	ARP3,ATARP3,DIS1	Actin-like ATPase superfamily protein	LOC_Os08g03440.1		actin, putative, expressed	leaf	0.980628	0.63843	0.927022	-0.506203	0.630015	-0.221225	NA	NA
Misin14G052500	327.125	358.177	295.431	596.269	349.5	406.897	362.314	479.038	424.04	438.414	559	404.316	486.653	498.246	390.222	423.305	637.328	582.239	657.457	471.717	615.865	566.959	PF00022	PTHR11937,PTHR11937:SF200			K10355		AT5G09810.1	ACT7	actin 7	LOC_Os11g06390.4		actin, putative, expressed	leaf-stem-rhiz	0.97317	-0.397354	0.976436	0.46522	0.406189	-0.0808715	NA	NA
Misin14G165600	188.002	191.015	209.702	173.915	189.753	213.095	181.271	256.96	207.733	244.758	218.571	265.141	218.045	307.491	312.397	384.552	167.915	178.335	164.509	179.314	143.578	186.737	PF00022	PTHR11937,PTHR11937:SF47	KOG0680		K11662	GO:0035267,GO:0031011,GO:0006355,GO:0006338,GO:0006281	AT3G33520.1	ARP6,ATARP6,ESD1,SUF3	actin-related protein 6	LOC_Os01g16414.4		actin, putative, expressed	leaf-stem-rhiz	0.880925	-0.25121	0.958632	-0.473246	0.981032	0.561643	NA	NA
Misin15G070800	938.899	1107.99	1157.48	2180.79	944.014	1330.47	792.198	1341.54	1455.08	1520.27	1871.16	1553.05	1609.67	1500.67	1588.58	1672.35	2363.34	2167.07	2223.32	1490.73	1563.16	1072.6	PF00022	PTHR11937,PTHR11937:SF200			K10355		AT5G09810.1	ACT7	actin 7	LOC_Os11g06390.5		actin, putative, expressed	leaf-stem-rhiz	0.992852	-0.458699	0.975418	0.356145	0.547035	0.0668324	NA	NA
Misin15G185200	268.852	271.954	255.2	266.384	265.525	362.964	264.542	178.841	217.863	243.454	197.521	189.647	248.591	246.595	187.434	234.956	120.007	159.264	138.709	163.715	146.467	187.724	PF00022	PTHR11937,PTHR11937:SF47	KOG0680		K11662	GO:0035267,GO:0031011,GO:0006355,GO:0006338,GO:0006281	AT3G33520.1	ARP6,ATARP6,ESD1,SUF3	actin-related protein 6	LOC_Os01g16414.1		actin, putative, expressed	leaf-stem-rhiz	0.988506	0.55251	0.979505	-0.671763	0.0226892	-0.0226873	NA	NA
Misin15G201100	27.9013	38.8366	43.671	36.7014	35.5573	24.307	27.5504	37.9623	54.1775	60.2191	55.101	55.814	47.3667	34.001	37.3683	42.4214	37.1939	36.4355	44.1813	43.9091	39.104	26.4859	PF00022	PTHR11937,PTHR11937:SF31				GO:0034314,GO:0007015,GO:0005885,GO:0005524	AT1G13180.1	ARP3,ATARP3,DIS1	Actin-like ATPase superfamily protein	LOC_Os02g38340.1		actin, putative, expressed	NA	NA	NA	NA	NA	NA	NA	NA	NA
Misin16G048300	17.3743	17.3743	20.2239	17.3743	17.3743	17.3743	17.3743	17.3743	17.3743	17.3743	17.3743	17.3743	17.3743	17.3743	17.3743	17.3743	17.3743	17.3743	17.3743	17.3743	17.3743	17.3743	PF00022	PTHR11937,PTHR11937:SF254					AT5G09810.1	ACT7	actin 7	LOC_Os05g01600.2		actin, putative, expressed	NA	NA	NA	NA	NA	NA	NA	NA	NA
Misin16G156900	794.227	927.283	702.801	1130.03	2124.44	3663.87	3244.13	2777.62	1381.55	1147.47	929.734	1496.71	785.26	1394.34	1154.91	1986.68	989.833	1409.04	1146	1593.17	2648.45	2144.88	PF00022	PTHR11937,PTHR11937:SF248			K10355		AT5G09810.1	ACT7	actin 7	LOC_Os05g36290.1		actin, putative, expressed	leaf-stem-rhiz	0.930674	0.265231	0.122889	0.0337706	0.940535	-0.273587	NA	NA
Misin17G008500	1171.83	1139.2	1032.02	1274.04	939.518	853.438	753.555	1657.96	2517.14	2727.79	2513.34	1869.07	1664.06	1813.36	1825.71	1937.63	2969.15	3100.96	3136.94	2428.26	2547.9	1701.85	PF00022	PTHR11937,PTHR11937:SF200			K10355		AT5G09810.1	ACT7	actin 7	LOC_Os05g01600.1		actin, putative, expressed	leaf-stem-rhiz	1	-1.17277	0.99988	0.71263	0.940724	0.20188	NA	NA
Misin17G008700	1713.29	1544.69	1393.82	1628.45	1116.09	953.315	764.281	2578.05	3377.18	3144.8	3280.68	2417.55	2396.05	2505.03	2200.75	2094	4320.85	3779.52	4105.37	2994.73	3022.56	2307.85	PF00022	PTHR11937,PTHR11937:SF200			K10355		AT5G09810.1	ACT7	actin 7	LOC_Os05g01600.1		actin, putative, expressed	leaf-stem-rhiz	1	-1.20244	1	0.717892	0.954856	0.213217	NA	NA
Misin17G156400	715.576	743.237	531.746	939.233	1450.75	1805.57	1723.39	2202.12	1359.13	1199.96	888.091	2017.25	856.736	1497.54	1367.55	3053.32	619.754	1264.12	858.085	1213.44	2400.9	1723.34	PF00022	PTHR11937,PTHR11937:SF248			K10355		AT5G09810.1	ACT7	actin 7	LOC_Os05g36290.1		actin, putative, expressed	leaf-stem-rhiz	0.983645	-0.38562	0.441694	-0.0672461	0.978183	0.368718	NA	NA
MisinT078100	1033.87	975.317	826.257	812.14	644.868	526.216	332.155	1833.5	2528.66	2530.73	2438.22	1766.02	2002.01	2131.46	1848.2	1688.9	3326.2	2813.93	3233.53	2100.02	2425.12	1965.84	PF00022	PTHR11937,PTHR11937:SF200			K10355		AT5G09810.1	ACT7	actin 7	LOC_Os05g01600.2		actin, putative, expressed	leaf-stem-rhiz	1	-1.67338	1	0.812094	0.982934	0.352333	NA	NA
MisinT304600	683.107	631.855	562.043	662.58	445.583	403.068	364.461	1393.28	1620.56	1477.51	1618.44	1107.95	1320.03	1500.92	1334.9	1103.94	2264.97	1711.8	2003.38	1320.51	1492.23	1263.4	PF00022	PTHR11937,PTHR11937:SF200					AT5G09810.1	ACT7	actin 7	LOC_Os05g01600.2		actin, putative, expressed	leaf-stem-rhiz	1	-1.4995	0.99923	0.712924	0.981078	0.368938	NA	NA
Misin04G235500	89.1396	74.9392	107.674	84.271	104.216	69.6016	77.221	86.0786	95.0432	82.4079	98.2894	93.5854	112.429	71.8864	89.6186	89.6125	78.3658	62.5812	55.8	64.1178	52.6997	46.8934	PF00023	PTHR24136,PTHR24136:SF20				GO:0005515				LOC_Os07g33200.1		expressed protein	NA	0.555298	0.151155	0.955028	-0.573924	0.841946	0.290263	NA	NA
Misin09G130200	24.5529	19.735	21.7444	17.3743	21.2899	20.5465	18.9677	18.8133	21.1392	22.6893	21.0502	22.9006	23.9733	19.5303	20.4655	25.3818	19.3027	23.2109	18.7388	20.2275	18.5007	17.3743	PF00023	PTHR24177,PTHR24177:SF26				GO:0005515				LOC_Os09g16200.1		expressed protein	NA	NA	NA	NA	NA	NA	NA	NA	NA
Misin13G094200	17.3743	17.3743	17.3743	17.3743	17.3743	17.3743	17.3743	18.9316	17.3743	19.3915	21.8504	20.84	18.8562	23.0198	18.9544	18.7746	17.3743	18.6879	17.3743	17.3743	17.3743	17.3743	PF00023	PTHR24177,PTHR24177:SF55				GO:0005515	AT4G03500.1		Ankyrin repeat family protein	LOC_Os09g17329.1		expressed protein	NA	NA	NA	NA	NA	NA	NA	NA	NA
Misin03G129700	58.9111	41.6992	52.4813	63.1795	53.4245	65.6925	50.6315	45.1116	44.7935	49.1541	43.5796	44.9651	69.0468	45.8725	62.9244	53.3585	40.8871	34.6188	36.2266	45.8813	37.9141	56.674	PF00023,PF12796	PTHR22904,PTHR22904:SF326				GO:0005515	AT3G04710.1		ankyrin repeat family protein	LOC_Os02g29040.2		ankyrin repeat domain containing protein, putative, expressed	NA	NA	NA	NA	NA	NA	NA	NA	NA
Misin17G098500	33.3637	27.4198	29.7978	27.2847	29.5421	41.0432	28.5121	36.2472	25.5708	21.5912	25.1532	28.8671	33.3036	36.685	29.479	27.833	21.317	27.2072	24.7142	28.0302	26.7693	32.0154	PF00024,PF00069	PTHR27002,PTHR27002:SF146	KOG1187	2.7.11.1		GO:0006468,GO:0005524,GO:0004672	AT2G19130.1		S-locus lectin protein kinase family protein	LOC_Os03g30890.1		S-locus-like receptor protein kinase, putative, expressed	NA	NA	NA	NA	NA	NA	NA	NA	NA
Misin02G304300	38.1369	46.798	44.2799	38.731	48.5436	45.3072	35.4649	54.5669	32.6654	32.1793	33.2363	29.0527	45.807	34.4966	33.7643	38.0831	31.37	28.3281	29.9883	29.9442	36.4706	34.8771	PF00024,PF00954,PF01453	PTHR27002,PTHR27002:SF77		2.7.11.1		GO:0048544	AT1G61360.1		S-locus lectin protein kinase family protein	LOC_Os03g30890.1		S-locus-like receptor protein kinase, putative, expressed	NA	NA	NA	NA	NA	NA	NA	NA	NA
Misin07G353000	88.885	136.312	135.356	83.4216	88.9444	83.2283	92.6198	105.19	55.3375	78.7215	55.6234	83.6054	38.5674	81.2685	85.3951	103.235	73.9225	135.217	80.4373	100.511	84.9179	121.815	PF00024,PF00954,PF01453	PTHR11795,PTHR11795:SF386				GO:0048544	AT5G03700.1		D-mannose binding lectin protein with Apple-like carbohydrate-binding domain	LOC_Os02g32620.1		PAN domain-containing protein At5g03700 precursor, putative, expressed	NA	0.70698	0.217343	0.624707	0.20678	0.875105	-0.382291	NA	NA
Misin06G221200	36.8785	49.4332	45.2091	47.4055	38.3888	35.1407	35.06	76.0082	72.7755	68.2585	78.895	65.8213	75.9884	83.232	62.5398	56.0978	80.2293	63.3274	78.4846	69.1261	65.5935	47.7495	PF00024,PF00954,PF01453,PF00069	PTHR27002,PTHR27002:SF47	KOG1187	2.7.11.1		GO:0048544,GO:0006468,GO:0005524,GO:0004672	AT2G19130.1		S-locus lectin protein kinase family protein	LOC_Os01g47810.1		S-locus-like receptor protein kinase, putative, expressed	NA	NA	NA	NA	NA	NA	NA	NA	NA
Misin15G061400	96.6451	111.39	101.119	92.8507	99.2482	86.2717	78.7406	123.045	97.0289	107.872	87.744	113.017	123.457	100.876	126.678	110.104	69.2397	101.821	74.6987	75.6979	94.5294	103.599	PF00024,PF00954,PF01453,PF00069	PTHR27002,PTHR27002:SF35	KOG1187	2.7.11.1		GO:0048544,GO:0006468,GO:0005524,GO:0004672	AT2G19130.1		S-locus lectin protein kinase family protein	LOC_Os12g07800.1		S-locus-like receptor protein kinase, putative, expressed	NA	0.368576	-0.092614	0.798766	-0.254968	0.850341	0.278252	NA	NA
Misin16G095100	116.268	106.861	106.383	110.868	300.969	358.544	531.252	150.541	44.4448	56.5127	48.8324	52.6894	72.4661	210.319	73.9855	89.5224	38.2416	90.5969	43.5803	78.2921	101.947	145.127	PF00024,PF00954,PF01453,PF00069	PTHR27002,PTHR27002:SF146	KOG1187	2.7.11.1		GO:0048544,GO:0006468,GO:0005524,GO:0004672	AT2G19130.1		S-locus lectin protein kinase family protein	LOC_Os03g30890.1		S-locus-like receptor protein kinase, putative, expressed	NA	0.999	1.46867	0.969798	-0.881668	0.968028	-0.895913	NA	NA
Misin18G057500	17.3743	23.9988	30.3497	20.8671	19.0949	22.0087	19.2673	20.0755	17.3743	20.1363	18.7983	22.0157	18.8078	21.6473	23.7046	21.0449	23.9633	18.488	19.9262	17.3743	23.0856	17.3743	PF00024,PF00954,PF01453,PF00069	PTHR27002,PTHR27002:SF120	KOG1187	2.7.11.1		GO:0048544,GO:0006468,GO:0005524,GO:0004672	AT1G34300.1		lectin protein kinase family protein	LOC_Os06g06960.1		S-locus-like receptor protein kinase, putative, expressed	NA	NA	NA	NA	NA	NA	NA	NA	NA
Misin19G056700	26.6186	17.3743	33.5706	24.1591	21.3215	18.9125	19.7431	17.3743	17.3743	19.5288	18.8864	18.8022	21.004	21.054	17.3743	17.3743	17.3743	18.488	21.3691	22.9145	17.3743	19.8609	PF00024,PF00954,PF01453,PF00069	PTHR27002,PTHR27002:SF120	KOG1187	2.7.11.1		GO:0048544,GO:0006468,GO:0005524,GO:0004672	AT2G19130.1		S-locus lectin protein kinase family protein	LOC_Os06g06960.1		S-locus-like receptor protein kinase, putative, expressed	NA	NA	NA	NA	NA	NA	NA	NA	NA
MisinT368900	38.8679	41.1727	43.1468	41.9804	39.5303	29.8346	29.6883	46.6271	48.3586	47.7441	43.7066	45.6541	55.3963	48.6384	39.3287	42.9409	47.5793	46.165	41.8929	45.3952	40.0906	33.4437	PF00024,PF00954,PF01453,PF07714	PTHR27002,PTHR27002:SF47	KOG1187	2.7.11.1		GO:0048544,GO:0006468,GO:0004672	AT1G34300.1		lectin protein kinase family protein	LOC_Os01g47810.1		S-locus-like receptor protein kinase, putative, expressed	NA	NA	NA	NA	NA	NA	NA	NA	NA
Misin14G058700	33.0081	35.4199	33.3008	29.3818	35.535	28.2419	38.3731	33.7293	36.9254	39.1794	40.6318	32.7185	39.1307	39.7901	37.7184	29.7863	35.2134	31.9001	36.1406	32.8723	34.6531	31.6263	PF00024,PF01453,PF00069	PTHR27002,PTHR27002:SF35		2.7.11.1		GO:0006468,GO:0005524,GO:0004672	AT2G19130.1		S-locus lectin protein kinase family protein	LOC_Os12g07800.1		S-locus-like receptor protein kinase, putative, expressed	NA	NA	NA	NA	NA	NA	NA	NA	NA
Misin01G010900	77.2579	52.1787	61.5962	121.727	95.1133	136.584	82.344	65.9169	22.4605	30.8551	24.4412	38.2259	22.5724	28.6789	30.6667	29.2318	36.7232	54.9644	39.4119	97.0645	76.2398	65.4352	PF00025	PTHR24073,PTHR24073:SF564	KOG0087		K07904	GO:0005525	AT1G09630.1	ATRAB-A2A,ATRAB11C,ATRABA2A,RAB-A2A,RAB11c	RAB GTPase 11C	LOC_Os03g62600.1		ras-related protein, putative, expressed	NA	0.995611	1.04857	0.172192	0.0977034	0.990542	-1.24749	NA	NA
Misin01G027600	252.447	231.362	214.008	202.074	208.548	221.305	280.084	305.619	344.322	343.137	336.125	283.577	343.231	250.202	303.534	328.424	501.075	365.402	464.245	318.317	381.392	293.318	PF00025	PTHR24073,PTHR24073:SF561	KOG0078	3.6.5.2	K07901	GO:0005525	AT5G59840.1		Ras-related small GTP-binding family protein	LOC_Os03g60530.1		ras-related protein, putative, expressed	leaf-stem-rhiz	0.989959	-0.5819	0.964846	0.473194	0.193326	0.0507261	NA	NA
Misin01G131700	986.478	896.987	989.818	898.993	1051.18	1308.36	2695.66	922.031	1174.79	1032.37	995.2	841.149	816.582	658.458	764.668	822.227	2005.13	1261.47	1982.23	1340.12	1599.12	1639.91	PF00025	PTHR24073,PTHR24073:SF570	KOG0092		K07889	GO:0005525	AT4G19640.1	ARA-7,ARA7,ATRAB-F2B,ATRAB5B,ATRABF2B,RAB-F2B,RABF2B	Ras-related small GTP-binding family protein	LOC_Os12g43550.2		ras-related protein, putative, expressed	leaf-stem-rhiz	0.625061	0.103921	0.998843	0.632281	0.997829	-0.70023	NA	NA
Misin01G208700	102.349	110.826	114.296	117.342	118.948	148.921	101.734	172.773	228.913	183.288	249.665	199.614	200.242	184.976	274.714	213.293	241.358	230.379	304.99	251.103	293.823	183.617	PF00025	PTHR24073,PTHR24073:SF568	KOG0080	3.6.5.2	K07910	GO:0005525	AT5G03530.1	ATRAB,ATRAB ALPHA,ATRAB18B,ATRABC2A,RABC2A	RAB GTPase homolog C2A	LOC_Os10g31830.1		ras-related protein, putative, expressed	stem,rhiz	0.997051	-0.964144	0.965654	0.54979	0.797957	0.233939	NA	NA
Misin01G453400	44.1292	75.3503	52.2623	48.5206	48.3653	74.7412	38.4397	714.465	434.555	351.145	505.04	223.299	439.169	351.214	195.785	91.6454	1123.52	424.074	876.616	317.878	621.984	966.922	PF00025	PTHR24073,PTHR24073:SF350	KOG0087		K07904	GO:0005525	AT5G65270.1	AtRABA4a,RABA4a	RAB GTPase homolog A4A	LOC_Os10g23100.1		ras-related protein, putative, expressed	stem	1	-3.25039	0.999722	1.62633	0.00109018	-0.010611	NA	NA
Misin01G454200	38.5489	35.4903	29.7978	24.2603	36.1289	30.1575	41.6823	97.8455	35.2636	40.8295	30.8022	40.1756	27.936	25.3364	29.1236	31.9175	23.7358	36.8819	27.9687	33.6499	47.673	33.2162	PF00025	PTHR24073,PTHR24073:SF475	KOG0094		K07893	GO:0005525	AT2G44610.1	ATRAB6A,ATRABH1B,RAB6,RAB6A	Ras-related small GTP-binding family protein	LOC_Os03g09140.1		ras-related protein, putative, expressed	NA	NA	NA	NA	NA	NA	NA	NA	NA
Misin01G479200	365.395	326.567	388.868	369.647	335.777	357.79	430.693	355.686	324.419	303.48	298.884	302.899	317.808	298.623	278.992	339.798	425.847	335.616	473.672	423.833	464.777	367.128	PF00025	PTHR24073	KOG0092		K07889	GO:0005525	AT3G54840.1	ARA-6,ARA6,ATRAB5C,ATRABF1,RABF1	Ras-related small GTP-binding family protein	LOC_Os03g05740.1		ras-related protein, putative, expressed	leaf-stem-rhiz	0.316104	0.0629189	0.921373	0.29901	0.937731	-0.320359	NA	NA
Misin01G483000	50.9818	49.5669	31.5921	48.5374	54.2376	66.1278	55.9115	135.231	162.431	130.153	137.078	117.156	151.091	128.5	110.102	124.79	318.98	187.715	278.497	160.41	201.223	316.804	PF00025	PTHR24073,PTHR24073:SF568	KOG0080	3.6.5.2	K07910	GO:0005525	AT5G03530.1	ATRAB,ATRAB ALPHA,ATRAB18B,ATRABC2A,RABC2A	RAB GTPase homolog C2A	LOC_Os03g05280.1		ras-related protein, putative, expressed	stem,rhiz	0.99958	-1.79615	0.998107	1.31413	0.24988	-0.0993497	NA	NA
Misin02G012400	481.164	502.864	389.567	439.301	446.653	555.68	494.79	773.833	736.235	679.539	790.988	578.656	785.665	716.183	607.205	638.608	1144.03	803.29	1024.85	716.92	895.196	994.37	PF00025	PTHR24073,PTHR24073:SF561	KOG0078	3.6.5.2	K07901	GO:0005525	AT5G59840.1		Ras-related small GTP-binding family protein	LOC_Os03g60530.1		ras-related protein, putative, expressed	leaf-stem-rhiz	0.998574	-0.749349	0.996387	0.624374	0.100015	0.0254703	NA	NA
Misin02G016000	331.282	300.813	301.17	263.363	265.533	283.378	223.63	818.81	576.611	480.93	493.004	411.393	464.959	482.131	403.876	382.558	575.558	554.198	665.992	527.274	731.277	493.563	PF00025	PTHR24073,PTHR24073:SF484	KOG0087		K07904	GO:0005525	AT1G07410.1	ATRAB-A2B,ATRABA2B,RAB-A2B,RABA2b	RAB GTPase homolog A2B	LOC_Os03g60870.1		ras-related protein, putative, expressed	leaf-stem-rhiz	0.9987	-0.939049	0.985858	0.53734	0.873801	0.230104	NA	NA
Misin02G121800	1052.06	854.682	996.51	956.985	1279.35	1605.98	2736.55	1011.16	1135.31	1008.2	956.063	848.583	816.636	733.546	749.125	901.325	1708.57	1198.12	1716.98	1279.68	1604.89	1563.29	PF00025	PTHR24073,PTHR24073:SF570	KOG0092		K07889	GO:0005525	AT4G19640.1	ARA-7,ARA7,ATRAB-F2B,ATRAB5B,ATRABF2B,RAB-F2B,RABF2B	Ras-related small GTP-binding family protein	LOC_Os12g43550.2		ras-related protein, putative, expressed	leaf-stem-rhiz	0.947307	0.264149	0.993323	0.448549	0.997478	-0.669706	NA	NA
Misin02G201000	88.4332	102.556	91.7956	92.5944	87.2256	79.2263	60.1065	137.034	201.113	170.825	220.699	194.87	159.311	131.159	223.811	143.149	218.091	161.078	200.899	151.745	159.56	114.69	PF00025	PTHR24073,PTHR24073:SF568	KOG0080	3.6.5.2	K07910	GO:0005525	AT5G03530.1	ATRAB,ATRAB ALPHA,ATRAB18B,ATRABC2A,RABC2A	RAB GTPase homolog C2A	LOC_Os10g31830.1		ras-related protein, putative, expressed	stem,rhiz	0.997013	-1.0186	0.821127	0.289234	0.95506	0.500497	NA	NA
Misin02G449000	48.9473	66.8354	41.2583	40.307	36.4975	38.5151	31.9182	324.038	282.294	222.343	308.511	158.747	309.657	199.392	145.898	79.3222	564.836	260.398	467.403	210.138	356.065	283.845	PF00025	PTHR24073,PTHR24073:SF350	KOG0087		K07904	GO:0005525	AT5G65270.1	AtRABA4a,RABA4a	RAB GTPase homolog A4A	LOC_Os10g23100.1		ras-related protein, putative, expressed	stem	0.999987	-2.71735	0.997486	1.27482	0.701452	0.236866	NA	NA
Misin02G472600	481.336	371.344	417.364	406.71	403.288	454.599	501.42	457.984	395.577	364.325	333.643	359.811	373.761	365.946	307.575	323.526	512.114	412.23	589.423	500.779	550.217	493.693	PF00025	PTHR24073	KOG0092		K07889	GO:0005525	AT3G54840.1	ARA-6,ARA6,ATRAB5C,ATRABF1,RABF1	Ras-related small GTP-binding family protein	LOC_Os03g05740.1		ras-related protein, putative, expressed	leaf-stem-rhiz	0.225119	0.0474536	0.958403	0.366497	0.959202	-0.370229	NA	NA
Misin02G476600	54.6083	58.5153	54.2916	57.6493	80.2761	87.6494	69.2097	184.948	195.267	179.907	166.335	176.935	198.089	198.849	168.912	203.046	286.968	169.322	301.419	186.337	206.007	244.153	PF00025	PTHR24073,PTHR24073:SF568	KOG0080	3.6.5.2	K07910	GO:0005525	AT5G03530.1	ATRAB,ATRAB ALPHA,ATRAB18B,ATRABC2A,RABC2A	RAB GTPase homolog C2A	LOC_Os03g05280.1		ras-related protein, putative, expressed	stem,rhiz	0.999521	-1.62228	0.984014	0.783462	0.890299	0.35759	NA	NA
Misin03G057400	325.464	304.298	315.236	314.194	387.348	362.614	815.472	650.963	694.422	665.413	727.65	533.942	574.793	559.487	393.445	421.233	662.132	430.209	592.363	551.631	548.968	674.689	PF00025	PTHR24073,PTHR24073:SF561	KOG0078		K07901	GO:0005525	AT3G46060.3	ARA-3,ARA3,ATRAB8A,ATRABE1C,RAB8A	RAB GTPase homolog 8A	LOC_Os07g09680.1		ras-related protein, putative, expressed	leaf-stem-rhiz	0.985235	-0.502693	0.822954	0.185469	0.915546	0.249112	NA	NA
Misin03G072100	643.141	617.525	572.603	669.522	681.296	1184.76	1138.57	1048.07	972.859	1072.93	901.408	826.413	843.396	879.531	696.811	966.833	1240.54	907.762	1113.37	855.902	1071.73	1281.59	PF00025	PTHR24073,PTHR24073:SF541	KOG0078	3.6.5.2	K07901	GO:0005525	AT5G59840.1		Ras-related small GTP-binding family protein	LOC_Os07g13530.1		ras-related protein, putative, expressed	leaf-stem-rhiz	0.972473	-0.299351	0.973743	0.322694	0.110462	-0.0272314	NA	NA
Misin03G142100	40.8724	36.6566	43.7442	48.4363	56.8966	94.2572	54.3929	65.8012	54.9132	54.818	70.2793	47.4607	75.7239	65.3033	48.8137	28.8941	82.6343	47.8596	65.1869	62.563	69.6089	67.3402	PF00025	PTHR24073,PTHR24073:SF448	KOG0087		K07904	GO:0005525	AT5G60860.1	AtRABA1f,RABA1f	RAB GTPase homolog A1F	LOC_Os09g15790.1		ras-related protein, putative, expressed	NA	NA	NA	NA	NA	NA	NA	NA	NA
Misin03G269900	715.749	668.078	630.626	707.352	582.241	766.174	526.489	2004.92	1036.41	978.983	1151.96	958.693	955.668	1222.46	1018.05	1034.51	1244.34	1080.06	1461.33	1166.22	1418.54	1622.83	PF00025	PTHR24073,PTHR24073:SF474	KOG0094		K07893	GO:0005525	AT2G44610.1	ATRAB6A,ATRABH1B,RAB6,RAB6A	Ras-related small GTP-binding family protein	LOC_Os07g31370.1		ras-related protein, putative, expressed	leaf-stem-rhiz	0.999771	-0.899216	0.995064	0.502219	0.9408	0.237759	NA	NA
Misin03G338100	19.8407	17.3743	17.3743	19.0721	17.3743	20.5465	17.3743	35.5242	24.1051	31.9877	28.9997	44.3378	21.1389	24.9046	22.9366	30.3402	30.2614	22.8232	21.267	23.1258	19.9394	20.0929	PF00025	PTHR24073,PTHR24073:SF475	KOG0094		K07893	GO:0005525	AT2G44610.1	ATRAB6A,ATRABH1B,RAB6,RAB6A	Ras-related small GTP-binding family protein	LOC_Os07g31370.1		ras-related protein, putative, expressed	NA	NA	NA	NA	NA	NA	NA	NA	NA
Misin03G342700	126.622	149.11	130.183	131.321	122.402	120.643	91.8031	298.076	243.466	208.758	279.577	156.655	237.467	223.859	230.232	151.77	314.362	224.627	341.31	220.788	211.672	195.093	PF00025	PTHR24073,PTHR24073:SF430	KOG0087		K07904	GO:0005525	AT5G47520.1	AtRABA5a,RABA5a	RAB GTPase homolog A5A	LOC_Os07g44040.1		ras-related protein, putative, expressed	stem,rhiz	0.996247	-0.935016	0.936907	0.465065	0.868445	0.293946	NA	NA
Misin04G065200	521.756	364.002	440.574	451.904	640.469	823.458	3390.12	425.634	488.009	357.122	464.542	412.83	359.416	504.962	329.453	471.135	578.698	403.627	518.014	569.717	620.655	945.787	PF00025	PTHR24073,PTHR24073:SF561	KOG0078		K07901	GO:0005525	AT3G46060.3	ARA-3,ARA3,ATRAB8A,ATRABE1C,RAB8A	RAB GTPase homolog 8A	LOC_Os07g09680.1		ras-related protein, putative, expressed	leaf-stem-rhiz	0.997317	0.97563	0.55072	-0.120724	0.992159	-0.91904	NA	NA
Misin04G094700	610.508	555.451	452.436	481.807	553.79	796.261	519.765	1546.29	926.771	1052.06	911.122	828.299	897.621	1121.76	826.592	1252.15	1008.32	820.279	1057.87	758.892	1074.07	1443.19	PF00025	PTHR24073,PTHR24073:SF541	KOG0078	3.6.5.2	K07901	GO:0005525	AT5G59840.1		Ras-related small GTP-binding family protein	LOC_Os07g13530.1		ras-related protein, putative, expressed	leaf-stem-rhiz	0.999528	-0.866381	0.951507	0.291487	0.985925	0.405629	NA	NA
Misin04G102100	394.871	269.76	404.001	479.892	405.219	759.368	454.535	311.401	372.236	316.553	325.856	334.095	249.398	385.163	293.664	375.12	461.579	410.458	444.394	483.794	499.104	590.703	PF00025	PTHR24073,PTHR24073:SF564	KOG0087		K07904	GO:0005525	AT1G09630.1	ATRAB-A2A,ATRAB11C,ATRABA2A,RAB-A2A,RAB11c	RAB GTPase 11C	LOC_Os03g62600.1		ras-related protein, putative, expressed	leaf-stem-rhiz	0.887161	0.242486	0.92723	0.320911	0.977366	-0.516854	NA	NA
Misin04G102500	335.75	237.117	301.327	349.02	282.489	399.002	330.462	176.656	265.518	231.652	255.036	227.246	177.263	216.391	199.995	247.447	340.628	319.959	368.607	335.999	320.469	303.731	PF00025	PTHR24073,PTHR24073:SF564	KOG0087		K07904	GO:0005525	AT1G09630.1	ATRAB-A2A,ATRAB11C,ATRABA2A,RAB-A2A,RAB11c	RAB GTPase 11C	LOC_Os03g62600.1		ras-related protein, putative, expressed	leaf-stem-rhiz	0.917168	0.283209	0.910819	0.322722	0.977276	-0.56053	NA	NA
Misin04G142700	299.908	312.935	293.617	229.459	233.848	202.313	228.164	497.963	324.093	296.278	302.39	304.592	254.208	322.129	259.17	260.425	358.284	349.674	387.804	301.086	382.469	482.473	PF00025	PTHR24073,PTHR24073:SF437	KOG0087		K07904	GO:0005525	AT5G47960.1	ATRABA4C,RABA4C,SMG1	RAB GTPase homolog A4C	LOC_Os09g10940.1		ras-related protein, putative, expressed	leaf-stem-rhiz	0.971477	-0.413687	0.945736	0.386706	0.00509722	0.00470348	NA	NA
Misin04G255000	659.478	437.404	447.501	626.976	715.85	767.365	1379.75	108.546	147.559	122.987	111.719	114.436	119.216	119.929	103.865	131.327	247.546	279.454	256.895	270.262	443.539	307.097	PF00025	PTHR24073,PTHR24073:SF345	KOG0087		K07904	GO:0005525	AT1G01200.1	ATRAB-A3,ATRABA3,RABA3	RAB GTPase homolog A3	LOC_Os09g35860.1		ras-related protein, putative, expressed	leaf-stem-rhiz	1	1.93106	0.882453	-0.340775	1	-2.1392	NA	NA
Misin04G292300	600.173	527.524	506.796	527.576	446.269	521.124	445.961	1403.81	827.158	770.256	886.762	699.55	726.141	838.92	741.131	759.528	1095.15	893.698	1283.98	955.087	1194.16	1217.43	PF00025	PTHR24073,PTHR24073:SF474	KOG0094		K07893	GO:0005525	AT2G44610.1	ATRAB6A,ATRABH1B,RAB6,RAB6A	Ras-related small GTP-binding family protein	LOC_Os07g31370.1		ras-related protein, putative, expressed	leaf-stem-rhiz	0.999532	-0.901931	0.997734	0.649395	0.630737	0.101557	NA	NA
Misin04G369400	84.6514	84.1693	83.9826	98.6289	77.6198	59.772	53.3806	184.417	169.178	151.285	179.339	121.582	137.405	149.807	159.487	136.399	206.13	164.579	210.419	140.308	158.132	130.499	PF00025	PTHR24073,PTHR24073:SF430	KOG0087		K07904	GO:0005525	AT5G47520.1	AtRABA5a,RABA5a	RAB GTPase homolog A5A	LOC_Os07g44040.1		ras-related protein, putative, expressed	stem,rhiz	0.996994	-1.05223	0.930217	0.470805	0.897475	0.358915	NA	NA
Misin05G014300	520.629	576.766	452.014	609.459	997.581	931.545	1918.47	752.477	536.677	375.702	357.873	517.188	333.311	452.304	313.794	311.466	625.042	575.022	519.798	599.078	800.288	534.562	PF00025	PTHR24073,PTHR24073:SF502	KOG0394		K07897	GO:0005525	AT1G52280.1	AtRABG3d,RABG3d	RAB GTPase homolog G3D	LOC_Os01g12730.1		ras-related protein, putative, expressed	leaf-stem-rhiz	0.998105	0.782639	0.139317	-0.0335627	0.992134	-0.767878	NA	NA
Misin05G114500	385.594	226.439	298.522	232.031	224.394	229.101	217.417	182.781	174.773	181.856	167.831	155.996	145.447	102.446	166.123	191.949	163.653	131.755	154.38	173.619	128.168	119.152	PF00025	PTHR11711,PTHR11711:SF203				GO:0005525	AT4G02080.1	ASAR1,ATSAR2,ATSARA1C,SAR2	secretion-associated RAS super family 2	LOC_Os01g15010.1		miro, putative, expressed	leaf-stem-rhiz	0.995674	0.740905	0.955005	-0.49637	0.885404	-0.335283	NA	NA
Misin05G169000	1612.58	1407.76	1562.44	2252.26	3112.06	2834.02	11261.3	1399.28	2031.17	1909.01	1673.82	1758.7	1617.47	1932.52	1762.94	2183.71	3316.56	2456.77	3314.74	2477.32	3509.68	3021.12	PF00025	PTHR24073,PTHR24073:SF525	KOG0084		K07874	GO:0005525	AT4G17530.1	ATRAB1C,ATRABD2C,RAB1C	RAB GTPase homolog 1C	LOC_Os01g37800.1		ras-related protein, putative, expressed	leaf-stem-rhiz	0.993564	0.626138	0.933559	0.246069	0.998725	-0.863856	NA	NA
Misin05G222000	180.931	114.263	121.05	125.419	140.88	571.661	770.104	2423.4	110.25	199.694	1355.01	1612.11	85.9051	240.028	1553.04	100.065	80.3573	78.6265	57.4314	79.926	75.1002	204.415	PF00025	PTHR24073,PTHR24073:SF499	KOG0087		K07976	GO:0005525	AT5G60860.1	AtRABA1f,RABA1f	RAB GTPase homolog A1F	LOC_Os01g47730.1		ras-related protein, putative, expressed	leaf	0.986555	-0.885378	1	-2.68443	0.999555	2.07674	NA	NA
Misin05G233800	1474.65	1144.63	1384.44	1984.38	1448.14	1759.04	1450.29	1348.95	2004.66	2203.24	1868.89	1760.13	1508.61	1560.73	1805.16	1585.71	2011.55	2758.6	3461.95	2804.97	2972.13	1621.13	PF00025	PTHR24071	KOG0096	4.2.1.17	K07936	GO:0005525	AT5G55190.1	ATRAN3,RAN3	RAN GTPase 3	LOC_Os05g49890.1		ras-related protein, putative, expressed	leaf-stem-rhiz	0.996235	-0.437551	0.99969	0.655496	0.955939	-0.233797	NA	NA
Misin05G257200	175.045	180.727	168.981	131.561	150.158	121.899	217.594	289.592	167.944	136.532	172.718	155.906	203.192	186.961	173.646	178.548	220.885	185.141	203.064	156.557	214.224	198.806	PF00025	PTHR24073,PTHR24073:SF479	KOG0394		K07897	GO:0005525	AT4G09720.1	ATRABG3A,RABG3A	RAB GTPase homolog G3A	LOC_Os01g51700.1		ras-related protein, putative, expressed	leaf-stem-rhiz	0.816076	-0.219196	0.616206	0.162001	0.148381	0.0494672	NA	NA
Misin05G338000	25.7557	25.8845	23.288	34.423	33.5004	64.6547	42.3304	104.707	75.7043	90.5976	71.5463	87.8412	92.6679	113.977	87.7002	101.78	168.12	113.268	195.836	118.319	249.998	469.057	PF00025	PTHR24073,PTHR24073:SF582	KOG0087		K07976,K07904	GO:0005525	AT1G07410.1	ATRAB-A2B,ATRABA2B,RAB-A2B,RABA2b	RAB GTPase homolog A2B	LOC_Os01g62950.1		ras-related protein, putative, expressed	stem	0.999297	-1.98009	0.99885	1.68474	0.843547	-0.419499	NA	NA
Misin06G002800	690.13	696.06	626.676	771.742	727.836	1000.35	905.867	1273.1	829.266	708.721	521.782	948.241	594.365	675.226	533.099	640.163	1221.69	1066.92	1105.97	1078.64	1363.35	987.138	PF00025	PTHR24073,PTHR24073:SF502	KOG0394		K07897	GO:0005525	AT1G52280.1	AtRABG3d,RABG3d	RAB GTPase homolog G3D	LOC_Os01g12730.1		ras-related protein, putative, expressed	leaf-stem-rhiz	0.934387	-0.215249	0.997769	0.581047	0.963408	-0.343855	NA	NA
Misin06G163000	564.507	532.42	596.278	772.458	880.415	901.884	3103.28	503.536	756.544	641.095	593.718	632.419	699.606	787.509	630.164	733.438	1185.46	849.968	1228.44	992.705	1293.97	1066.72	PF00025	PTHR24073,PTHR24073:SF525	KOG0084		K07874	GO:0005525	AT4G17530.1	ATRAB1C,ATRABD2C,RAB1C	RAB GTPase homolog 1C	LOC_Os01g37800.1		ras-related protein, putative, expressed	leaf-stem-rhiz	0.94391	0.357842	0.971157	0.393711	0.99448	-0.712948	NA	NA
Misin06G206000	1279.35	1105.38	1448.16	1727.14	1265.22	1616.03	1419.69	1117.02	2416.07	2267.44	1885.89	1656.63	1306.02	1288.5	1305.13	1396.41	2251.11	2712.12	3771.47	3019.23	3069.36	1483.57	PF00025	PTHR24071	KOG0096	4.2.1.17	K07936	GO:0005525	AT5G55190.1	ATRAN3,RAN3	RAN GTPase 3	LOC_Os05g49890.1		ras-related protein, putative, expressed	leaf-stem-rhiz	0.997619	-0.534963	1	0.819218	0.971405	-0.324469	NA	NA
Misin06G221800	137.675	87.5797	92.2488	78.3544	103.142	234.458	454.011	3235.52	64.8804	108.072	993.828	870.484	60.2052	144.06	1049.89	58.3434	73.999	74.0305	71.5208	65.6856	88.843	301.41	PF00025	PTHR24073,PTHR24073:SF499	KOG0087		K07976	GO:0005525	AT5G60860.1	AtRABA1f,RABA1f	RAB GTPase homolog A1F	LOC_Os01g47730.1		ras-related protein, putative, expressed	NA	0.99605	-1.47822	0.996692	-2.13433	0.999544	2.33748	NA	NA
Misin06G335900	17.3743	20.2194	20.2239	19.1693	17.3743	23.4332	18.9677	28.8215	25.4458	30.2037	20.0453	28.0804	28.2542	25.9766	29.3817	24.9754	34.8456	31.7275	39.259	33.3535	34.4365	44.8114	PF00025	PTHR24073,PTHR24073:SF582	KOG0087			GO:0005525	AT3G46830.1	ATRAB-A2C,ATRAB11A,ATRABA2C,RAB-A2C,RABA2c	RAB GTPase homolog A2C	LOC_Os01g62950.1		ras-related protein, putative, expressed	NA	NA	NA	NA	NA	NA	NA	NA	NA
Misin07G244600	134.915	99.6134	110.103	85.066	75.0321	282.448	77.3588	2189.4	799.344	647.176	878.413	565.42	748.931	669.533	815.154	570.75	903.957	488.299	801.21	394.929	432.508	628.193	PF00025	PTHR24073,PTHR24073:SF394	KOG0087		K07904	GO:0005525	AT2G43130.1	ARA-4,ARA4,ATRAB11F,ATRABA5C,RABA5C	P-loop containing nucleoside triphosphate hydrolases superfamily protein	LOC_Os08g41340.1		ras-related protein, putative, expressed	stem,rhiz	1	-2.6243	0.513307	0.128626	0.999471	1.30835	NA	NA
Misin07G386800	653.169	530.642	548.572	602.94	658.478	563.978	1460.28	532.839	611.673	543.769	582.59	560.732	646.087	526.835	576.475	643.836	1111.91	630.792	973.185	777.122	978.558	686.159	PF00025	PTHR24073,PTHR24073:SF545	KOG0098	3.6.5.2	K07877	GO:0005525	AT4G17170.1	AT-RAB2,ATRAB-B1B,ATRAB2A,ATRABB1C,RAB-B1B,RAB2A,RABB1C	RAB GTPase homolog B1C	LOC_Os02g37420.1		ras-related protein, putative, expressed	leaf-stem-rhiz	0.35862	0.0691919	0.977806	0.419978	0.978278	-0.443343	NA	NA
Misin07G429900	192.735	129.068	135.748	174.851	170.793	405.275	286.023	708.276	206.434	144.101	210.113	193.388	173.657	227.791	196.956	144.342	266.179	149.545	201.797	214.623	269.086	456.793	PF00025	PTHR24073,PTHR24073:SF520	KOG0084		K07874	GO:0005525	AT1G02130.1	ARA-5,ARA5,ATRAB1B,ATRABD2A,RA-5,RABD2A	RAS 5	LOC_Os01g08450.1		ras-related protein, putative, expressed	leaf-stem-rhiz	0.734012	-0.204475	0.519907	0.153906	0.0972254	0.0443364	NA	NA
Misin07G430000	671.541	377.168	348.938	580.965	520.707	2290.5	1237.48	3636.97	460.198	409.883	1200.03	1158.23	461.628	856.578	1517.05	515.01	943.322	535.642	751.038	576.438	904.816	1972.96	PF00025	PTHR24073,PTHR24073:SF520	KOG0084		K07874	GO:0005525	AT1G02130.1	ARA-5,ARA5,ATRAB1B,ATRABD2A,RA-5,RABD2A	RAS 5	LOC_Os01g08450.1		ras-related protein, putative, expressed	leaf-stem-rhiz	0.884555	-0.259912	0.581093	-0.118899	0.90366	0.311455	NA	NA
Misin07G446700	17.3743	17.3743	17.3743	17.3743	17.3743	17.3743	17.3743	17.3743	17.3743	17.3743	17.3743	17.3743	17.3743	17.3743	17.3743	17.3743	17.3743	17.3743	17.3743	17.3743	17.3743	17.3743	PF00025	PTHR11711,PTHR11711:SF206	KOG0070			GO:0005525	AT5G14670.1	ARFA1B,ATARFA1B	ADP-ribosylation factor A1B	LOC_Os01g59790.1		ADP-ribosylation factor, putative, expressed	NA	NA	NA	NA	NA	NA	NA	NA	NA
Misin08G188000	325.373	237.426	283.454	359.739	484.952	534.653	1460.45	377.466	353.701	318.991	321.84	343.079	412.298	359.936	381.648	453.878	673.968	368.384	567.022	483.973	678.593	569.173	PF00025	PTHR24073,PTHR24073:SF545	KOG0098	3.6.5.2	K07877	GO:0005525	AT4G17170.1	AT-RAB2,ATRAB-B1B,ATRAB2A,ATRABB1C,RAB-B1B,RAB2A,RABB1C	RAB GTPase homolog B1C	LOC_Os02g37420.1		ras-related protein, putative, expressed	leaf-stem-rhiz	0.868653	0.284309	0.92368	0.332191	0.977851	-0.571146	NA	NA
Misin08G227200	359.019	274.487	247.191	360.662	342.572	680.551	746.161	745.474	321.078	265.148	360.375	350.248	310.475	410.915	323.465	327.549	550.761	331.235	445.915	422.898	602.105	874.96	PF00025	PTHR24073,PTHR24073:SF520	KOG0084		K07874	GO:0005525	AT1G02130.1	ARA-5,ARA5,ATRAB1B,ATRABD2A,RA-5,RABD2A	RAS 5	LOC_Os01g08450.1		ras-related protein, putative, expressed	leaf-stem-rhiz	0.0296905	-0.0162757	0.949478	0.41216	0.932459	-0.355078	NA	NA
Misin08G227400	360.022	205.051	197.343	335.919	351.473	1499.54	689.5	1651.92	248.594	184.967	417.359	311.724	280.586	386.867	406.665	167.548	448.188	281.62	376.152	329.798	441.328	789.456	PF00025	PTHR24073,PTHR24073:SF520	KOG0084		K07874	GO:0005525	AT1G02130.1	ARA-5,ARA5,ATRAB1B,ATRABD2A,RA-5,RABD2A	RAS 5	LOC_Os01g08450.1		ras-related protein, putative, expressed	leaf-stem-rhiz	0.794689	0.256995	0.544307	-0.131431	0.399162	-0.127683	NA	NA
Misin10G085800	17.3743	17.3743	17.3743	17.3743	19.1265	19.6576	41.0345	21.7874	17.3743	18.7708	17.3743	17.3743	17.3743	18.6742	17.3743	17.3743	17.3743	17.3743	17.3743	17.3743	18.5007	17.3743	PF00025	PTHR11711,PTHR11711:SF195				GO:0005525	AT4G02080.1	ASAR1,ATSAR2,ATSARA1C,SAR2	secretion-associated RAS super family 2	LOC_Os01g15010.1		miro, putative, expressed	NA	NA	NA	NA	NA	NA	NA	NA	NA
Misin10G145900	152.007	123.119	120.621	121.118	150.467	154.788	182.96	255.974	150.219	147.13	156.253	145.101	139.341	159.071	154.022	104.941	238.035	165.065	241.672	160.303	238.597	246.517	PF00025	PTHR11711,PTHR11711:SF31				GO:0005525	AT3G22950.1	ARFC1,ATARFC1	ADP-ribosylation factor C1	LOC_Os11g37640.1		ADP-ribosylation factor, putative, expressed	leaf-stem-rhiz	0.910803	-0.317066	0.954617	0.503656	0.659472	-0.181801	NA	NA
Misin11G088200	29.1577	22.58	30.0922	25.9228	29.1674	39.7013	33.4956	46.2883	58.0788	53.4088	68.1585	41.5645	76.4217	47.6848	37.3542	27.542	58.6105	26.2402	33.622	28.583	26.9447	36.9543	PF00025	PTHR24073,PTHR24073:SF497	KOG0084	3.6.5.2	K07874	GO:0005525	AT3G11730.1	ATFP8,ATRABD1,RABD1	Ras-related small GTP-binding family protein	LOC_Os05g01490.1		ras-related protein, putative, expressed	NA	NA	NA	NA	NA	NA	NA	NA	NA
Misin11G108800	441.179	376.519	425.864	642.588	1173.64	1901.88	4246.75	511.27	543.926	528.559	431.524	514.852	474.928	564.112	447.085	511.081	755.214	610.583	896.668	781.755	1109.22	925.233	PF00025	PTHR24073,PTHR24073:SF545	KOG0098	3.6.5.2	K07877	GO:0005525	AT4G17170.1	AT-RAB2,ATRAB-B1B,ATRAB2A,ATRABB1C,RAB-B1B,RAB2A,RABB1C	RAB GTPase homolog B1C	LOC_Os02g37420.1		ras-related protein, putative, expressed	leaf-stem-rhiz	0.998895	1.08914	0.143275	-0.037506	0.997816	-1.15221	NA	NA
Misin12G113700	727.357	524.447	696.954	1152.59	1948.77	3303.02	11723	652.972	668.663	603.075	533.416	686.978	541.192	773.077	633.248	853.797	993.872	831.631	1212.5	1154.01	1489.8	1614.06	PF00025	PTHR24073,PTHR24073:SF545	KOG0098	3.6.5.2	K07877	GO:0005525	AT4G17170.1	AT-RAB2,ATRAB-B1B,ATRAB2A,ATRABB1C,RAB-B1B,RAB2A,RABB1C	RAB GTPase homolog B1C	LOC_Os02g37420.1		ras-related protein, putative, expressed	leaf-stem-rhiz	0.999944	1.75764	0.943302	-0.44022	0.999772	-1.70033	NA	NA
Misin13G084600	467.194	546.208	465.149	426.684	478.782	406.392	362.323	495.225	444.891	464.62	463.507	359.694	472.665	375.709	385.543	301.073	656.052	595.708	663.02	567.678	589.872	626.214	PF00025	PTHR11485	KOG0090		K12272	GO:0005525	AT5G05670.2		signal recognition particle binding	LOC_Os08g41250.1		signal recognition particle receptor subunit beta, putative, expressed	leaf-stem-rhiz	0.823272	-0.15875	0.988954	0.520246	0.949147	-0.33262	NA	NA
Misin14G003700	382.124	333.55	297.387	298.154	294.091	263.995	177.059	322.702	379.781	328.489	373.059	301.057	377.7	281.191	255.497	231.834	380.094	359.742	355.659	315.491	311.396	342.86	PF00025	PTHR11485	KOG0090		K12272	GO:0005525	AT5G05670.1		signal recognition particle binding	LOC_Os08g41250.2		signal recognition particle receptor subunit beta, putative, expressed	leaf-stem-rhiz	0.796856	-0.175257	0.755747	0.172008	0.00525787	0.00451371	NA	NA
Misin14G106600	373.765	272.581	234.729	261.461	221.684	465.131	314.06	3144.22	966.523	986.654	1306.48	905.334	938.224	949.027	1026.91	1262.81	914.268	724.749	993.632	579.073	618.343	447.411	PF00025	PTHR24073,PTHR24073:SF394	KOG0087		K07904	GO:0005525	AT2G31680.1	AtRABA5d,RABA5d	RAB GTPase homolog A5D	LOC_Os08g41340.1		ras-related protein, putative, expressed	leaf-stem-rhiz	1	-1.77119	0.904525	-0.277598	0.999892	1.35266	NA	NA
Misin15G193200	477.029	317.801	351.47	562.532	587.34	2012.9	1784.16	1040.29	373.712	385.838	411.265	450.093	376.085	644.807	611.451	507.786	629.082	459.733	624.335	587.695	693.97	1218.07	PF00025	PTHR24073,PTHR24073:SF570	KOG0092		K07889	GO:0005525	AT4G19640.1	ARA-7,ARA7,ATRAB-F2B,ATRAB5B,ATRABF2B,RAB-F2B,RABF2B	Ras-related small GTP-binding family protein	LOC_Os12g43550.2		ras-related protein, putative, expressed	leaf-stem-rhiz	0.987282	0.57963	0.045187	0.0280335	0.980959	-0.594051	NA	NA
Misin16G012000	324.468	179.95	163.426	364.562	363.239	814.363	786.301	748.132	51.8504	81.9534	131.039	192.979	43.2138	126.922	128.03	53.7249	84.3699	174.568	99.1623	334.116	404.787	312.257	PF00025	PTHR24073,PTHR24073:SF564	KOG0087		K07904	GO:0005525	AT1G09630.1	ATRAB-A2A,ATRAB11C,ATRABA2A,RAB-A2A,RAB11c	RAB GTPase 11C	LOC_Os03g62600.1		ras-related protein, putative, expressed	leaf	0.998874	1.15488	0.795375	-0.288453	0.979431	-0.986959	NA	NA
Misin16G101200	262.727	260.801	226.616	277.347	247.219	242.409	428.549	386.852	771.933	435.558	575.967	314.644	442.389	361.828	242.62	207.576	984.485	561.487	833.523	547.08	685.552	534.625	PF00025	PTHR24073,PTHR24073:SF600	KOG0087		K07904	GO:0005525	AT1G07410.1	ATRAB-A2B,ATRABA2B,RAB-A2B,RABA2b	RAB GTPase homolog A2B	LOC_Os05g20050.1		ras-related protein, putative, expressed	leaf-stem-rhiz	0.997646	-0.915069	0.998839	0.951708	0.742193	-0.190447	NA	NA
Misin16G104900	167.162	131.424	202.876	149.786	195.79	240.416	383.668	144.749	191.806	159.116	142.649	194.603	199.574	192.719	174.313	224.823	198.234	152.273	163.839	170.511	239.84	209.293	PF00025	PTHR24073,PTHR24073:SF509	KOG0088,KOG0092	3.6.5.2	K07890	GO:0005525	AT4G19640.1	ARA-7,ARA7,ATRAB-F2B,ATRAB5B,ATRABF2B,RAB-F2B,RABF2B	Ras-related small GTP-binding family protein	LOC_Os05g27530.1		ras-related protein, putative, expressed	leaf-stem-rhiz	0.772391	0.219426	0.144119	-0.0435249	0.635439	-0.163974	NA	NA
Misin16G165500	424.357	378.393	393.567	422.181	424.009	488.898	525.922	659.025	559.685	453.806	600.213	400.54	537.853	505.547	278.687	238.725	963.442	629.033	988.55	724.454	751.45	964.165	PF00025	PTHR24073,PTHR24073:SF541	KOG0078	3.6.5.2	K07901	GO:0005525	AT3G46060.1	ARA-3,ARA3,ATRAB8A,ATRABE1C,RAB8A	RAB GTPase homolog 8A	LOC_Os05g38630.2		ras-related protein, putative, expressed	leaf-stem-rhiz	0.987844	-0.488846	0.998986	0.871643	0.962893	-0.416281	NA	NA
Misin16G201100	1728.58	1575.98	1518.18	1916.75	2129.81	2386.34	5527.26	1837.9	1937.4	1604.74	1561.49	1385.19	1390.9	1528.6	1433.53	1649.62	3160.83	2250.95	2980.85	2279.76	2789.75	2880.96	PF00025	PTHR24073,PTHR24073:SF375	KOG0394		K07897	GO:0005525	AT3G18820.1	ATRAB7B,ATRABG3F,RAB71,RAB7B,RABG3F	RAB GTPase homolog G3F	LOC_Os05g44050.1		ras-related protein, putative, expressed	leaf-stem-rhiz	0.948727	0.254093	0.998191	0.480429	0.999433	-0.692887	NA	NA
Misin16G201200	24.1522	43.5866	28.3925	20.9303	29.791	22.5195	26.445	145.571	110.151	123.442	173.737	60.0295	161.43	130.981	90.1575	38.0764	448.686	224.849	417.63	114.658	196.716	111.908	PF00025	PTHR24073,PTHR24073:SF544	KOG0087		K07904	GO:0005525	AT4G18800.1	ATHSGBP,ATRAB11B,ATRABA1D,RABA1d	RAB GTPase homolog A1D	LOC_Os05g44070.1		ras-related protein, putative, expressed	stem	0.999856	-2.64309	0.997771	1.70266	0.51193	-0.221228	NA	NA
Misin16G214400	136.949	65.7916	148.588	93.0352	112.834	68.5618	171.187	23.0868	17.3743	20.8045	22.8799	20.1428	19.5705	22.6953	26.401	22.3743	20.3275	23.5717	23.8825	31.9074	27.8219	20.6937	PF00025	PTHR24073,PTHR24073:SF479	KOG0394		K07897	GO:0005525	AT1G22740.1	ATRABG3B,RAB7,RAB75,RABG3B	RAB GTPase homolog G3B	LOC_Os05g46000.1		ras-related protein, putative, expressed	NA	1	2.3437	0.986023	-1.32624	0.997354	-1.74773	NA	NA
Misin16G243100	4986.34	3450.87	3724.06	4169.5	3482.03	4909.88	3444.8	5816.47	7194.17	6642.02	5649.06	5271.5	6321.91	5170.14	6555.83	8021.56	5158.34	6214.27	6190.92	4669.26	6562.16	3892.73	PF00025	PTHR24071	KOG0096	4.2.1.17	K07936	GO:0005525	AT5G55190.1	ATRAN3,RAN3	RAN GTPase 3	LOC_Os05g49890.1		ras-related protein, putative, expressed	leaf-stem-rhiz	0.999964	-0.555348	0.306688	0.0288762	0.999539	0.41708	NA	NA
Misin17G004000	96.9577	170.471	124.226	74.9927	64.4675	43.3869	66.9806	286.421	354.598	305.891	372.484	194.982	310.244	275.272	212.496	157.205	793.497	398.65	655.21	272.432	312.887	240.322	PF00025	PTHR24073,PTHR24073:SF484	KOG0087		K07904	GO:0005525	AT1G09630.1	ATRAB-A2A,ATRAB11C,ATRABA2A,RAB-A2A,RAB11c	RAB GTPase 11C	LOC_Os05g01480.1		ras-related protein, putative, expressed	stem,rhiz	0.999802	-1.9669	0.99748	1.1923	0.299092	0.0934795	NA	NA
Misin17G109900	144.693	145.45	189.147	167.212	183.679	226.834	234.423	182.628	183.533	176.159	174.291	162.502	187.931	187.722	145.405	195.9	191.456	175.116	239.194	214.346	283.965	255.45	PF00025	PTHR24073,PTHR24073:SF509	KOG0088,KOG0092	3.6.5.2	K07890	GO:0005525	AT4G19640.1	ARA-7,ARA7,ATRAB-F2B,ATRAB5B,ATRABF2B,RAB-F2B,RABF2B	Ras-related small GTP-binding family protein	LOC_Os05g27530.1		ras-related protein, putative, expressed	leaf-stem-rhiz	0.344046	-0.0797512	0.890704	0.322372	0.774863	-0.212323	NA	NA
Misin17G115400	222.646	244.083	244.411	258.75	225.448	222.751	339.042	320.056	768.772	436.39	607.201	323.53	374.215	303.244	222.124	222.826	862.862	531.382	770.117	470.141	620.128	498.349	PF00025	PTHR24073,PTHR24073:SF600	KOG0087		K07904	GO:0005525	AT1G07410.1	ATRAB-A2B,ATRABA2B,RAB-A2B,RABA2b	RAB GTPase homolog A2B	LOC_Os05g20050.1		ras-related protein, putative, expressed	leaf-stem-rhiz	0.998223	-0.959327	0.998133	0.899248	0.446905	-0.108282	NA	NA
Misin17G161800	322.879	398.617	348.585	357.14	338.445	357.362	501.107	738.324	885.963	743.584	839.532	577.221	631.406	589.394	384.732	365.155	1260.26	845.191	1291.31	825.148	858.327	1037.69	PF00025	PTHR24073,PTHR24073:SF541	KOG0078	3.6.5.2	K07901	GO:0005525	AT3G46060.2	ARA-3,ARA3,ATRAB8A,ATRABE1C,RAB8A	RAB GTPase homolog 8A	LOC_Os05g38630.2		ras-related protein, putative, expressed	leaf-stem-rhiz	0.999541	-1.08284	0.999746	0.953913	0.441899	-0.0879439	NA	NA
Misin17G200200	2127.66	1678.64	1664.2	1869.19	1824.15	1965.48	3129.7	2853.65	2126.53	1971.1	1880.84	1787.29	1833.52	1977.23	2195.69	2297.82	3403.57	2488.25	3551.34	2450.57	3063.86	3113.76	PF00025	PTHR24073,PTHR24073:SF375	KOG0394		K07897	GO:0005525	AT3G18820.1	ATRAB7B,ATRABG3F,RAB71,RAB7B,RABG3F	RAB GTPase homolog G3F	LOC_Os05g44050.1		ras-related protein, putative, expressed	leaf-stem-rhiz	0.986736	-0.263286	0.999717	0.532473	0.976991	-0.254471	NA	NA
Misin17G200400	17.3743	40.6088	20.5519	20.8332	24.2614	25.0781	31.3568	266.222	165.712	129.08	192.808	63.6641	186.612	149.073	92.5695	36.4565	656.399	231.45	617.588	156.559	238.517	323.811	PF00025	PTHR24073,PTHR24073:SF544	KOG0087		K07904	GO:0005525	AT4G18800.1	ATHSGBP,ATRAB11B,ATRABA1D,RABA1d	RAB GTPase homolog A1D	LOC_Os05g44070.1		ras-related protein, putative, expressed	stem	1	-3.22628	0.999683	2.00325	0.809981	-0.405868	NA	NA
Misin17G216200	147.027	78.082	143.341	90.9975	110.978	72.3649	178.581	17.3743	18.9433	20.1363	17.3743	18.7901	18.9427	18.8302	21.6482	19.4448	24.3522	25.489	22.324	31.1433	24.2108	22.8505	PF00025	PTHR24073,PTHR24073:SF479	KOG0394		K07897	GO:0005525	AT1G22740.1	ATRABG3B,RAB7,RAB75,RABG3B	RAB GTPase homolog G3B	LOC_Os05g46000.1		ras-related protein, putative, expressed	NA	1	2.4751	0.985307	-1.30008	0.997909	-1.97029	NA	NA
Misin17G242000	295.163	259.263	255.286	239.286	216.678	350.836	238.134	924.386	289.916	297.512	362.868	327.167	290.996	361.933	289.421	244.565	439.342	363.232	437.521	315.557	510.097	508.716	PF00025	PTHR24073,PTHR24073:SF553	KOG0087		K07904	GO:0005525	AT5G60860.1	AtRABA1f,RABA1f	RAB GTPase homolog A1F	LOC_Os05g48980.1		ras-related protein, putative, expressed	leaf-stem-rhiz	0.987746	-0.583867	0.929307	0.382408	0.577603	0.13521	NA	NA
Misin17G250500	3946.94	2849.79	3155.85	4150.59	3239.1	5835.3	4661.3	4718.35	4825.58	4693.03	4312.27	3724.14	4228.42	3876.66	3867.25	5524.63	4603.84	5672.35	6605.53	4744.39	6203.97	4702.23	PF00025	PTHR24071	KOG0096	4.2.1.17	K07936	GO:0005525	AT5G55190.1	ATRAN3,RAN3	RAN GTPase 3	LOC_Os05g49890.1		ras-related protein, putative, expressed	leaf-stem-rhiz	0.992912	-0.257111	0.998842	0.349732	0.847982	-0.0862461	NA	NA
Misin18G162100	592.339	552.158	490.846	478.577	464.575	901.389	773.153	896.212	840.268	809.93	834.505	686.277	748.148	665.18	597.109	822.68	859.872	842.796	990.149	737.971	904.526	867.71	PF00025	PTHR24073,PTHR24073:SF432	KOG0087		K07904	GO:0005525	AT4G18800.1	ATHSGBP,ATRAB11B,ATRABA1D,RABA1d	RAB GTPase homolog A1D	LOC_Os06g35814.1		ras-related protein, putative, expressed	leaf-stem-rhiz	0.986535	-0.402739	0.964781	0.308615	0.465221	0.0668196	NA	NA
Misin18G180800	148.988	91.3895	155.426	433.125	426.465	410.062	840.531	85.7168	72.758	61.809	52.067	89.2053	53.6233	67.319	73.3543	99.0938	74.7328	121.333	145.869	237.555	191.101	174.949	PF00025	PTHR24071,PTHR24071:SF5	KOG0096	4.2.1.17	K07936	GO:0005525	AT5G55190.1	ATRAN3,RAN3	RAN GTPase 3	LOC_Os06g39875.1		ras-related protein, putative, expressed	NA	0.999948	1.79915	0.827663	-0.342505	0.999357	-1.89196	NA	NA
Misin18G238200	17.3743	17.3743	21.7444	17.3743	17.3743	17.3743	19.2221	17.3743	17.3743	17.3743	17.3743	17.3743	17.3743	17.3743	17.3743	17.3743	19.3887	17.3743	17.3743	20.8654	21.4333	17.3743	PF00025	PTHR24073,PTHR24073:SF501	KOG0092		K07889	GO:0005525	AT5G45130.1	ATRAB-F2A,ATRAB5A,ATRABF2A,RAB-F2A,RAB5A,RABF2A,RHA1	RAB homolog 1	LOC_Os06g47260.2		ras-related protein, putative, expressed	NA	NA	NA	NA	NA	NA	NA	NA	NA
Misin18G265800	110.209	48.4299	79.2883	103.709	174.465	157.95	233.922	44.0629	170.172	55.0328	87.9051	32.9205	71.2923	55.2416	31.3828	27.6158	119.2	46.0154	71.7271	85.1409	72.6431	41.8761	PF00025	PTHR24073,PTHR24073:SF345	KOG0087		K07904	GO:0005525	AT1G01200.1	ATRAB-A3,ATRABA3,RABA3	RAB GTPase homolog A3	LOC_Os09g35860.1		ras-related protein, putative, expressed	NA	0.994518	0.987231	0.833377	-0.36426	0.950336	-0.713482	NA	NA
Misin19G156300	612.443	560.369	546.785	539.884	619.227	2870.89	1151.42	2804.77	967.275	897.989	1133.37	957.198	864.749	1314.55	1109	1085.57	1205.35	1051.79	1465.16	900.058	1423.44	1977.44	PF00025	PTHR24073,PTHR24073:SF432	KOG0087		K07904	GO:0005525	AT4G18800.1	ATHSGBP,ATRAB11B,ATRABA1D,RABA1d	RAB GTPase homolog A1D	LOC_Os06g35814.1		ras-related protein, putative, expressed	leaf-stem-rhiz	0.955567	-0.342706	0.906735	0.231102	0.533994	0.0885839	NA	NA
Misin19G222400	22.2235	19.735	19.0481	20.8671	22.4336	19.3473	19.7431	18.9316	24.1008	20.6246	20.3673	21.5817	18.8078	21.0306	17.3743	17.3743	21.1878	19.9165	17.3743	23.1758	23.4529	20.4616	PF00025	PTHR24073,PTHR24073:SF345	KOG0087			GO:0005525	AT5G47960.1	ATRABA4C,RABA4C,SMG1	RAB GTPase homolog A4C	LOC_Os06g50060.1		ras-related protein, putative, expressed	NA	NA	NA	NA	NA	NA	NA	NA	NA
Misin19G253100	17.3743	17.3743	17.3743	17.3743	17.3743	17.3743	18.9677	22.6149	18.9433	23.6107	17.3743	17.3743	19.5705	19.5303	20.7732	17.3743	30.3085	20.1163	21.8917	22.2951	17.3743	20.613	PF00025	PTHR24073,PTHR24073:SF501	KOG0092		K07889	GO:0005525	AT4G19640.1	ARA-7,ARA7,ATRAB-F2B,ATRAB5B,ATRABF2B,RAB-F2B,RABF2B	Ras-related small GTP-binding family protein	LOC_Os06g47260.2		ras-related protein, putative, expressed	NA	NA	NA	NA	NA	NA	NA	NA	NA
MisinT001500	342.93	351.792	341.52	394.946	307.819	384.446	355.945	458.721	542.113	485.387	505.479	410.861	336.91	359.299	357.132	416.989	601.969	513.51	649.48	485.549	484.875	509.082	PF00025	PTHR24073,PTHR24073:SF598	KOG0080	3.6.5.2	K07910	GO:0005525	AT1G43890.2	ATRAB-C1,ATRAB18,ATRABC1,RAB18,RAB18-1,RABC1	RAB GTPASE HOMOLOG B18	LOC_Os10g31830.1		ras-related protein, putative, expressed	leaf-stem-rhiz	0.983875	-0.421326	0.975911	0.442249	0.13339	-0.0406747	NA	NA
MisinT003200	807.823	852.748	824.529	924.584	781.661	892.087	1003.53	1350.39	1524.08	1425.64	1397.76	1241.85	968.869	1034.48	1079.56	1324.6	1680.95	1438.22	1669.84	1333.74	1350.76	1452.91	PF00025	PTHR24073,PTHR24073:SF598	KOG0080	3.6.5.2	K07910	GO:0005525	AT1G43890.2	ATRAB-C1,ATRAB18,ATRABC1,RAB18,RAB18-1,RABC1	RAB GTPASE HOMOLOG B18	LOC_Os10g31830.1		ras-related protein, putative, expressed	leaf-stem-rhiz	0.999296	-0.634882	0.996225	0.442616	0.813883	0.116706	NA	NA
MisinT283100	235.999	179.738	168.996	165.433	206.676	393.872	342.362	218.124	145.902	125.954	144.95	151.893	144.484	170.905	191.775	204.851	178.259	161.423	162.431	155.477	193.156	198.537	PF00025	PTHR24073,PTHR24073:SF586	KOG0394		K07897	GO:0005525	AT4G09720.1	ATRABG3A,RABG3A	RAB GTPase homolog G3A	LOC_Os01g51700.1		ras-related protein, putative, expressed	leaf-stem-rhiz	0.975971	0.528159	0.731109	-0.193015	0.894837	-0.346665	NA	NA
MisinT335100	98.5707	72.5187	82.6766	88.47	107.446	258.547	195.833	71.0128	62.7877	53.0232	76.1402	47.0288	73.7175	76.1181	48.4201	30.6325	125.643	70.8878	81.0468	80.5556	90.6223	97.8637	PF00025	PTHR24073,PTHR24073:SF448	KOG0087		K07904	GO:0005525	AT5G60860.1	AtRABA1f,RABA1f	RAB GTPase homolog A1F	LOC_Os09g15790.1		ras-related protein, putative, expressed	NA	0.990032	0.866959	6.7e-06	0.0086312	0.979112	-0.91141	NA	NA
Misin01G402600	30.1593	31.0313	33.9203	38.4779	37.6113	43.6435	30.0722	43.4961	31.8825	38.7661	87.6998	57.1676	36.3393	30.8453	75.3087	17.3743	48.5311	50.8008	86.8176	66.8241	48.6278	72.7478	PF00026	PTHR13683,PTHR13683:SF300	KOG1339	3.4.23.12		GO:0006508,GO:0004190	AT2G39710.1		Eukaryotic aspartyl protease family protein	LOC_Os03g16500.1		aspartic proteinase nepenthesin precursor, putative, expressed	NA	NA	NA	NA	NA	NA	NA	NA	NA
Misin02G270200	17.3743	17.3743	17.3743	17.3743	17.3743	17.3743	17.3743	18.89	17.3743	17.3743	17.3743	17.3743	17.3743	17.3743	17.3743	17.3743	17.3743	17.3743	17.3743	17.3743	17.3743	17.3743	PF00026	PTHR13683,PTHR13683:SF352	KOG1339	3.4.23.12		GO:0006508,GO:0004190	AT2G03200.1		Eukaryotic aspartyl protease family protein	LOC_Os08g36530.1		aspartic proteinase nepenthesin precursor, putative, expressed	NA	NA	NA	NA	NA	NA	NA	NA	NA
Misin02G363200	41.928	36.1643	37.9631	38.1709	34.8769	47.6401	58.2803	47.552	31.9568	41.0517	34.2337	39.6957	26.9088	39.3298	32.3301	37.0748	27.4694	31.1926	28.5844	29.3952	33.1767	30.7604	PF00026	PTHR13683,PTHR13683:SF297	KOG1339	3.4.23.12		GO:0006508,GO:0004190	AT2G03200.1		Eukaryotic aspartyl protease family protein	LOC_Os03g20210.1		aspartic proteinase nepenthesin precursor, putative, expressed	NA	NA	NA	NA	NA	NA	NA	NA	NA
Misin02G411200	42.4318	27.0788	34.68	49.7594	37.7666	54.9661	25.3641	29.9249	27.8726	32.0103	34.7109	37.3167	33.4052	33.1907	38.6911	20.8443	33.6211	35.3695	56.2814	50.3049	33.3584	33.9383	PF00026	PTHR13683,PTHR13683:SF300	KOG1339	3.4.23.12		GO:0006508,GO:0004190	AT2G39710.1		Eukaryotic aspartyl protease family protein	LOC_Os03g16500.1		aspartic proteinase nepenthesin precursor, putative, expressed	NA	NA	NA	NA	NA	NA	NA	NA	NA
Misin03G174200	19.8407	23.9988	21.1688	19.9054	21.3215	22.5195	22.5984	52.4273	71.1675	111.997	178.578	58.2851	153.383	95.4534	64.9976	25.3839	163.203	32.7758	40.1915	37.1638	29.9196	46.9374	PF00026	PTHR13683,PTHR13683:SF263		3.4.23.12		GO:0006508,GO:0004190	AT1G79720.1		Eukaryotic aspartyl protease family protein	LOC_Os09g25570.1		aspartic proteinase, putative, expressed	NA	0.998592	-1.84887	0.0713468	-0.0627328	0.980416	1.21076	NA	NA
Misin03G231800	971.136	864.059	643.685	371.398	549.335	769.872	539.867	2313.48	478.597	660.135	593.889	1129.57	633.808	1737.68	1578.27	1565.16	459.769	756.884	394.472	543.257	979.057	3600.54	PF00026	PTHR13683,PTHR13683:SF232	KOG1339	3.4.23.12		GO:0006508,GO:0004190	AT4G35880.1		Eukaryotic aspartyl protease family protein	LOC_Os09g37012.1		eukaryotic aspartyl protease domain containing protein, expressed	leaf-stem-rhiz	0.997104	-0.808644	0.731714	0.218507	0.966932	0.431651	NA	NA
Misin03G284300	19.5642	17.3743	19.495	17.3743	19.1265	22.0087	18.9677	45.1025	21.7699	27.5392	31.318	31.382	25.6545	26.3841	33.8586	17.3743	22.8778	21.8539	20.0782	17.3743	21.6469	29.3978	PF00026	PTHR13683,PTHR13683:SF324	KOG1339	3.4.23.12		GO:0006508,GO:0004190	AT2G03200.1		Eukaryotic aspartyl protease family protein	LOC_Os07g34940.1		aspartic proteinase nepenthesin-1 precursor, putative, expressed	NA	NA	NA	NA	NA	NA	NA	NA	NA
Misin03G284400	238.675	63.7467	60.1523	150.389	80.0177	985.006	154.507	2493	33.5953	59.4097	254.267	456.393	34.6357	130.123	647.825	27.5797	74.7968	48.6182	34.5423	49.1348	55.0879	531.485	PF00026	PTHR13683,PTHR13683:SF324	KOG1339	3.4.23.12		GO:0006508,GO:0004190	AT2G03200.1		Eukaryotic aspartyl protease family protein	LOC_Os07g34940.1		aspartic proteinase nepenthesin-1 precursor, putative, expressed	NA	0.77123	-0.356762	0.983048	-1.4967	0.983631	1.21681	NA	NA
Misin03G298500	262.995	199.932	172.947	158.514	131.536	485.598	699.122	2347.42	261.056	571.278	1857.43	3007.64	79.2858	277.833	2200.4	139.405	347.2	259.168	162.718	237.416	214.518	461.126	PF00026	PTHR13683,PTHR13683:SF250	KOG1339	3.4.23.12		GO:0006508,GO:0004190	AT3G59080.1		Eukaryotic aspartyl protease family protein	LOC_Os02g21040.1		aspartic proteinase nepenthesin precursor, putative, expressed	leaf,stem	0.998572	-1.43373	0.996279	-1.5415	0.999999	2.02051	NA	NA
Misin04G185100	17.3743	20.2194	21.4832	30.8647	19.9903	25.0256	17.3743	62.0145	63.2782	93.1261	157.456	50.9387	151.711	111.902	83.0791	33.021	137.076	42.7387	67.1476	66.5393	45.6045	45.9434	PF00026	PTHR13683,PTHR13683:SF263	KOG1339	3.4.23.12		GO:0006508,GO:0004190	AT1G79720.1		Eukaryotic aspartyl protease family protein	LOC_Os09g25570.1		aspartic proteinase, putative, expressed	NA	0.999184	-1.88696	0.251293	0.15162	0.978997	1.04365	NA	NA
Misin04G205800	17.3743	19.735	21.1688	22.6281	19.0949	20.9812	18.9677	33.7081	22.0817	26.2937	36.4799	21.5817	27.3283	18.6742	26.912	17.3743	36.0195	32.8759	30.37	27.9838	25.1538	24.6819	PF00026	PTHR13683,PTHR13683:SF361	KOG1339	3.4.23.12		GO:0006508,GO:0004190	AT2G03200.1		Eukaryotic aspartyl protease family protein	LOC_Os09g27910.1		aspartic proteinase nepenthesin precursor, putative, expressed	NA	NA	NA	NA	NA	NA	NA	NA	NA
Misin04G205900	42.8828	39.236	53.0101	82.1324	33.8415	34.6382	26.6973	66.6361	165.741	96.1557	110.679	102.683	83.4742	72.4127	42.1123	24.673	202.793	173.063	235.106	271.801	208.014	144.536	PF00026	PTHR13683,PTHR13683:SF363	KOG1339	3.4.23.12		GO:0006508,GO:0004190	AT2G03200.1		Eukaryotic aspartyl protease family protein	LOC_Os09g27940.1		aspartic proteinase nepenthesin-1 precursor, putative, expressed	stem	0.998412	-1.57004	0.999647	1.60014	0.902926	-0.512177	NA	NA
Misin04G224900	17.3743	29.3831	19.8679	22.5264	25.1137	29.5661	36.0561	76.3398	28.3207	34.1808	27.0872	35.1682	22.5462	29.3388	22.6436	23.115	40.2633	153.052	81.5181	52.8873	137.945	39.3462	PF00026	PTHR13683,PTHR13683:SF378	KOG1339	3.4.23.12		GO:0006508,GO:0004190	AT5G10770.1		Eukaryotic aspartyl protease family protein	LOC_Os09g30414.1		aspartic proteinase nepenthesin-2 precursor, putative, expressed	NA	0.98944	-1.0705	0.995031	1.49191	0.926201	-0.68318	NA	NA
Misin04G225000	30.5006	83.8459	23.8605	27.8679	40.6386	33.0119	75.2197	884.009	539.244	497.621	449.429	837.539	94.0776	125.528	597.893	69.8516	473.782	197.865	153.715	158.73	200.986	235.994	PF00026	PTHR13683,PTHR13683:SF378	KOG1339	3.4.23.12		GO:0006508,GO:0004190	AT5G10770.1		Eukaryotic aspartyl protease family protein	LOC_Os09g30414.1		aspartic proteinase nepenthesin-2 precursor, putative, expressed	stem	1	-3.09466	0.662921	-0.240007	0.998528	1.7546	NA	NA
Misin04G264500	296.062	277.702	237.759	174.52	183.488	278.198	170.55	1012.21	414.214	406.418	505.776	615.091	362.689	899.48	963.152	1323.85	357.331	368.661	338.923	299.734	395.997	1781.31	PF00026	PTHR13683,PTHR13683:SF232	KOG1339	3.4.23.12		GO:0006508,GO:0004190	AT4G35880.1		Eukaryotic aspartyl protease family protein	LOC_Os09g37012.1		eukaryotic aspartyl protease domain containing protein, expressed	leaf-stem-rhiz	0.999802	-1.54898	0.657455	0.204065	0.994081	0.852796	NA	NA
Misin04G308400	50.2925	32.1259	41.93	32.5331	37.7697	32.7418	53.3905	37.4091	45.4701	37.1602	38.5049	34.9017	43.3471	43.6129	47.9689	44.9648	45.5787	41.6598	52.6356	36.7319	39.5766	44.2646	PF00026	PTHR13683,PTHR13683:SF335	KOG1339	3.4.23.12		GO:0006508,GO:0004190	AT2G03200.1		Eukaryotic aspartyl protease family protein	LOC_Os07g34920.1		aspartic proteinase nepenthesin precursor, putative, expressed	NA	NA	NA	NA	NA	NA	NA	NA	NA
Misin05G179100	75.5028	98.215	111.008	93.1532	91.1484	73.7735	55.0572	151.104	151.495	143.92	191.541	150.214	223.405	156.554	136.302	86.3895	181.295	131.963	134.084	133.651	109.672	132.046	PF00026	PTHR13683,PTHR13683:SF375	KOG1339	3.4.23.12		GO:0006508,GO:0004190	AT1G05840.1		Eukaryotic aspartyl protease family protein	LOC_Os02g27360.1		aspartic proteinase-like protein 2 precursor, putative, expressed	stem	0.991169	-0.799864	0.448023	0.135182	0.952479	0.496253	NA	NA
Misin05G187200	23.3132	29.392	24.922	29.9092	24.9797	50.032	28.9403	220.717	128.328	212.8	225.096	102.518	262.761	252.724	238.508	65.6363	198.64	87.4056	154.901	93.5977	95.2116	258.396	PF00026	PTHR13683,PTHR13683:SF308	KOG1339	3.4.23.12		GO:0006508,GO:0004190	AT1G01300.1		Eukaryotic aspartyl protease family protein	LOC_Os01g41550.1		aspartic proteinase, putative, expressed	NA	0.999969	-2.51684	0.684945	0.279382	0.991141	1.14215	NA	NA
Misin05G253800	17.3743	17.3743	17.3743	17.3743	17.3743	17.3743	17.3743	17.3743	17.3743	17.3743	17.3743	17.3743	17.3743	17.3743	17.3743	17.3743	17.3743	17.3743	17.3743	17.3743	19.0267	17.3743	PF00026	PTHR13683,PTHR13683:SF338	KOG1339	3.4.23.12		GO:0006508,GO:0004190	AT1G01300.1		Eukaryotic aspartyl protease family protein	LOC_Os01g52190.1		aspartic proteinase nepenthesin precursor, putative, expressed	NA	NA	NA	NA	NA	NA	NA	NA	NA
Misin05G341300	31.7869	38.0671	36.3633	47.6286	26.8157	77.3566	25.6512	578.118	102.286	545.786	1727.1	1324.08	151.633	269.596	2423.47	123.954	324.155	247.011	284.858	254.045	169.675	210.597	PF00026	PTHR13683,PTHR13683:SF248	KOG1339	3.4.23.12		GO:0006508,GO:0004190	AT2G39710.1		Eukaryotic aspartyl protease family protein	LOC_Os01g62630.1		aspartic proteinase nepenthesin precursor, putative, expressed	stem,rhiz	1	-3.84085	0.98082	-0.949852	1	2.53357	NA	NA
Misin05G389000	17.3743	27.7092	20.2239	19.1354	17.3743	17.3743	17.3743	27.9953	17.3743	20.1947	18.7983	18.8022	22.6196	18.6405	19.7224	17.3743	59.6482	50.6869	60.2474	60.2227	28.7937	112.671	PF00026	PTHR13683,PTHR13683:SF353	KOG1339	3.4.23.12		GO:0006508,GO:0004190	AT3G54400.1		Eukaryotic aspartyl protease family protein	LOC_Os01g72510.1		eukaryotic aspartyl protease domain containing protein, expressed	NA	NA	NA	NA	NA	NA	NA	NA	NA
Misin06G084800	19.5642	35.0834	30.4964	40.3459	27.5843	22.6058	18.9677	162.32	349.175	320.749	380.802	175.903	446.654	425.193	179.339	56.8961	530.148	156.647	371.712	312.049	110.194	138.659	PF00026	PTHR13683,PTHR13683:SF274	KOG1339	3.4.23.12		GO:0006508,GO:0004190	AT3G18490.1		Eukaryotic aspartyl protease family protein	LOC_Os01g04710.1		aspartic proteinase, putative, expressed	stem	1	-3.32193	0.938437	0.657907	0.983028	0.963364	NA	NA
Misin06G173200	90.2728	106.404	100.647	89.8234	86.7683	36.5948	50.3561	93.9752	129.156	118.017	114.399	108.607	154.037	87.726	103.207	60.6753	131.081	98.505	103.415	90.1381	72.5856	63.5773	PF00026	PTHR13683,PTHR13683:SF375	KOG1339	3.4.23.12		GO:0006508,GO:0004190	AT1G05840.1		Eukaryotic aspartyl protease family protein	LOC_Os02g27360.1		aspartic proteinase-like protein 2 precursor, putative, expressed	NA	0.906499	-0.37128	0.072681	-0.0339725	0.868439	0.331504	NA	NA
Misin06G187900	34.9485	45.4815	47.8857	46.5603	33.5004	51.6147	29.4776	1152.1	450.368	731.789	976.619	514.513	856.824	636.951	922.01	158.376	285.125	144.868	234.507	181.532	143.286	503.743	PF00026	PTHR13683,PTHR13683:SF355	KOG1339	3.4.23.12		GO:0006508,GO:0004190	AT1G01300.1		Eukaryotic aspartyl protease family protein	LOC_Os01g41550.1		aspartic proteinase, putative, expressed	stem,rhiz	1	-3.67671	0.977098	-0.775584	1	2.34941	NA	NA
Misin07G011000	53.0654	39.2146	24.6608	35.4439	31.8738	23.2385	30.8404	95.9961	58.8416	69.2624	21.1862	51.3718	25.0985	34.7499	21.122	54.4654	18.738	39.34	25.1555	52.5627	57.9098	41.45	PF00026	PTHR13683,PTHR13683:SF297	KOG1339	3.4.23.12		GO:0006508,GO:0004190	AT2G03200.1		Eukaryotic aspartyl protease family protein	LOC_Os03g20210.1		aspartic proteinase nepenthesin precursor, putative, expressed	NA	NA	NA	NA	NA	NA	NA	NA	NA
Misin07G014700	17.3743	29.2165	26.8661	38.2423	44.8594	22.9774	190.7	34.9647	20.3773	23.9991	18.9433	18.7901	26.2188	29.7709	19.1827	17.3743	34.1465	28.5851	26.9268	27.6596	27.1355	294.739	PF00026	PTHR13683,PTHR13683:SF290	KOG1339	3.4.23.12		GO:0006508,GO:0004190	AT5G10770.1		Eukaryotic aspartyl protease family protein	LOC_Os02g48870.1		aspartic proteinase nepenthesin-2 precursor, putative, expressed	NA	0.576675	0.32211	0.932578	1.00825	0.985406	-1.43861	NA	NA
Misin07G254900	45.4219	57.3326	56.6958	58.0041	81.3364	64.009	82.9306	47.1048	52.0172	50.3514	56.5112	53.4767	56.699	54.9449	44.0878	34.8261	58.8964	42.6215	52.3781	54.6091	49.6967	47.0252	PF00026	PTHR13683,PTHR13683:SF375	KOG1339	3.4.23.12		GO:0006508,GO:0004190	AT1G05840.1		Eukaryotic aspartyl protease family protein	LOC_Os02g27360.1		aspartic proteinase-like protein 2 precursor, putative, expressed	NA	NA	NA	NA	NA	NA	NA	NA	NA
Misin07G287900	17.3743	17.3743	17.3743	17.3743	17.3743	17.3743	17.3743	33.1862	24.7338	21.8617	23.1264	22.0157	29.418	22.5326	18.6033	17.3743	23.9763	21.9386	21.419	18.6914	17.3743	18.5911	PF00026	PTHR13683,PTHR13683:SF360	KOG1339	3.4.23.12		GO:0006508,GO:0004190	AT2G03200.1		Eukaryotic aspartyl protease family protein	LOC_Os08g36540.1		aspartic proteinase nepenthesin-1 precursor, putative, expressed	NA	NA	NA	NA	NA	NA	NA	NA	NA
Misin07G288000	17.3743	17.3743	17.3743	17.3743	17.3743	17.3743	17.3743	17.3743	17.3743	20.8944	23.8989	17.3743	21.6329	17.3743	20.1275	17.3743	17.3743	17.3743	17.3743	17.3743	17.3743	18.5911	PF00026	PTHR13683,PTHR13683:SF352	KOG1339	3.4.23.12		GO:0006508,GO:0004190	AT2G03200.1		Eukaryotic aspartyl protease family protein	LOC_Os08g36530.1		aspartic proteinase nepenthesin precursor, putative, expressed	NA	NA	NA	NA	NA	NA	NA	NA	NA
Misin07G315800	24.0962	21.8348	19.8679	21.702	17.3743	18.9125	17.3743	20.5857	20.0654	18.8292	20.3104	17.3743	21.7302	18.6742	19.1827	18.7738	22.3744	17.3743	19.3536	20.2275	17.3743	21.5036	PF00026	PTHR13683,PTHR13683:SF360	KOG1339	3.4.23.12		GO:0006508,GO:0004190	AT2G03200.1		Eukaryotic aspartyl protease family protein	LOC_Os08g36540.1		aspartic proteinase nepenthesin-1 precursor, putative, expressed	NA	NA	NA	NA	NA	NA	NA	NA	NA
Misin07G467800	113.931	131.119	164.849	148.291	112.838	114.427	49.7287	576.004	530.267	580.073	670	374.702	923.333	495.034	230.708	66.1109	2867.73	822.727	1839.05	2182.88	1089	1073.42	PF00026	PTHR13683,PTHR13683:SF329	KOG1339	3.4.23.12		GO:0006508,GO:0004190	AT5G10770.1		Eukaryotic aspartyl protease family protein	LOC_Os02g48900.1		aspartic proteinase nepenthesin-1 precursor, putative, expressed	stem	0.999975	-3.00752	1	2.29948	0.973632	-0.769364	NA	NA
Misin07G472800	17.3743	17.3743	17.3743	17.3743	17.3743	19.3473	17.3743	17.3743	19.7052	17.3743	17.3743	17.3743	20.3762	17.3743	17.3743	17.3743	18.738	17.3743	17.3743	17.3743	17.3743	18.5911	PF00026	PTHR13683,PTHR13683:SF303		3.4.23.12		GO:0006508,GO:0004190	AT5G10080.1		Eukaryotic aspartyl protease family protein	LOC_Os02g51540.1		eukaryotic aspartyl protease domain containing protein, expressed	NA	NA	NA	NA	NA	NA	NA	NA	NA
Misin07G477700	275.457	246.37	220.205	179.323	200.408	218.6	243.183	178.81	166.021	145.027	128.156	115.577	116.789	154.461	70.8646	107.666	146.256	140.357	117.379	119.795	133.328	185.947	PF00026	PTHR13683,PTHR13683:SF303	KOG1339	3.4.23.12		GO:0006508,GO:0004190	AT5G10080.1		Eukaryotic aspartyl protease family protein	LOC_Os02g51540.1		eukaryotic aspartyl protease domain containing protein, expressed	leaf,stem	0.995623	0.737312	0.844746	-0.286437	0.947364	-0.493327	NA	NA
Misin07G499600	42.5455	160.058	129.815	213.378	455.844	54.0702	2514.04	150.548	36.1984	61.5855	43.9741	50.7575	74.203	103.058	32.2761	22.0668	203.844	122.374	88.7747	78.0119	84.5386	3715.24	PF00026	PTHR13683,PTHR13683:SF290	KOG1339	3.4.23.12		GO:0006508,GO:0004190	AT5G10770.1		Eukaryotic aspartyl protease family protein	LOC_Os02g48870.1		aspartic proteinase nepenthesin-2 precursor, putative, expressed	NA	0.92489	0.700857	0.982093	1.4541	0.999842	-3.27133	NA	NA
Misin08G265000	143.263	142.43	186.548	243.473	182.958	282.632	56.8815	628.551	459.479	510.695	696.884	699.486	638.681	629.678	462.386	535.272	944.027	506.131	851.901	978.214	627.026	589.489	PF00026	PTHR13683,PTHR13683:SF329	KOG1339	3.4.23.12		GO:0006508,GO:0004190	AT5G10770.1		Eukaryotic aspartyl protease family protein	LOC_Os02g48900.1		aspartic proteinase nepenthesin-1 precursor, putative, expressed	stem,rhiz	0.999911	-1.86483	0.996385	0.863852	0.948273	0.380614	NA	NA
Misin08G268400	25.6695	74.8942	72.3904	92.6694	313.303	48.5649	1203.75	144.959	28.5139	35.9477	32.3032	36.7014	34.8877	55.134	30.6367	23.0165	157.025	54.3057	73.3097	46.467	54.3615	4616.12	PF00026	PTHR13683,PTHR13683:SF290	KOG1339	3.4.23.12		GO:0006508,GO:0004190	AT5G10770.1		Eukaryotic aspartyl protease family protein	LOC_Os02g48870.1		aspartic proteinase nepenthesin-2 precursor, putative, expressed	NA	0.747898	-0.416334	0.997726	2.55106	0.9999	-3.51851	NA	NA
Misin08G305600	34.0534	41.6992	34.5473	39.612	32.4232	76.584	43.0037	171.737	93.5153	120.413	160.01	73.6903	179.262	157.193	119.963	69.6882	113.087	79.0967	98.0002	82.3772	94.4485	126.722	PF00026	PTHR13683,PTHR13683:SF303	KOG1339	3.4.23.12		GO:0006508,GO:0004190	AT5G10080.1		Eukaryotic aspartyl protease family protein	LOC_Os02g51540.1		eukaryotic aspartyl protease domain containing protein, expressed	NA	0.997752	-1.42425	0.26203	0.113009	0.982605	0.870534	NA	NA
Misin09G049300	344.104	314.163	325.992	274.302	199.535	709.825	237.571	1711.46	484.756	538.215	621.456	559.068	324.834	778.429	476.912	456.33	454.595	412.658	383.75	351.007	275.518	1152.98	PF00026	PTHR13683,PTHR13683:SF331	KOG1339	3.4.23.12		GO:0006508,GO:0004190	AT4G33490.2		Eukaryotic aspartyl protease family protein	LOC_Os11g08100.1		eukaryotic aspartyl protease domain containing protein, expressed	leaf-stem-rhiz	0.994614	-0.794989	0.229398	-0.0605624	0.986405	0.651803	NA	NA
Misin10G051800	139.552	114.463	81.1325	99.9854	97.4876	695.148	208.462	3081.29	112.687	205.151	808.519	924.579	114.409	1189.17	862.478	150.49	103.069	124.246	124.331	113.896	119.423	913.621	PF00026	PTHR13683,PTHR13683:SF331	KOG1339	3.4.23.12		GO:0006508,GO:0004190	AT4G33490.2		Eukaryotic aspartyl protease family protein	LOC_Os11g08100.1		eukaryotic aspartyl protease domain containing protein, expressed	rhiz	0.997338	-1.50809	0.98277	-1.1769	0.99896	1.85565	NA	NA
Misin11G100900	104.439	159.287	123.928	69.3425	96.632	69.0647	156.678	308.548	1161.16	984.9	868.443	592.69	624.114	613.857	526.08	292.307	2517.18	1167.91	1980.91	929.461	1141.7	1495.55	PF00026	PTHR13683,PTHR13683:SF223	KOG1339	3.4.23.12		GO:0006508,GO:0004190	AT2G03200.1		Eukaryotic aspartyl protease family protein	LOC_Os04g37550.1		aspartic proteinase nepenthesin-2 precursor, putative, expressed	stem,rhiz	1	-3.21794	1	1.84761	0.812816	-0.244722	NA	NA
Misin11G251000	19.8407	20.2194	17.3743	30.9465	28.8538	40.9793	48.6918	28.5844	20.6478	24.1085	23.2159	18.8022	18.8562	18.6742	19.1827	17.3743	21.2323	18.488	20.3435	30.7622	25.829	43.2626	PF00026	PTHR13683,PTHR13683:SF265	KOG1339	3.4.23.12		GO:0006508,GO:0004190	AT3G20015.1		Eukaryotic aspartyl protease family protein	LOC_Os04g58070.1		aspartic proteinase nepenthesin precursor, putative, expressed	NA	NA	NA	NA	NA	NA	NA	NA	NA
Misin12G097400	72.3916	78.7648	106.425	91.0227	145.528	182.571	553.266	241.006	615.526	294.142	409.061	270.328	282.403	375.637	213.609	180.704	808.16	297.769	572.309	453.868	628.492	788.102	PF00026	PTHR13683,PTHR13683:SF223	KOG1339	3.4.23.12		GO:0006508,GO:0004190	AT2G03200.1		Eukaryotic aspartyl protease family protein	LOC_Os04g37550.1		aspartic proteinase nepenthesin-2 precursor, putative, expressed	stem,rhiz	0.997065	-1.24765	0.999007	1.18122	0.754351	-0.228343	NA	NA
Misin12G274900	17.3743	20.2194	17.3743	17.3743	27.4792	29.9454	31.1469	23.578	18.8083	19.3915	21.8122	19.4873	20.2897	20.0963	18.8391	17.3743	28.8472	21.9918	23.316	30.4621	25.1574	39.0623	PF00026	PTHR13683,PTHR13683:SF265	KOG1339	3.4.23.12		GO:0006508,GO:0004190	AT3G20015.1		Eukaryotic aspartyl protease family protein	LOC_Os04g58070.1		aspartic proteinase nepenthesin precursor, putative, expressed	NA	NA	NA	NA	NA	NA	NA	NA	NA
Misin13G074800	17.3743	17.3743	17.3743	17.3743	17.3743	17.3743	17.3743	58.0785	91.5818	152.754	230.635	91.8431	256.052	98.3656	97.8777	25.7175	77.3122	26.6185	25.3538	17.3743	18.813	21.3901	PF00026	PTHR13683,PTHR13683:SF321	KOG1339	3.4.23.12		GO:0006508,GO:0004190	AT1G79720.1		Eukaryotic aspartyl protease family protein	LOC_Os08g16660.1		aspartic proteinase nepenthesin precursor, putative, expressed	NA	0.999659	-2.30712	0.978113	-1.32067	0.999228	2.35843	NA	NA
Misin13G086600	19.5642	20.2194	19.0481	19.0721	24.1618	19.0082	21.1151	18.89	18.8083	17.3743	20.9933	18.727	21.5464	20.7467	17.3743	18.7746	22.312	18.6879	17.3743	18.6793	18.5007	19.8609	PF00026	PTHR13683,PTHR13683:SF360	KOG1339	3.4.23.12		GO:0006508,GO:0004190	AT2G03200.1		Eukaryotic aspartyl protease family protein	LOC_Os08g36540.1		aspartic proteinase nepenthesin-1 precursor, putative, expressed	NA	NA	NA	NA	NA	NA	NA	NA	NA
Misin13G130800	17.3743	17.3743	17.3743	17.3743	17.3743	17.3743	17.3743	17.3743	17.3743	17.3743	17.3743	17.3743	17.3743	17.3743	17.3743	17.3743	17.3743	17.3743	17.3743	17.3743	17.3743	17.3743	PF00026	PTHR13683,PTHR13683:SF360	KOG1339	3.4.23.12		GO:0006508,GO:0004190	AT2G03200.1		Eukaryotic aspartyl protease family protein	LOC_Os08g36540.1		aspartic proteinase nepenthesin-1 precursor, putative, expressed	NA	NA	NA	NA	NA	NA	NA	NA	NA
Misin13G171000	40.342	51.7441	48.6629	48.0069	56.3879	37.7103	41.9441	44.3148	50.121	50.1489	50.8244	49.0642	61.0785	53.2973	49.7349	44.6198	43.0044	39.1982	44.8198	42.6657	40.3298	33.942	PF00026	PTHR13683,PTHR13683:SF375	KOG1339	3.4.23.12		GO:0006508,GO:0004190	AT1G05840.1		Eukaryotic aspartyl protease family protein	LOC_Os02g27360.1		aspartic proteinase-like protein 2 precursor, putative, expressed	NA	NA	NA	NA	NA	NA	NA	NA	NA
[truncated: 66,887 more rows]
